# Supplementary material for: Transcriptome Analysis of Watermelon Leaves Reveals Candidate Genes Responsive to Cucumber green mottle mosaic virus Infection
Source: Int J Mol Sci. 2019 Jan 31;20(3):610. doi: 10.3390/ijms20030610 (PMC6387395; doi:10.3390/ijms20030610)
Supplement: Supplementary file 1 [file ijms-20-00610-s001.zip]

Archive with 9 entries (8 files):
- ijms-434408 supplementary/
- ijms-434408 supplementary/Table S1 DEGs of CGMMV stress.xlsx
- ijms-434408 supplementary/Table S2. GO_enrichment_Gene.xlsx
- ijms-434408 supplementary/Table S3. KEGG_enrichment_Gene.xlsx
- ijms-434408 supplementary/Table S4. Plant pathogen interaction.xlsx
- ijms-434408 supplementary/Table S5. Secondary biosynthesis.xlsx
- ijms-434408 supplementary/Table S6. Plant hormone and signal transduction.xlsx
- ijms-434408 supplementary/Table S7. TFs.xlsx
- ijms-434408 supplementary/Table S8. qRT-PCR primers.xlsx
