# Supplementary material for: Transcriptome Analysis of Watermelon Leaves Reveals Candidate Genes Responsive to Cucumber green mottle mosaic virus Infection
Source: Int J Mol Sci. 2019 Jan 31;20(3):610. doi: 10.3390/ijms20030610 (PMC6387395; doi:10.3390/ijms20030610)
Supplement: Supplementary file 1 [file ijms-20-00610-s001.zip › ijms-434408 supplementary/Table S1 DEGs of CGMMV stress.xlsx]

## Sheet: photosynthesis
gene_name	GO	KEGG	KO_ENTRY	EC	Description	FPKM.24h_1	FPKM.24h_2	FPKM.24h_3	FPKM.ck_1	FPKM.ck_2	FPKM.ck_3	fc	log2(fc)	pval	qval	regulation	significant
Cla000152	GO:0005515(protein binding);GO:0005739(mitochondrion);GO:0009507(chloroplast);GO:0009522(photosystem I);GO:0009535(chloroplast thylakoid membrane);GO:0009579(thylakoid);GO:0009767(photosynthetic electron transport chain);GO:0009768(photosynthesis, light harvesting in photosystem I);GO:0016021(integral component of membrane)	00195(Photosynthesis)	K14332	NA	Sex-linked protein 9 (Fragment) (AHRD V1 ***- D7RW48_SILLA)	165.533	117.54	124.158	275.689	343.609	292.072	0.446835	-1.16219	0.000101515	0.00321191	down	yes
Cla001715	GO:0005509(calcium ion binding);GO:0006810(transport);GO:0009344(nitrite reductase complex [NAD(P)H]);GO:0009507(chloroplast);GO:0009534(chloroplast thylakoid);GO:0009535(chloroplast thylakoid membrane);GO:0009543(chloroplast thylakoid lumen);GO:0009654(photosystem II oxygen evolving complex);GO:0009767(photosynthetic electron transport chain);GO:0019684(photosynthesis, light reaction);GO:0019898…	00195(Photosynthesis)	K08901	NA	Oxygen evolving enhancer 3 family protein (AHRD V1 ***- D7L9Q0_ARALL); contains Interpro domain(s) IPR008797 Photosystem II oxygen evolving complex protein PsbQ	17.7459	13.2573	10.5903	23.4807	41.5485	27.0799	0.451568	-1.14699	0.00226667	0.0330761	down	yes
Cla001790	GO:0005509(calcium ion binding);GO:0005515(protein binding);GO:0008266(poly(U) RNA binding);GO:0009507(chloroplast);GO:0009534(chloroplast thylakoid);GO:0009535(chloroplast thylakoid membrane);GO:0009543(chloroplast thylakoid lumen);GO:0009570(chloroplast stroma);GO:0009579(thylakoid);GO:0009654(photosystem II oxygen evolving complex);GO:0010205(photoinhibition);GO:0010207(photosystem II assembly…	00195(Photosynthesis)	K02716	NA	Oxygen-evolving enhancer protein 1 of photosystem II (AHRD V1 ***- A8J0E4_CHLRE); contains Interpro domain(s) IPR002628 Photosystem II manganese-stabilizing protein PsbO	25.5314	20.8632	144.184	223.661	66.0704	231.718	0.365478	-1.45214	0.0132873	0.11358	down	yes
Cla004698	GO:0005509(calcium ion binding);GO:0006810(transport);GO:0009507(chloroplast);GO:0009535(chloroplast thylakoid membrane);GO:0009543(chloroplast thylakoid lumen);GO:0009579(thylakoid);GO:0009654(photosystem II oxygen evolving complex);GO:0015979(photosynthesis);GO:0019898(extrinsic component of membrane);GO:0030095(chloroplast photosystem II)	00195(Photosynthesis)	K02717	NA	Photosystem II oxygen evolving complex protein PsbP (AHRD V1 ***- B2J6P7_NOSP7); contains Interpro domain(s) IPR002683 Photosystem II oxygen evolving complex protein PsbP	26.9096	25.5205	22.6622	56.5599	98.2988	56.1688	0.355841	-1.49069	2.03651e-05	0.000921746	down	yes
Cla004704	GO:0005509(calcium ion binding);GO:0009507(chloroplast);GO:0009543(chloroplast thylakoid lumen);GO:0009579(thylakoid);GO:0009654(photosystem II oxygen evolving complex);GO:0015979(photosynthesis);GO:0019898(extrinsic component of membrane);GO:0030095(chloroplast photosystem II);GO:0031977(thylakoid lumen);GO:0031977(thylakoid lumen)	00195(Photosynthesis);00195(Photosynthesis)	K02717	NA	Photosystem II oxygen evolving complex protein PsbP (AHRD V1 ***- Q3MEX8_ANAVT); contains Interpro domain(s) IPR016123 Mog1/PsbP, alpha/beta/alpha sandwich ;Photosystem II PsbP protein (AHRD V1 ***- A5GLY5_SYNPW); contains Interpro domain(s) IPR016123 Mog1/PsbP, alpha/beta/alpha sandwich	26.3519	17.6742	21.4421	47.6491	60.1259	44.4887	0.429966	-1.21771	6.35327e-05	0.0022621	down	yes
Cla004703	GO:0005509(calcium ion binding);GO:0009507(chloroplast);GO:0009543(chloroplast thylakoid lumen);GO:0009579(thylakoid);GO:0009654(photosystem II oxygen evolving complex);GO:0015979(photosynthesis);GO:0019898(extrinsic component of membrane);GO:0030095(chloroplast photosystem II);GO:0031977(thylakoid lumen);GO:0031977(thylakoid lumen)	00195(Photosynthesis);00195(Photosynthesis)	K02717	NA	Photosystem II oxygen evolving complex protein PsbP (AHRD V1 ***- Q3MEX8_ANAVT); contains Interpro domain(s) IPR016123 Mog1/PsbP, alpha/beta/alpha sandwich ;Photosystem II PsbP protein (AHRD V1 ***- A5GLY5_SYNPW); contains Interpro domain(s) IPR016123 Mog1/PsbP, alpha/beta/alpha sandwich	26.3519	17.6742	21.4421	47.6491	60.1259	44.4887	0.429966	-1.21771	6.35327e-05	0.0022621	down	yes
Cla007741	GO:0009543(chloroplast thylakoid lumen);GO:0010206(photosystem II repair);GO:0010207(photosystem II assembly)	00195(Photosynthesis)	K08902	NA	Photosystem II protein Psb27 (AHRD V1 *-*- D7DYJ6_NOSA0)	20.2837	11.9984	13.7022	33.5386	40.9766	37.7187	0.409719	-1.28729	0.000403733	0.0091896	down	yes
Cla007940	GO:0005515(protein binding);GO:0009507(chloroplast);GO:0009534(chloroplast thylakoid);GO:0009535(chloroplast thylakoid membrane);GO:0009538(photosystem I reaction center);GO:0009579(thylakoid);GO:0009941(chloroplast envelope);GO:0010287(plastoglobule);GO:0015979(photosynthesis);GO:0016020(membrane);GO:0016021(integral component of membrane);GO:0019684(photosynthesis, light reaction)	00195(Photosynthesis)	K02699	NA	Photosystem I reaction center subunit XI (AHRD V1 **** B6SHL1_MAIZE); contains Interpro domain(s) IPR003757 Photosystem I reaction centre, subunit XI PsaL	6.43233	6.53946	7.31671	13.9057	17.2494	15.0093	0.439483	-1.18612	0.00340724	0.0446014	down	yes
Cla008429	GO:0005516(calmodulin binding);GO:0009507(chloroplast);GO:0009522(photosystem I);GO:0009534(chloroplast thylakoid);GO:0009535(chloroplast thylakoid membrane);GO:0009543(chloroplast thylakoid lumen);GO:0009579(thylakoid);GO:0009773(photosynthetic electron transport in photosystem I);GO:0015979(photosynthesis);GO:0030093(chloroplast photosystem I)	00195(Photosynthesis)	K02701	NA	Photosystem I reaction center subunit N (AHRD V1 ***- F4YFE2_CAMSI); contains Interpro domain(s) IPR008796 Photosystem I reaction centre subunit N	128.382	92.9798	105.885	230.919	231.334	221.606	0.47853	-1.06332	0.000173254	0.00480932	down	yes
Cla008898	GO:0005515(protein binding)	00195(Photosynthesis)	K02641	EC:1.18.1.2	Ferredoxin--NADP reductase (AHRD V1 ***- E5RDD5_CUCME); contains Interpro domain(s) IPR012146 Ferredoxin--NADP reductase	381.389	298.718	291.44	607.94	870.485	595.839	0.468382	-1.09424	0.000419903	0.00942276	down	yes
Cla019799	GO:0003674(molecular_function);GO:0009507(chloroplast);GO:0009523(photosystem II);GO:0009535(chloroplast thylakoid membrane);GO:0015979(photosynthesis);GO:0016021(integral component of membrane);GO:0042549(photosystem II stabilization);GO:0004842(ubiquitin-protein transferase activity);GO:0005515(protein binding);GO:0005634(nucleus);GO:0008270(zinc ion binding);GO:0009414(response to water depriv…	00195(Photosynthesis)	K02721	NA	Photosystem II reaction center W protein, chloroplastic (AHRD V1 *-** PSBW_SPIOL); contains Interpro domain(s) IPR009806 Photosystem II protein PsbW, class 2 ;Polycomb group ring finger 1 (AHRD V1 *--- B3DL44_XENTR); contains Interpro domain(s) IPR001841 Zinc finger, RING-type	4.73423	7.21677	8.24697	25.1257	11.2363	12.4964	0.413398	-1.2744	0.000290924	0.00722011	down	yes
Cla019798	GO:0003674(molecular_function);GO:0009507(chloroplast);GO:0009523(photosystem II);GO:0009535(chloroplast thylakoid membrane);GO:0015979(photosynthesis);GO:0016021(integral component of membrane);GO:0042549(photosystem II stabilization);GO:0004842(ubiquitin-protein transferase activity);GO:0005515(protein binding);GO:0005634(nucleus);GO:0008270(zinc ion binding);GO:0009414(response to water depriv…	00195(Photosynthesis)	K02721	NA	Photosystem II reaction center W protein, chloroplastic (AHRD V1 *-** PSBW_SPIOL); contains Interpro domain(s) IPR009806 Photosystem II protein PsbW, class 2 ;Polycomb group ring finger 1 (AHRD V1 *--- B3DL44_XENTR); contains Interpro domain(s) IPR001841 Zinc finger, RING-type	4.73423	7.21677	8.24697	25.1257	11.2363	12.4964	0.413398	-1.2744	0.000290924	0.00722011	down	yes

## Sheet: plant hormones and signal trans
gene_name	GO	KEGG	KO_ENTRY	EC	Description	FPKM.h24_1	FPKM.h24_2	FPKM.h24_3	FPKM.ck_1	FPKM.ck_2	FPKM.ck_3	fc	log2(fc)	pval	qval	regulation	significant
Cla000971	GO:0004712(protein serine/threonine/tyrosine kinase activity);GO:0004713(protein tyrosine kinase activity);GO:0005524(ATP binding);GO:0005829(cytosol);GO:0005886(plasma membrane);GO:0016301(kinase activity)	04075(Plant hormone signal transduction)	K14510	EC:2.7.11.1	Protein-tyrosine kinase 6 (AHRD V1 **** PTK6_HUMAN); contains Interpro domain(s) IPR002290 Serine/threonine protein kinase	2.99817	5.90147	2.42077	15.1215	14.3582	8.91804	0.29482	-1.7621	0.00028526	0.00713258	down	yes
Cla001163	GO:0004674(protein serine/threonine kinase activity);GO:0005524(ATP binding);GO:0005886(plasma membrane);GO:0006468(protein phosphorylation);GO:0007169(transmembrane receptor protein tyrosine kinase signaling pathway);GO:0016021(integral component of membrane);GO:0016301(kinase activity)	04075(Plant hormone signal transduction)	K13415	EC:2.7.10.1 2.7.11.1	Receptor-like kinase (AHRD V1 **** A7VM43_MARPO); contains Interpro domain(s) IPR002290 Serine/threonine protein kinase	7.97374	5.56315	4.3128	13.0567	16.0461	10.9548	0.4456	-1.16618	0.000870976	0.0163332	down	yes
Cla001732	GO:0004553(hydrolase activity, hydrolyzing O-glycosyl compounds);GO:0005576(extracellular region);GO:0005618(cell wall);GO:0010411(xyloglucan metabolic process);GO:0016762(xyloglucan:xyloglucosyl transferase activity);GO:0016798(hydrolase activity, acting on glycosyl bonds);GO:0042546(cell wall biogenesis);GO:0048046(apoplast);GO:0071555(cell wall organization)	04075(Plant hormone signal transduction)	K14504	EC:2.4.1.207	Xyloglucan endotransglucosylase/hydrolase 5 (AHRD V1 ***- C0IRH8_MALDO); contains Interpro domain(s) IPR016455 Xyloglucan endotransglucosylase/hydrolase	3.7473	3.40962	3.0472	17.642	5.14173	12.3952	0.290064	-1.78556	0.000358782	0.0084043	down	yes
Cla002232	GO:0003677(DNA binding);GO:0003700(transcription factor activity, sequence-specific DNA binding);GO:0005634(nucleus);GO:0005737(cytoplasm);GO:0006351(transcription, DNA-templated);GO:0006355(regulation of transcription, DNA-templated);GO:0009908(flower development);GO:0010321(regulation of vegetative phase change);GO:0046872(metal ion binding)	04075(Plant hormone signal transduction)	K13415	EC:2.7.10.1 2.7.11.1	Squamosa promoter binding-like protein (AHRD V1 ***- Q52UU1_BETPL); contains Interpro domain(s) IPR017238 Squamosa promoter-binding protein	0.572186	0.244285	0.183188	1.34258	1.40981	2.22062	0.201017	-2.31461	0.00609293	0.0677375	down	yes
Cla002975	GO:0003700(transcription factor activity, sequence-specific DNA binding);GO:0005515(protein binding);GO:0005634(nucleus);GO:0006351(transcription, DNA-templated);GO:0006355(regulation of transcription, DNA-templated);GO:0009733(response to auxin);GO:0009734(auxin-activated signaling pathway)	04075(Plant hormone signal transduction)	K14484	NA	Auxin responsive protein (AHRD V1 ***- D9IQE6_CATRO); contains Interpro domain(s) IPR003311 AUX/IAA protein	34.4018	21.9289	25.425	72.2304	46.8508	65.8944	0.441981	-1.17794	2.40901e-05	0.00104772	down	yes
Cla003729	GO:0010638(positive regulation of organelle organization);GO:0045893(positive regulation of transcription, DNA-templated)	04075(Plant hormone signal transduction)	K14491	NA	Transcription factor (Fragment) (AHRD V1 *--* D6MK15_9ASPA); contains Interpro domain(s) IPR006447 Myb-like DNA-binding region, SHAQKYF class	46.9976	34.1879	56.2778	99.0966	110.565	109.793	0.430307	-1.21656	5.05507e-05	0.00192294	down	yes
Cla005527	GO:0005576(extracellular region);GO:0005618(cell wall);GO:0010411(xyloglucan metabolic process);GO:0016762(xyloglucan:xyloglucosyl transferase activity);GO:0016798(hydrolase activity, acting on glycosyl bonds);GO:0033946(xyloglucan-specific endo-beta-1,4-glucanase activity);GO:0042546(cell wall biogenesis);GO:0048046(apoplast);GO:0071555(cell wall organization)	04075(Plant hormone signal transduction)	K14504	EC:2.4.1.207	Xyloglucan endotransglucosylase/hydrolase 1 (AHRD V1 ***- Q06BI6_CUCME); contains Interpro domain(s) IPR016455 Xyloglucan endotransglucosylase/hydrolase	1.23201	1.26618	1.21905	26.236	3.61177	27.3878	0.0649464	-3.94461	5.06548e-10	1.32616e-07	down	yes
Cla005528	GO:0005576(extracellular region);GO:0005618(cell wall);GO:0010411(xyloglucan metabolic process);GO:0016762(xyloglucan:xyloglucosyl transferase activity);GO:0016798(hydrolase activity, acting on glycosyl bonds);GO:0033946(xyloglucan-specific endo-beta-1,4-glucanase activity);GO:0042546(cell wall biogenesis);GO:0048046(apoplast);GO:0071555(cell wall organization)	04075(Plant hormone signal transduction)	K14504	EC:2.4.1.207	Xyloglucan endotransglucosylase/hydrolase 1 (AHRD V1 ***- Q06BI6_CUCME); contains Interpro domain(s) IPR016455 Xyloglucan endotransglucosylase/hydrolase	1.21848	1.42321	0.970791	24.6594	3.76888	25.7213	0.066713	-3.90589	5.79513e-10	1.48801e-07	down	yes
Cla005530	GO:0004553(hydrolase activity, hydrolyzing O-glycosyl compounds);GO:0005576(extracellular region);GO:0005618(cell wall);GO:0010411(xyloglucan metabolic process);GO:0016762(xyloglucan:xyloglucosyl transferase activity);GO:0016798(hydrolase activity, acting on glycosyl bonds);GO:0042546(cell wall biogenesis);GO:0048046(apoplast);GO:0071555(cell wall organization)	04075(Plant hormone signal transduction)	K14504	EC:2.4.1.207	Xyloglucan endotransglucosylase/hydrolase 1 (AHRD V1 ***- Q06BI6_CUCME); contains Interpro domain(s) IPR016455 Xyloglucan endotransglucosylase/hydrolase	0.834511	1.62723	0.716943	47.6179	5.822	32.4826	0.0369947	-4.75654	4.30238e-12	2.05162e-09	down	yes
Cla005930	GO:0004674(protein serine/threonine kinase activity);GO:0005524(ATP binding);GO:0005886(plasma membrane);GO:0006468(protein phosphorylation);GO:0016021(integral component of membrane);GO:0016301(kinase activity)	04075(Plant hormone signal transduction);04626(Plant-pathogen interaction)	K13416	EC:2.7.10.1 2.7.11.1	Receptor-like kinase (AHRD V1 **** A7VM36_MARPO); contains Interpro domain(s) IPR002290 Serine/threonine protein kinase	7.12033	3.63401	4.21197	13.7718	6.27449	10.6067	0.488249	-1.03431	0.00991905	0.094062	down	yes
Cla006021	GO:0003700(transcription factor activity, sequence-specific DNA binding);GO:0005515(protein binding);GO:0005634(nucleus);GO:0006351(transcription, DNA-templated);GO:0006355(regulation of transcription, DNA-templated);GO:0009733(response to auxin);GO:0009734(auxin-activated signaling pathway)	04075(Plant hormone signal transduction)	K14484	NA	Auxin responsive protein (AHRD V1 ***- D9IQE6_CATRO); contains Interpro domain(s) IPR003311 AUX/IAA protein	1.32151	0.731003	5.13542	7.74683	7.12944	7.97668	0.314529	-1.66873	0.0182998	0.140103	down	yes
Cla006930	GO:0003690(double-stranded DNA binding);GO:0003697(single-stranded DNA binding);GO:0005634(nucleus);GO:0009555(pollen development);GO:0048256(flap endonuclease activity)	04075(Plant hormone signal transduction)	K14491	NA	Flap endonuclease-1 (AHRD V1 *-*- B0I2X9_AERPX); contains Interpro domain(s) IPR006084 DNA repair protein (XPGC)/yeast Rad	0.701025	0.775652	0.273287	1.04893	1.47023	2.6074	0.341353	-1.55066	0.0186922	0.141946	down	yes
Cla007500	GO:0004553(hydrolase activity, hydrolyzing O-glycosyl compounds);GO:0005576(extracellular region);GO:0005618(cell wall);GO:0010154(fruit development);GO:0010411(xyloglucan metabolic process);GO:0016762(xyloglucan:xyloglucosyl transferase activity);GO:0016798(hydrolase activity, acting on glycosyl bonds);GO:0042546(cell wall biogenesis);GO:0048046(apoplast);GO:0071555(cell wall organization);GO:00…	04075(Plant hormone signal transduction)	K14504	EC:2.4.1.207	Xyloglucan endotransglucosylase/hydrolase 10 (AHRD V1 ***- C0IRI3_MALDO); contains Interpro domain(s) IPR000757 Glycoside hydrolase, family 16	0	0	0.280004	5.52925	0.158171	1.31589	0.0399816	-4.64452	0.00398873	0.0500071	down	yes
Cla007701	GO:0003700(transcription factor activity, sequence-specific DNA binding);GO:0005634(nucleus);GO:0006355(regulation of transcription, DNA-templated);GO:0043565(sequence-specific DNA binding)	04075(Plant hormone signal transduction)	K14494	NA	GRAS family transcription factor (AHRD V1 **-- B9MXU3_POPTR); contains Interpro domain(s) IPR005202 GRAS transcription factor	0.102891	0.197207	0.760661	0.642151	2.00377	1.0799	0.284705	-1.81246	0.0334598	0.206985	down	yes
Cla007704	GO:0004553(hydrolase activity, hydrolyzing O-glycosyl compounds);GO:0005576(extracellular region);GO:0005618(cell wall);GO:0010411(xyloglucan metabolic process);GO:0016762(xyloglucan:xyloglucosyl transferase activity);GO:0016798(hydrolase activity, acting on glycosyl bonds);GO:0042546(cell wall biogenesis);GO:0048046(apoplast);GO:0071555(cell wall organization)	04075(Plant hormone signal transduction)	K14504	EC:2.4.1.207	Xyloglucan endotransglucosylase/hydrolase 3 (AHRD V1 ***- C0IRG2_ACTER); contains Interpro domain(s) IPR016455 Xyloglucan endotransglucosylase/hydrolase	10.78	4.74749	4.15733	54.1145	47.2291	42.6692	0.136688	-2.87104	2.98292e-11	1.10633e-08	down	yes
Cla011463	GO:0004672(protein kinase activity);GO:0004674(protein serine/threonine kinase activity);GO:0005524(ATP binding);GO:0005886(plasma membrane);GO:0006468(protein phosphorylation);GO:0007169(transmembrane receptor protein tyrosine kinase signaling pathway);GO:0016021(integral component of membrane)	04075(Plant hormone signal transduction);04626(Plant-pathogen interaction)	K13416	EC:2.7.10.1 2.7.11.1	Receptor-like protein kinase (AHRD V1 *-** E0XL18_MAIZE); contains Interpro domain(s) IPR002290 Serine/threonine protein kinase	8.98436	7.47398	9.1267	16.9713	20.3622	17.976	0.462579	-1.11223	0.000587695	0.0123185	down	yes
Cla013090	GO:0000082(G1/S transition of mitotic cell cycle);GO:0005515(protein binding);GO:0005634(nucleus);GO:0007067(mitotic nuclear division);GO:0009735(response to cytokinin);GO:0009741(response to brassinosteroid);GO:0009744(response to sucrose);GO:0016538(cyclin-dependent protein serine/threonine kinase regulator activity);GO:0042127(regulation of cell proliferation);GO:0048316(seed development);GO:0…	04075(Plant hormone signal transduction)	K14505	NA	Cyclin D3-1 (AHRD V1 ***- A7Y7X0_CUCSA); contains Interpro domain(s) IPR015451 Cyclin D	3.86185	4.74713	1.78628	5.11952	7.24236	11.1013	0.443046	-1.17447	0.0161687	0.12914	down	yes
Cla014808	GO:0003677(DNA binding);GO:0003700(transcription factor activity, sequence-specific DNA binding);GO:0005622(intracellular);GO:0005634(nucleus);GO:0006351(transcription, DNA-templated);GO:0006355(regulation of transcription, DNA-templated);GO:0006417(regulation of translation);GO:0009733(response to auxin);GO:0009734(auxin-activated signaling pathway);GO:0044212(transcription regulatory region DNA…	04075(Plant hormone signal transduction)	K14484	NA	Auxin responsive protein (AHRD V1 ***- D9IQE6_CATRO); contains Interpro domain(s) IPR003311 AUX/IAA protein	13.8815	9.15085	21.1411	64.8711	29.662	61.199	0.283651	-1.81781	7.7054e-06	0.000431802	down	yes
Cla016035	GO:0005886(plasma membrane);GO:0009507(chloroplast)	04075(Plant hormone signal transduction)	K13415	EC:2.7.10.1 2.7.11.1	Leucine-rich repeat-containing protein (AHRD V1 **-- Q9LT85_ARATH); contains Interpro domain(s) IPR001611 Leucine-rich repeat	1.89947	1.54139	0.621413	4.10482	4.50868	3.10452	0.346669	-1.52837	0.00700119	0.0741904	down	yes
Cla016702	GO:0005515(protein binding);GO:0005634(nucleus);GO:0006511(ubiquitin-dependent protein catabolic process);GO:0009723(response to ethylene);GO:0009873(ethylene-activated signaling pathway);GO:0010105(negative regulation of ethylene-activated signaling pathway);GO:0016567(protein ubiquitination);GO:0019005(SCF ubiquitin ligase complex)	04075(Plant hormone signal transduction)	K14515	NA	F-box/LRR-repeat protein (AHRD V1 *-*- F1L4H8_ASCSU); contains Interpro domain(s) IPR006553 Leucine-rich repeat, cysteine-containing subtype	0	0.001562	0	2.33755	0.333657	0.795247	0.000450604	-11.1159	1.51561e-09	3.61366e-07	down	yes
Cla017516	GO:0003677(DNA binding);GO:0003700(transcription factor activity, sequence-specific DNA binding);GO:0005634(nucleus);GO:0006351(transcription, DNA-templated);GO:0006355(regulation of transcription, DNA-templated);GO:0046983(protein dimerization activity)	04075(Plant hormone signal transduction)	K16189	NA	Transcription factor (AHRD V1 *-*- D6MKM4_9ASPA); contains Interpro domain(s) IPR011598 Helix-loop-helix DNA-binding	29.7131	19.7983	11.2792	46.2791	35.8474	43.9635	0.482121	-1.05253	0.00110606	0.0195087	down	yes
Cla018444	GO:0004672(protein kinase activity);GO:0004674(protein serine/threonine kinase activity);GO:0005524(ATP binding);GO:0005886(plasma membrane);GO:0006468(protein phosphorylation);GO:0007169(transmembrane receptor protein tyrosine kinase signaling pathway);GO:0009506(plasmodesma);GO:0016021(integral component of membrane);GO:0016301(kinase activity)	04075(Plant hormone signal transduction)	K13415	EC:2.7.10.1 2.7.11.1	Receptor kinase (AHRD V1 **** B6SS10_MAIZE); contains Interpro domain(s) IPR002290 Serine/threonine protein kinase	0.055836	0	0.143516	0.462852	0.927425	0.34374	0.114965	-3.12073	0.00478337	0.0571266	down	yes
Cla018816	GO:0004553(hydrolase activity, hydrolyzing O-glycosyl compounds);GO:0005576(extracellular region);GO:0005618(cell wall);GO:0005794(Golgi apparatus);GO:0010411(xyloglucan metabolic process);GO:0016762(xyloglucan:xyloglucosyl transferase activity);GO:0016798(hydrolase activity, acting on glycosyl bonds);GO:0042546(cell wall biogenesis);GO:0048046(apoplast);GO:0071555(cell wall organization)	04075(Plant hormone signal transduction)	K14504	EC:2.4.1.207	Xyloglucan endotransglucosylase/hydrolase (AHRD V1 ***- C0SSE3_ROSHC); contains Interpro domain(s) IPR000757 Glycoside hydrolase, family 16	15.3923	18.7738	14.7305	79.4176	12.6471	93.1885	0.263944	-1.92169	6.64668e-05	0.00234779	down	yes
Cla019806	GO:0003677(DNA binding);GO:0003700(transcription factor activity, sequence-specific DNA binding);GO:0005622(intracellular);GO:0005634(nucleus);GO:0006351(transcription, DNA-templated);GO:0006355(regulation of transcription, DNA-templated);GO:0006417(regulation of translation);GO:0009733(response to auxin);GO:0009734(auxin-activated signaling pathway);GO:0044212(transcription regulatory region DNA…	04075(Plant hormone signal transduction)	K14484	NA	Auxin responsive protein (AHRD V1 ***- D9IQE6_CATRO); contains Interpro domain(s) IPR003311 AUX/IAA protein	34.7136	15.6783	24.3448	74.128	42.3174	54.2288	0.437891	-1.19136	0.000518272	0.0112337	down	yes
Cla020369	GO:0003677(DNA binding);GO:0003700(transcription factor activity, sequence-specific DNA binding);GO:0005634(nucleus);GO:0006351(transcription, DNA-templated);GO:0006355(regulation of transcription, DNA-templated);GO:0009737(response to abscisic acid)	04075(Plant hormone signal transduction)	K14491	NA	Myb-like transcription factor-like protein (AHRD V1 **-* Q8VZS3_ARATH); contains Interpro domain(s) IPR006447 Myb-like DNA-binding region, SHAQKYF class	9.5161	2.56692	9.75087	20.2157	18.4946	21.9127	0.360159	-1.47329	0.000610318	0.0126537	down	yes
Cla021571	GO:0003677(DNA binding);GO:0003700(transcription factor activity, sequence-specific DNA binding);GO:0005622(intracellular);GO:0005634(nucleus);GO:0006351(transcription, DNA-templated);GO:0006355(regulation of transcription, DNA-templated);GO:0006417(regulation of translation);GO:0009733(response to auxin);GO:0009734(auxin-activated signaling pathway);GO:0044212(transcription regulatory region DNA…	04075(Plant hormone signal transduction)	K14484	NA	Auxin responsive protein (AHRD V1 ***- D9IQE6_CATRO); contains Interpro domain(s) IPR003311 AUX/IAA protein	14.7315	8.09898	17.7005	27.6725	43.7417	41.1883	0.359948	-1.47414	0.000194782	0.00526462	down	yes
Cla022332	GO:0003700(transcription factor activity, sequence-specific DNA binding);GO:0005634(nucleus);GO:0006351(transcription, DNA-templated);GO:0006355(regulation of transcription, DNA-templated);GO:0009733(response to auxin);GO:0009734(auxin-activated signaling pathway);GO:0010114(response to red light);GO:0010218(response to far red light)	04075(Plant hormone signal transduction)	K14484	NA	Auxin-responsive protein IAA8 (AHRD V1 ***- F4IKE9_ARATH); contains Interpro domain(s) IPR003311 AUX/IAA protein	4.62923	3.79275	7.96744	10.9207	10.4978	11.3713	0.499832	-1.00048	0.0297878	0.192511	down	yes
Cla001490	GO:0004674(protein serine/threonine kinase activity);GO:0005524(ATP binding);GO:0005886(plasma membrane);GO:0006468(protein phosphorylation);GO:0008289(lipid binding);GO:0009556(microsporogenesis);GO:0009742(brassinosteroid mediated signaling pathway);GO:0010152(pollen maturation);GO:0016021(integral component of membrane);GO:0016301(kinase activity);GO:0019199(transmembrane receptor protein kina…	04075(Plant hormone signal transduction);04626(Plant-pathogen interaction)	K13416	EC:2.7.10.1 2.7.11.1	Receptor-like kinase (AHRD V1 ***- A7VM18_MARPO); contains Interpro domain(s) IPR013210 Leucine-rich repeat, N-terminal	0.930992	2.32559	3.10188	0.397741	0.139657	0.458174	6.38674	2.67508	0.00556019	0.0632626	up	yes
Cla001822	GO:0003677(DNA binding);GO:0003700(transcription factor activity, sequence-specific DNA binding);GO:0005634(nucleus);GO:0005829(cytosol);GO:0006351(transcription, DNA-templated);GO:0006355(regulation of transcription, DNA-templated);GO:0010092(specification of organ identity);GO:0010629(negative regulation of gene expression);GO:0044212(transcription regulatory region DNA binding);GO:0048449(flor…	04075(Plant hormone signal transduction)	K14491	NA	Myb family transcription factor (AHRD V1 **-* F4JRB0_ARATH); contains Interpro domain(s) IPR006447 Myb-like DNA-binding region, SHAQKYF class	39.6418	29.8341	32.619	17.1804	5.07798	16.8603	2.60988	1.38398	0.00195876	0.0300354	up	yes
Cla002630	GO:0003677(DNA binding);GO:0003700(transcription factor activity, sequence-specific DNA binding);GO:0005634(nucleus);GO:0006351(transcription, DNA-templated);GO:0006355(regulation of transcription, DNA-templated);GO:0046872(metal ion binding);GO:0048653(anther development)	04075(Plant hormone signal transduction)	K13415	EC:2.7.10.1 2.7.11.1	Squamosa promoter-binding protein (AHRD V1 ***- B8Y9B2_PONTR); contains Interpro domain(s) IPR004333 Transcription factor, SBP-box	25.2581	18.3109	24.3485	14.7867	5.82231	9.53164	2.25335	1.17207	0.0148845	0.12215	up	yes
Cla003004	GO:0004674(protein serine/threonine kinase activity);GO:0005634(nucleus);GO:0005737(cytoplasm);GO:0006468(protein phosphorylation);GO:0035556(intracellular signal transduction)	04075(Plant hormone signal transduction)	K14498	EC:2.7.11.1	Serine/threonine-protein kinase (AHRD V1 ***- Q70CF4_FAGSY); contains Interpro domain(s) IPR015740 Plant protein serine/threonine kinase-like	1.27971	2.49613	2.50585	0.888832	0.364393	0.624906	3.34466	1.74186	0.0494459	0.263112	up	yes
Cla003249	GO:0005515(protein binding);GO:0005634(nucleus);GO:0007049(cell cycle);GO:0016538(cyclin-dependent protein serine/threonine kinase regulator activity);GO:0051301(cell division);GO:0051726(regulation of cell cycle)	04075(Plant hormone signal transduction)	K14505	NA	Cyclin D1 (AHRD V1 ***- D7QYG8_PASMF); contains Interpro domain(s) IPR015451 Cyclin D	26.0071	22.2689	22.7077	12.0004	7.1338	11.9486	2.2837	1.19137	0.0080849	0.0820909	up	yes
Cla003391	GO:0003714(transcription corepressor activity);GO:0005634(nucleus);GO:0009611(response to wounding);GO:0031347(regulation of defense response);GO:1903507(negative regulation of nucleic acid-templated transcription);GO:2000022(regulation of jasmonic acid mediated signaling pathway)	04075(Plant hormone signal transduction)	K13464	NA	Protein TIFY 6B (AHRD V1 ***- A8MR24_ARATH); contains Interpro domain(s) IPR010399 Tify	83.8366	76.266	68.793	36.7708	19.2127	37.2049	2.45627	1.29647	0.000391095	0.00901902	up	yes
Cla003897	GO:0005634(nucleus)	04075(Plant hormone signal transduction)	K14491	NA	Response regulator 11 (AHRD V1 *-*- Q0WRT0_ARATH); contains Interpro domain(s) IPR001789 Signal transduction response regulator, receiver region	27.0847	9.35857	34.3724	13.8022	6.2672	12.108	2.20079	1.13802	0.0323974	0.20329	up	yes
Cla004339	GO:0003333(amino acid transmembrane transport);GO:0005886(plasma membrane);GO:0015171(amino acid transmembrane transporter activity)	04075(Plant hormone signal transduction)	K13946	NA	Auxin transporter-like protein 1 (AHRD V1 ***- B6U1Y3_MAIZE); contains Interpro domain(s) IPR013057 Amino acid transporter, transmembrane	1.66254	5.71815	2.36383	1.04796	0.183055	0.978115	4.41102	2.14111	0.00819184	0.0826738	up	yes
Cla005087	GO:0003674(molecular_function);GO:0005575(cellular_component);GO:0009733(response to auxin)	04075(Plant hormone signal transduction)	K14488	NA	SAUR-like auxin-responsive protein (AHRD V1 *-*- Q2V359_ARATH); contains Interpro domain(s) IPR003676 Auxin responsive SAUR protein	13.2656	0	21.7998	2.09408	0	0	16.745	4.06566	0.0451199	0.248577	up	yes
Cla005097	GO:0005576(extracellular region);GO:0005618(cell wall);GO:0010411(xyloglucan metabolic process);GO:0016762(xyloglucan:xyloglucosyl transferase activity);GO:0016798(hydrolase activity, acting on glycosyl bonds);GO:0016998(cell wall macromolecule catabolic process);GO:0033946(xyloglucan-specific endo-beta-1,4-glucanase activity);GO:0042546(cell wall biogenesis);GO:0048046(apoplast);GO:0071555(cell …	04075(Plant hormone signal transduction)	K14504	EC:2.4.1.207	Xyloglucan endotransglucosylase/hydrolase 9 (AHRD V1 ***- C0IRI2_MALDO); contains Interpro domain(s) IPR016455 Xyloglucan endotransglucosylase/hydrolase	39.886	44.2764	45.6243	12.1791	13.9518	7.43054	3.86714	1.95127	0.000204786	0.00549056	up	yes
Cla006058	GO:0000976(transcription regulatory region sequence-specific DNA binding);GO:0003677(DNA binding);GO:0003700(transcription factor activity, sequence-specific DNA binding);GO:0005515(protein binding);GO:0005634(nucleus);GO:0006351(transcription, DNA-templated);GO:0006355(regulation of transcription, DNA-templated);GO:0009813(flavonoid biosynthetic process);GO:0009962(regulation of flavonoid biosyn…	04075(Plant hormone signal transduction)	K13422	NA	Myc-like anthocyanin regulatory protein (AHRD V1 **-- Q5VFM5_CORCA); contains Interpro domain(s) IPR011598 Helix-loop-helix DNA-binding	7.1752	6.21812	7.32633	2.40987	1.59659	3.64032	2.70959	1.43808	0.0043056	0.0529359	up	yes
Cla007397	GO:0004674(protein serine/threonine kinase activity);GO:0005515(protein binding);GO:0005524(ATP binding);GO:0005773(vacuole);GO:0005886(plasma membrane);GO:0006468(protein phosphorylation);GO:0009506(plasmodesma);GO:0009737(response to abscisic acid);GO:0009742(brassinosteroid mediated signaling pathway);GO:0016020(membrane);GO:0016301(kinase activity)	04075(Plant hormone signal transduction)	K14500	EC:2.7.11.1	Receptor-like protein kinase At5g59670 (AHRD V1 *-** RLK7_ARATH); contains Interpro domain(s) IPR002290 Serine/threonine protein kinase	3.81041	6.30467	3.07409	1.24514	1.44793	1.95937	2.83489	1.50329	0.0312225	0.198327	up	yes
Cla007476	GO:0004672(protein kinase activity);GO:0004674(protein serine/threonine kinase activity);GO:0005524(ATP binding);GO:0005886(plasma membrane);GO:0006468(protein phosphorylation);GO:0007169(transmembrane receptor protein tyrosine kinase signaling pathway);GO:0016021(integral component of membrane)	04075(Plant hormone signal transduction)	K13415	EC:2.7.10.1 2.7.11.1	Receptor-like protein kinase 1-like (AHRD V1 **** Q5ZBN0_ORYSJ); contains Interpro domain(s) IPR002290 Serine/threonine protein kinase	19.4856	14.5365	2.32505	2.0379	1.68911	0.557674	8.48305	3.08458	0.000320391	0.0077638	up	yes
Cla008706	GO:0005576(extracellular region);GO:0005618(cell wall);GO:0010411(xyloglucan metabolic process);GO:0016762(xyloglucan:xyloglucosyl transferase activity);GO:0016798(hydrolase activity, acting on glycosyl bonds);GO:0016998(cell wall macromolecule catabolic process);GO:0033946(xyloglucan-specific endo-beta-1,4-glucanase activity);GO:0042546(cell wall biogenesis);GO:0048046(apoplast);GO:0071555(cell …	04075(Plant hormone signal transduction)	K14504	EC:2.4.1.207	Xyloglucan endotransglucosylase/hydrolase 9 (AHRD V1 ***- C0IRI2_MALDO); contains Interpro domain(s) IPR016455 Xyloglucan endotransglucosylase/hydrolase	21.6566	24.0772	17.557	2.69989	0.538545	2.92702	10.2654	3.35971	6.45827e-11	2.21105e-08	up	yes
Cla008778	GO:0000156(phosphorelay response regulator activity);GO:0000160(phosphorelay signal transduction system);GO:0003677(DNA binding);GO:0003700(transcription factor activity, sequence-specific DNA binding);GO:0005515(protein binding);GO:0005634(nucleus);GO:0006351(transcription, DNA-templated);GO:0006355(regulation of transcription, DNA-templated);GO:0007623(circadian rhythm)	04075(Plant hormone signal transduction)	K14491	NA	Two-component response regulator-like PRR37 (AHRD V1 *-*- PRR37_ORYSJ); contains Interpro domain(s) IPR006447 Myb-like DNA-binding region, SHAQKYF class	95.027	72.8223	70.3909	43.2797	20.2488	52.338	2.05616	1.03995	0.0071819	0.0755936	up	yes
Cla009352	GO:0000160(phosphorelay signal transduction system);GO:0005634(nucleus);GO:0005737(cytoplasm);GO:0009736(cytokinin-activated signaling pathway);GO:0009927(histidine phosphotransfer kinase activity);GO:0016310(phosphorylation);GO:0043424(protein histidine kinase binding)	04075(Plant hormone signal transduction)	K14490	NA	Histidine-containing phosphotransfer protein (AHRD V1 ***- Q94KS0_CATRO); contains Interpro domain(s) IPR008207 Signal transduction histidine kinase, phosphotransfer (Hpt) region	63.9537	64.3328	77.3144	38.8712	13.7354	40.1157	2.21738	1.14886	0.00958714	0.0917616	up	yes
Cla009793	GO:0004674(protein serine/threonine kinase activity);GO:0005634(nucleus);GO:0005737(cytoplasm);GO:0006468(protein phosphorylation);GO:0035556(intracellular signal transduction)	04075(Plant hormone signal transduction)	K14498	EC:2.7.11.1	CBL-interacting protein kinase 04 (AHRD V1 **** E3PZ12_VITVI); contains Interpro domain(s) IPR017446 Polyprenyl synthetase-related	13.9695	12.3575	19.1257	9.04747	4.17931	8.61551	2.08095	1.05724	0.0254518	0.174143	up	yes
Cla010576	GO:0003677(DNA binding);GO:0003700(transcription factor activity, sequence-specific DNA binding);GO:0005634(nucleus);GO:0006351(transcription, DNA-templated);GO:0006355(regulation of transcription, DNA-templated);GO:0009555(pollen development);GO:0046983(protein dimerization activity);GO:0048658(anther wall tapetum development);GO:0052543(callose deposition in cell wall)	04075(Plant hormone signal transduction)	K13422	NA	BHLH transcription factor (AHRD V1 *-*- Q84WX1_BRANA); contains Interpro domain(s) IPR011598 Helix-loop-helix DNA-binding	1.85481	0.965313	0.556259	0.446409	0.122884	0.333983	3.73792	1.90224	0.0400074	0.231046	up	yes
Cla012305	GO:0003677(DNA binding);GO:0003700(transcription factor activity, sequence-specific DNA binding);GO:0005634(nucleus);GO:0006351(transcription, DNA-templated);GO:0006355(regulation of transcription, DNA-templated);GO:0009266(response to temperature stimulus);GO:0009740(gibberellic acid mediated signaling pathway);GO:0010452(histone H3-K36 methylation);GO:0043565(sequence-specific DNA binding);GO:0…	04075(Plant hormone signal transduction)	K14491	NA	Myb family transcription factor (AHRD V1 **-* D7LQI3_ARALL); contains Interpro domain(s) IPR006447 Myb-like DNA-binding region, SHAQKYF class	19.3347	18.5526	36.1814	16.8662	8.57426	7.66473	2.23738	1.16181	0.0284954	0.187701	up	yes
Cla012536	GO:0003714(transcription corepressor activity);GO:0005634(nucleus);GO:0009611(response to wounding);GO:0031347(regulation of defense response);GO:1903507(negative regulation of nucleic acid-templated transcription);GO:2000022(regulation of jasmonic acid mediated signaling pathway)	04075(Plant hormone signal transduction)	K13464	NA	Protein TIFY 7 (AHRD V1 *--- F4I6W0_ARATH); contains Interpro domain(s) IPR010399 Tify	10.2812	8.65682	5.3943	4.22836	0.679127	1.77226	3.6427	1.86501	0.0145853	0.120528	up	yes
Cla012819	GO:0003677(DNA binding);GO:0003700(transcription factor activity, sequence-specific DNA binding);GO:0005515(protein binding);GO:0005634(nucleus);GO:0006351(transcription, DNA-templated);GO:0006355(regulation of transcription, DNA-templated);GO:0009734(auxin-activated signaling pathway)	04075(Plant hormone signal transduction)	K14486	NA	Auxin response factor 9 (AHRD V1 ***- D7R605_SOLLC); contains Interpro domain(s) IPR010525 Auxin response factor	19.0407	15.6074	22.2096	8.4339	3.09193	12.8132	2.33607	1.22408	0.00625297	0.0690568	up	yes
Cla013237	GO:0003677(DNA binding);GO:0003700(transcription factor activity, sequence-specific DNA binding);GO:0005515(protein binding);GO:0005634(nucleus);GO:0006351(transcription, DNA-templated);GO:0006355(regulation of transcription, DNA-templated);GO:0046983(protein dimerization activity);GO:1902448(positive regulation of shade avoidance)	04075(Plant hormone signal transduction);04712(Circadian rhythm - plant)	K12126	NA	Transcription factor (AHRD V1 *-*- D6MKM4_9ASPA); contains Interpro domain(s) IPR011598 Helix-loop-helix DNA-binding	20.4253	13.7521	25.7583	11.7036	4.81265	8.31769	2.41346	1.2711	0.0159324	0.127996	up	yes
Cla013813	GO:0003700(transcription factor activity, sequence-specific DNA binding);GO:0005634(nucleus);GO:0006355(regulation of transcription, DNA-templated);GO:0043565(sequence-specific DNA binding)	04075(Plant hormone signal transduction)	K14432	NA	BZIP transcription factor (AHRD V1 **** B7ZXV7_MAIZE); contains Interpro domain(s) IPR011616 bZIP transcription factor, bZIP-1	22.2083	16.2864	24.3539	7.30199	4.90396	14.3237	2.369	1.24428	0.00645914	0.070402	up	yes
Cla014721	GO:0005515(protein binding);GO:0005634(nucleus);GO:0008152(metabolic process);GO:0009739(response to gibberellin);GO:0009740(gibberellic acid mediated signaling pathway);GO:0009939(positive regulation of gibberellic acid mediated signaling pathway);GO:0010325(raffinose family oligosaccharide biosynthetic process);GO:0010476(gibberellin mediated signaling pathway);GO:0016787(hydrolase activity);GO…	04075(Plant hormone signal transduction)	K14493	EC:3.-.-.-	GID1-like gibberellin receptor (AHRD V1 **-- A7MAQ4_HORVU); contains Interpro domain(s) IPR013094 Alpha/beta hydrolase fold-3	3.98498	4.78302	7.61283	1.05585	0	0.461382	10.7965	3.43249	0.00160691	0.0260382	up	yes
Cla015002	GO:0003677(DNA binding);GO:0003700(transcription factor activity, sequence-specific DNA binding);GO:0005515(protein binding);GO:0005634(nucleus);GO:0006351(transcription, DNA-templated);GO:0006355(regulation of transcription, DNA-templated);GO:0009734(auxin-activated signaling pathway)	04075(Plant hormone signal transduction)	K14486	NA	Auxin response factor 9 (AHRD V1 ***- D7R605_SOLLC); contains Interpro domain(s) IPR010525 Auxin response factor	27.8752	21.7116	26.8976	7.01071	2.33896	16.3925	2.97117	1.57103	0.0017999	0.0284069	up	yes
Cla015009	GO:0004864(protein phosphatase inhibitor activity);GO:0004872(receptor activity);GO:0005634(nucleus);GO:0005737(cytoplasm);GO:0009738(abscisic acid-activated signaling pathway);GO:0010427(abscisic acid binding);GO:0080163(regulation of protein serine/threonine phosphatase activity)	04075(Plant hormone signal transduction)	K14496	NA	Abscisic acid receptor PYL8 (AHRD V1 *--- F4KJ16_ARATH); contains Interpro domain(s) IPR019587 Polyketide cyclase/dehydrase	75.0339	65.3044	135.001	42.591	45.8132	40.3685	2.13818	1.09639	0.0296509	0.191904	up	yes
Cla015533	GO:0003714(transcription corepressor activity);GO:0005634(nucleus);GO:0009611(response to wounding);GO:0031347(regulation of defense response);GO:1903507(negative regulation of nucleic acid-templated transcription);GO:2000022(regulation of jasmonic acid mediated signaling pathway)	04075(Plant hormone signal transduction)	K13464	NA	Protein TIFY 3B (AHRD V1 *--- TIF3B_ARATH); contains Interpro domain(s) IPR010399 Tify	16.6168	15.9642	18.5797	7.40056	3.36408	6.68495	2.93191	1.55184	0.00159834	0.0259624	up	yes
Cla016019	GO:0003700(transcription factor activity, sequence-specific DNA binding);GO:0006355(regulation of transcription, DNA-templated);GO:0009738(abscisic acid-activated signaling pathway);GO:0044212(transcription regulatory region DNA binding)	04075(Plant hormone signal transduction)	K14432	NA	BZIP transcription factor (AHRD V1 **-* Q0PN11_9FABA); contains Interpro domain(s) IPR011616 bZIP transcription factor, bZIP-1	65.7888	60.0907	162.115	18.7901	11.4481	18.3199	5.93092	2.56826	2.05722e-08	3.27e-06	up	yes
Cla016070	GO:0001046(core promoter sequence-specific DNA binding);GO:0001228(transcriptional activator activity, RNA polymerase II transcription regulatory region sequence-specific binding);GO:0005634(nucleus);GO:0006366(transcription from RNA polymerase II promoter)	04075(Plant hormone signal transduction)	K16189	NA	BHLH transcription factor-like protein (AHRD V1 *-*- Q5ZAK6_ORYSJ); contains Interpro domain(s) IPR011598 Helix-loop-helix DNA-binding	1.27292	1.05437	3.48078	0.747225	0.157823	0.461285	4.25085	2.08775	0.0294461	0.191053	up	yes
Cla017664	GO:0003677(DNA binding);GO:0003700(transcription factor activity, sequence-specific DNA binding);GO:0005634(nucleus);GO:0006351(transcription, DNA-templated);GO:0006355(regulation of transcription, DNA-templated);GO:0010073(meristem maintenance);GO:0010358(leaf shaping);GO:0045892(negative regulation of transcription, DNA-templated);GO:0048366(leaf development)	04075(Plant hormone signal transduction)	K14486	NA	Auxin response factor 21 (AHRD V1 *-*- D9HNU8_MAIZE); contains Interpro domain(s) IPR003340 Transcriptional factor B3	19.7064	18.395	21.3718	7.74465	7.25831	10.3105	2.34947	1.23233	0.015558	0.125973	up	yes
Cla017696	GO:0003677(DNA binding);GO:0003700(transcription factor activity, sequence-specific DNA binding);GO:0005515(protein binding);GO:0005634(nucleus);GO:0006351(transcription, DNA-templated);GO:0006355(regulation of transcription, DNA-templated);GO:0009414(response to water deprivation);GO:0009651(response to salt stress);GO:0009737(response to abscisic acid);GO:0009738(abscisic acid-activated signali…	04075(Plant hormone signal transduction)	K14432	NA	Abscisic acid insensitive (AHRD V1 **-- B3U2B5_CUCSA); contains Interpro domain(s) IPR011700 Basic leucine zipper	13.0284	11.348	44.3929	6.39374	7.77286	6.85019	3.27211	1.71022	0.00717984	0.0755936	up	yes
Cla018546	GO:0003677(DNA binding);GO:0003700(transcription factor activity, sequence-specific DNA binding);GO:0005634(nucleus);GO:0006351(transcription, DNA-templated);GO:0006355(regulation of transcription, DNA-templated);GO:0010468(regulation of gene expression);GO:0042742(defense response to bacterium);GO:0046872(metal ion binding)	04075(Plant hormone signal transduction)	K13415	EC:2.7.10.1 2.7.11.1	Squamosa promoter binding protein 3 (AHRD V1 *-*- Q1MU26_9BRYO); contains Interpro domain(s) IPR004333 Transcription factor, SBP-box	20.7374	14.8043	26.8505	9.93355	4.28817	6.2866	3.04229	1.60516	0.000419864	0.00942276	up	yes
Cla019852	GO:0004674(protein serine/threonine kinase activity);GO:0005524(ATP binding);GO:0005634(nucleus);GO:0005737(cytoplasm);GO:0006468(protein phosphorylation);GO:0016301(kinase activity);GO:0051020(GTPase binding)	04075(Plant hormone signal transduction);04626(Plant-pathogen interaction)	K13416	EC:2.7.10.1 2.7.11.1	Receptor-like kinase (AHRD V1 **** A7VM42_MARPO); contains Interpro domain(s) IPR002290 Serine/threonine protein kinase	8.85105	7.2041	15.3322	6.37071	0.854263	5.74107	2.42073	1.27544	0.037322	0.221743	up	yes
Cla020419	GO:0004672(protein kinase activity);GO:0004674(protein serine/threonine kinase activity);GO:0005515(protein binding);GO:0005524(ATP binding);GO:0005886(plasma membrane);GO:0006468(protein phosphorylation);GO:0007169(transmembrane receptor protein tyrosine kinase signaling pathway);GO:0009505(plant-type cell wall);GO:0009507(chloroplast);GO:0009570(chloroplast stroma);GO:0010069(zygote asymmetric …	04075(Plant hormone signal transduction)	K13415	EC:2.7.10.1 2.7.11.1	Receptor-like kinase (AHRD V1 **** C0SW27_SOYBN); contains Interpro domain(s) IPR002290 Serine/threonine protein kinase	0.562817	6.21021	7.02871	1.01618	0.384653	0.523546	7.17204	2.84238	0.000895508	0.0166067	up	yes
Cla020817	GO:0003700(transcription factor activity, sequence-specific DNA binding);GO:0005515(protein binding);GO:0005634(nucleus);GO:0006351(transcription, DNA-templated);GO:0006355(regulation of transcription, DNA-templated);GO:0009733(response to auxin);GO:0009734(auxin-activated signaling pathway);GO:0009793(embryo development ending in seed dormancy);GO:0009908(flower development);GO:0009942(longitudi…	04075(Plant hormone signal transduction)	K14486	NA	Auxin response factor 5 (AHRD V1 ***- D9IVB5_SOLLC); contains Interpro domain(s) IPR010525 Auxin response factor	40.679	42.628	38.6039	17.7774	8.50848	25.9381	2.33438	1.22304	0.00157698	0.0257406	up	yes
Cla021184	GO:0003700(transcription factor activity, sequence-specific DNA binding);GO:0005634(nucleus);GO:0005829(cytosol);GO:0006351(transcription, DNA-templated);GO:0006355(regulation of transcription, DNA-templated);GO:0009737(response to abscisic acid);GO:0043565(sequence-specific DNA binding);GO:0044212(transcription regulatory region DNA binding)	04075(Plant hormone signal transduction)	K14432	NA	G-box binding factor 3 (AHRD V1 ***- D7LDY1_ARALL); contains Interpro domain(s) IPR012900 G-box binding, MFMR	120.506	109.468	231.125	82.3053	28.8355	64.533	2.62475	1.39218	0.00136323	0.0228666	up	yes
Cla022195	GO:0004674(protein serine/threonine kinase activity);GO:0005524(ATP binding);GO:0005886(plasma membrane);GO:0006468(protein phosphorylation);GO:0016020(membrane);GO:0016021(integral component of membrane);GO:0016301(kinase activity)	04075(Plant hormone signal transduction);04626(Plant-pathogen interaction)	K13416	EC:2.7.10.1 2.7.11.1	Receptor kinase (AHRD V1 **** D9IAP8_GOSHI); contains Interpro domain(s) IPR002290 Serine/threonine protein kinase	1.89155	1.18441	1.034	0.312709	0.193179	0.317359	4.99238	2.31973	0.00853394	0.0849004	up	yes
Cla022580	GO:0003677(DNA binding);GO:0003700(transcription factor activity, sequence-specific DNA binding);GO:0005515(protein binding);GO:0005634(nucleus);GO:0006351(transcription, DNA-templated);GO:0006355(regulation of transcription, DNA-templated);GO:0009414(response to water deprivation);GO:0009651(response to salt stress);GO:0009737(response to abscisic acid);GO:0009738(abscisic acid-activated signali…	04075(Plant hormone signal transduction)	K14432	NA	BZIP transcription factor (AHRD V1 **-* Q0PN11_9FABA); contains Interpro domain(s) IPR011616 bZIP transcription factor, bZIP-1	58.9828	44.3677	127.352	35.4204	20.8601	34.9825	2.52788	1.33793	0.00402262	0.0502432	up	yes
Cla022588	GO:0003677(DNA binding);GO:0003700(transcription factor activity, sequence-specific DNA binding);GO:0005515(protein binding);GO:0005634(nucleus);GO:0006351(transcription, DNA-templated);GO:0006355(regulation of transcription, DNA-templated);GO:0007623(circadian rhythm);GO:0009409(response to cold);GO:0009908(flower development);GO:0010114(response to red light);GO:0010154(fruit development);GO:00…	04075(Plant hormone signal transduction);04712(Circadian rhythm - plant)	K12126	NA	BHLH transcription factor (AHRD V1 *-*- B6TXR4_MAIZE); contains Interpro domain(s) IPR011598 Helix-loop-helix DNA-binding	19.9639	14.3984	32.2325	12.2017	4.82186	11.9466	2.29874	1.20084	0.0146557	0.120866	up	yes
Cla022718	GO:0000156(phosphorelay response regulator activity);GO:0000160(phosphorelay signal transduction system);GO:0003677(DNA binding);GO:0003700(transcription factor activity, sequence-specific DNA binding);GO:0005515(protein binding);GO:0005634(nucleus);GO:0006351(transcription, DNA-templated);GO:0006355(regulation of transcription, DNA-templated);GO:0009735(response to cytokinin);GO:0009736(cytokini…	04075(Plant hormone signal transduction)	K14491	NA	Response regulator (AHRD V1 ***- A1A6A7_ORYSJ); contains Interpro domain(s) IPR017053 Response regulator, plant B-type	14.4667	5.27066	9.27216	4.90447	1.11659	4.00701	2.89283	1.53248	0.0073062	0.0766319	up	yes
Cla022857	GO:0004553(hydrolase activity, hydrolyzing O-glycosyl compounds);GO:0005576(extracellular region);GO:0005618(cell wall);GO:0005794(Golgi apparatus);GO:0010411(xyloglucan metabolic process);GO:0016762(xyloglucan:xyloglucosyl transferase activity);GO:0016798(hydrolase activity, acting on glycosyl bonds);GO:0042546(cell wall biogenesis);GO:0048046(apoplast);GO:0071555(cell wall organization)	04075(Plant hormone signal transduction)	K14504	EC:2.4.1.207	Xyloglucan endotransglucosylase/hydrolase 8 (AHRD V1 ***- C0IRI1_MALDO); contains Interpro domain(s) IPR016455 Xyloglucan endotransglucosylase/hydrolase	2.7516	0.694698	1.58158	0.092815	0	0.543408	7.90271	2.98235	0.0142248	0.118706	up	yes

## Sheet: TFs
gene_name	GO	KEGG	KO_ENTRY	EC	Description	FPKM.h24_1	FPKM.h24_2	FPKM.h24_3	FPKM.ck_1	FPKM.ck_2	FPKM.ck_3	fc	log2(fc)	pval	qval	regulation	significant
Cla015607	GO:0003677(DNA binding);GO:0003700(transcription factor activity, sequence-specific DNA binding);GO:0005634(nucleus);GO:0006351(transcription, DNA-templated);GO:0006355(regulation of transcription, DNA-templated);GO:0046983(protein dimerization activity)	NA	NA	NA	BHLH transcription factor-like (AHRD V1 *-*- Q8S0N2_ORYSJ); contains Interpro domain(s) IPR001092 Basic helix-loop-helix dimerisation region bHLH	0.972642	0	1.75274	0	0	0	inf	inf	3.84045e-05	0.00156962	up	yes
Cla019871	GO:0005634(nucleus)	NA	NA	NA	BHLH transcription factor (AHRD V1 ***- Q8H7N8_ORYSJ); contains Interpro domain(s) IPR011598 Helix-loop-helix DNA-binding	1.91889	6.08236	4.88863	0.998065	0.827434	1.22107	4.23095	2.08098	0.00910823	0.0884989	up	yes
Cla022588	GO:0003677(DNA binding);GO:0003700(transcription factor activity, sequence-specific DNA binding);GO:0005515(protein binding);GO:0005634(nucleus);GO:0006351(transcription, DNA-templated);GO:0006355(regulation of transcription, DNA-templated);GO:0007623(circadian rhythm);GO:0009409(response to cold);GO:0009908(flower development);GO:0010114(response to red light);GO:0010154(fruit development);GO:00…	04075(Plant hormone signal transduction);04712(Circadian rhythm - plant)	K12126	NA	BHLH transcription factor (AHRD V1 *-*- B6TXR4_MAIZE); contains Interpro domain(s) IPR011598 Helix-loop-helix DNA-binding	19.9639	14.3984	32.2325	12.2017	4.82186	11.9466	2.29874	1.20084	0.0146557	0.120866	up	yes
Cla016070	GO:0001046(core promoter sequence-specific DNA binding);GO:0001228(transcriptional activator activity, RNA polymerase II transcription regulatory region sequence-specific binding);GO:0005634(nucleus);GO:0006366(transcription from RNA polymerase II promoter)	04075(Plant hormone signal transduction)	K16189	NA	BHLH transcription factor-like protein (AHRD V1 *-*- Q5ZAK6_ORYSJ); contains Interpro domain(s) IPR011598 Helix-loop-helix DNA-binding	1.27292	1.05437	3.48078	0.747225	0.157823	0.461285	4.25085	2.08775	0.0294461	0.191053	up	yes
Cla010576	GO:0003677(DNA binding);GO:0003700(transcription factor activity, sequence-specific DNA binding);GO:0005634(nucleus);GO:0006351(transcription, DNA-templated);GO:0006355(regulation of transcription, DNA-templated);GO:0009555(pollen development);GO:0046983(protein dimerization activity);GO:0048658(anther wall tapetum development);GO:0052543(callose deposition in cell wall)	04075(Plant hormone signal transduction)	K13422	NA	BHLH transcription factor (AHRD V1 *-*- Q84WX1_BRANA); contains Interpro domain(s) IPR011598 Helix-loop-helix DNA-binding	1.85481	0.965313	0.556259	0.446409	0.122884	0.333983	3.73792	1.90224	0.0400074	0.231046	up	yes
Cla016562	GO:0003677(DNA binding);GO:0003700(transcription factor activity, sequence-specific DNA binding);GO:0005515(protein binding);GO:0005634(nucleus);GO:0006351(transcription, DNA-templated);GO:0006355(regulation of transcription, DNA-templated);GO:0009637(response to blue light);GO:0009908(flower development);GO:0009911(positive regulation of flower development);GO:0046983(protein dimerization activi…	04141(Protein processing in endoplasmic reticulum)	K07953	EC:3.6.5.-	Helix-loop-helix DNA-binding Transcription factor (AHRD V1 *-*- D6MKM4_9ASPA); contains Interpro domain(s) IPR011598	1.3759	1.12012	1.367	7.46994	23.6904	12.7913	0.0878925	-3.50812	4.87383e-09	9.56991e-07	down	yes
Cla016224	GO:0003677(DNA binding);GO:0003700(transcription factor activity, sequence-specific DNA binding);GO:0005634(nucleus);GO:0006351(transcription, DNA-templated);GO:0006355(regulation of transcription, DNA-templated);GO:0007275(multicellular organism development);GO:0046983(protein dimerization activity)	NA	NA	NA	BHLH transcription factor (AHRD V1 ***- Q8H7N8_ORYSJ); contains Interpro domain(s) IPR001092 Basic helix-loop-helix dimerisation region bHLH	2.12023	2.99414	1.83079	9.02358	43.4914	14.0949	0.104266	-3.26166	2.13464e-07	2.35551e-05	down	yes
Cla021422	GO:0003677(DNA binding);GO:0003700(transcription factor activity, sequence-specific DNA binding);GO:0005515(protein binding);GO:0005634(nucleus);GO:0006351(transcription, DNA-templated);GO:0010052(guard cell differentiation);GO:0010377(guard cell fate commitment);GO:0045597(positive regulation of cell differentiation);GO:0045893(positive regulation of transcription, DNA-templated);GO:0046983(prot…	NA	NA	NA	BHLH transcription factor (AHRD V1 *-*- Q8H7N8_ORYSJ); contains Interpro domain(s) IPR011598 Helix-loop-helix DNA-binding	8.47919	6.80458	13.7992	30.5303	28.9227	25.409	0.342709	-1.54494	1.50167e-05	0.000721232	down	yes
Cla015913	GO:0003677(DNA binding);GO:0003700(transcription factor activity, sequence-specific DNA binding);GO:0005515(protein binding);GO:0005634(nucleus);GO:0006351(transcription, DNA-templated);GO:0006355(regulation of transcription, DNA-templated);GO:0009637(response to blue light);GO:0009908(flower development);GO:0009911(positive regulation of flower development);GO:0046983(protein dimerization activi…	04141(Protein processing in endoplasmic reticulum)	K07953	EC:3.6.5.-	Helix-loop-helix DNA-binding Transcription factor (AHRD V1 *-*- D6MKM4_9ASPA); contains Interpro domain(s) IPR011598	20.0171	11.5344	17.8023	47.4962	38.774	46.4757	0.371792	-1.42743	1.13171e-06	9.32754e-05	down	yes
Cla017516	GO:0003677(DNA binding);GO:0003700(transcription factor activity, sequence-specific DNA binding);GO:0005634(nucleus);GO:0006351(transcription, DNA-templated);GO:0006355(regulation of transcription, DNA-templated);GO:0046983(protein dimerization activity)	04075(Plant hormone signal transduction)	K16189	NA	Helix-loop-helix DNA-binding Transcription factor (AHRD V1 *-*- D6MKM4_9ASPA); contains Interpro domain(s) IPR011598	29.7131	19.7983	11.2792	46.2791	35.8474	43.9635	0.482121	-1.05253	0.00110606	0.0195087	down	yes
Cla018968	GO:0003677(DNA binding);GO:0003700(transcription factor activity, sequence-specific DNA binding);GO:0005515(protein binding);GO:0005634(nucleus);GO:0006351(transcription, DNA-templated);GO:0006355(regulation of transcription, DNA-templated);GO:0046983(protein dimerization activity)	04141(Protein processing in endoplasmic reticulum)	K07953	EC:3.6.5.-	Helix-loop-helix DNA-binding Transcription factor (AHRD V1 *-*- D6MKM4_9ASPA); contains Interpro domain(s) IPR011598	31.505	25.1669	45.5197	19.682	3.89227	14.3363	2.6956	1.4306	0.0054826	0.0625673	up	yes
Cla017213	GO:0002237(response to molecule of bacterial origin);GO:0003700(transcription factor activity, sequence-specific DNA binding);GO:0005515(protein binding);GO:0005634(nucleus);GO:0006351(transcription, DNA-templated);GO:0006355(regulation of transcription, DNA-templated);GO:0009751(response to salicylic acid);GO:0010200(response to chitin);GO:0031347(regulation of defense response);GO:0042742(defen…	04626(Plant-pathogen interaction)	K18834	NA	WRKY transcription factor 4 (AHRD V1 **** E7BTN1_VITVI); contains Interpro domain(s) IPR003657 DNA-binding WRKY	3.5326	1.93854	1.737	36.61	3.15927	46.3555	0.0836942	-3.57873	2.37729e-07	2.49934e-05	down	yes
Cla018197	GO:0003700(transcription factor activity, sequence-specific DNA binding);GO:0005634(nucleus);GO:0006351(transcription, DNA-templated);GO:0006355(regulation of transcription, DNA-templated);GO:0043565(sequence-specific DNA binding)	04626(Plant-pathogen interaction)	K18834	NA	WRKY transcription factor 36 (Fragment) (AHRD V1 *-** B2KJ86_HORVU); contains Interpro domain(s) IPR003657 DNA-binding WRKY	0.339989	0.26581	0.093799	0.943304	1.02782	0.565698	0.275777	-1.85843	0.0225389	0.160758	down	yes
Cla014433	GO:0003700(transcription factor activity, sequence-specific DNA binding);GO:0005634(nucleus);GO:0006351(transcription, DNA-templated);GO:0006355(regulation of transcription, DNA-templated);GO:0043565(sequence-specific DNA binding)	00970(Aminoacyl-tRNA biosynthesis)	K01892	EC:6.1.1.21	WRKY transcription factor (AHRD V1 **** D0PSE9_9LAMI); contains Interpro domain(s) IPR003657 DNA-binding WRKY	2.94998	3.57364	2.18554	0.823469	0.556589	1.23903	3.32527	1.73347	0.0109303	0.100341	up	yes
Cla014818	GO:0003700(transcription factor activity, sequence-specific DNA binding);GO:0005516(calmodulin binding);GO:0005634(nucleus);GO:0006351(transcription, DNA-templated);GO:0006355(regulation of transcription, DNA-templated);GO:0043565(sequence-specific DNA binding)	04626(Plant-pathogen interaction)	K13425	NA	WRKY transcription factor 25 (AHRD V1 **** C9DI14_9ROSI); contains Interpro domain(s) IPR003657 DNA-binding WRKY	19.8555	16.2975	22.5179	13.3001	4.91432	9.98998	2.08021	1.05673	0.0251121	0.172478	up	yes
Cla010918	GO:0009737(response to abscisic acid)	04626(Plant-pathogen interaction)	K16225	NA	WRKY transcription factor 21 (AHRD V1 **** C9DI10_9ROSI); contains Interpro domain(s) IPR003657 DNA-binding WRKY	1.10372	3.7386	0.549926	0.459993	0.350865	0.455945	4.25658	2.08969	0.0397894	0.230385	up	yes
Cla010130	GO:0003682(chromatin binding);GO:0003700(transcription factor activity, sequence-specific DNA binding);GO:0003713(transcription coactivator activity);GO:0004402(histone acetyltransferase activity);GO:0005634(nucleus);GO:0006338(chromatin remodeling);GO:0006357(regulation of transcription from RNA polymerase II promoter);GO:0035066(positive regulation of histone acetylation)	NA	NA	NA	MYB transcription factor 1 (AHRD V1 ***- D3Y3F5_9ROSI); contains Interpro domain(s) IPR006447 Myb-like DNA-binding region, SHAQKYF class	11.2077	10.6929	10.5597	24.5642	23.7919	25.8372	0.43751	-1.19261	0.000375216	0.00874326	down	yes
Cla020369	GO:0003677(DNA binding);GO:0003700(transcription factor activity, sequence-specific DNA binding);GO:0005634(nucleus);GO:0006351(transcription, DNA-templated);GO:0006355(regulation of transcription, DNA-templated);GO:0009737(response to abscisic acid)	04075(Plant hormone signal transduction)	K14491	NA	Myb-like transcription factor-like protein (AHRD V1 **-* Q8VZS3_ARATH); contains Interpro domain(s) IPR006447 Myb-like DNA-binding region, SHAQKYF class	9.5161	2.56692	9.75087	20.2157	18.4946	21.9127	0.360159	-1.47329	0.000610318	0.0126537	down	yes
Cla010332	GO:0001666(response to hypoxia);GO:0003677(DNA binding);GO:0003700(transcription factor activity, sequence-specific DNA binding);GO:0005515(protein binding);GO:0005634(nucleus);GO:0006351(transcription, DNA-templated);GO:0006355(regulation of transcription, DNA-templated);GO:0009617(response to bacterium);GO:0009626(plant-type hypersensitive response);GO:0009723(response to ethylene);GO:0009733(r…	04626(Plant-pathogen interaction)	K09422	NA	MYB family transcription factor (AHRD V1 **-* Q9SCU7_ARATH); contains Interpro domain(s) IPR015495 Myb transcription factor	1.71434	1.23099	1.90602	3.78447	6.99327	2.84634	0.356087	-1.4897	0.010192	0.0958686	down	yes
Cla018610	GO:0003677(DNA binding);GO:0003700(transcription factor activity, sequence-specific DNA binding);GO:0005634(nucleus);GO:0006355(regulation of transcription, DNA-templated);GO:0009651(response to salt stress);GO:0009723(response to ethylene);GO:0009733(response to auxin);GO:0009737(response to abscisic acid);GO:0009751(response to salicylic acid);GO:0009753(response to jasmonic acid);GO:0046686(re…	04626(Plant-pathogen interaction)	K09422	NA	MYB transcription factor (AHRD V1 **-* Q9SN78_ARATH); contains Interpro domain(s) IPR015495 Myb transcription factor	7.09971	4.85003	13.5334	0.401463	0.881257	0.611749	13.4513	3.74967	3.58532e-06	0.000240559	up	yes
Cla004187	GO:0003677(DNA binding);GO:0003700(transcription factor activity, sequence-specific DNA binding);GO:0005634(nucleus);GO:0006355(regulation of transcription, DNA-templated)	NA	NA	NA	Myb domain protein 4r1 (AHRD V1 ***- F4J7J5_ARATH)	0	1.99622	3.68598	0	0	0	inf	inf	5.22716e-05	0.00197156	up	yes
Cla005622	GO:0009723(response to ethylene)	NA	NA	NA	Myb family transcription factor (AHRD V1 ***- D7MPU2_ARALL); contains Interpro domain(s) IPR006447 Myb-like DNA-binding region, SHAQKYF class	93.4393	67.1347	236.913	86.1464	27.4361	66.6907	2.20492	1.14072	0.0282984	0.186957	up	yes
Cla012305	GO:0003677(DNA binding);GO:0003700(transcription factor activity, sequence-specific DNA binding);GO:0005634(nucleus);GO:0006351(transcription, DNA-templated);GO:0006355(regulation of transcription, DNA-templated);GO:0009266(response to temperature stimulus);GO:0009740(gibberellic acid mediated signaling pathway);GO:0010452(histone H3-K36 methylation);GO:0043565(sequence-specific DNA binding);GO:0…	04075(Plant hormone signal transduction)	K14491	NA	Myb family transcription factor (AHRD V1 **-* D7LQI3_ARALL); contains Interpro domain(s) IPR006447 Myb-like DNA-binding region, SHAQKYF class	19.3347	18.5526	36.1814	16.8662	8.57426	7.66473	2.23738	1.16181	0.0284954	0.187701	up	yes
Cla018501	GO:0003677(DNA binding);GO:0003700(transcription factor activity, sequence-specific DNA binding);GO:0005634(nucleus);GO:0006355(regulation of transcription, DNA-templated);GO:0009686(gibberellin biosynthetic process);GO:0009751(response to salicylic acid);GO:0016036(cellular response to phosphate starvation)	00190(Oxidative phosphorylation);00860(Porphyrin and chlorophyll metabolism)	K02259	NA	MYB transcription factor (AHRD V1 *-** B4FU27_MAIZE); contains Interpro domain(s) IPR015495 Myb transcription factor	1.00969	1.56353	0.940356	0.43221	0.074971	0.35208	4.08906	2.03177	0.0294361	0.191053	up	yes
Cla018434	GO:0005634(nucleus);GO:0006355(regulation of transcription, DNA-templated);GO:0044212(transcription regulatory region DNA binding)	03040(Spliceosome)	K12741	NA	Myb family transcription factor-like (AHRD V1 *--* Q84NK2_ORYSJ); contains Interpro domain(s) IPR006447 Myb-like DNA-binding region, SHAQKYF class	13.1288	11.0183	8.75255	3.83745	2.31175	2.60707	3.75727	1.90968	0.000507044	0.0110622	up	yes
Cla001822	GO:0003677(DNA binding);GO:0003700(transcription factor activity, sequence-specific DNA binding);GO:0005634(nucleus);GO:0005829(cytosol);GO:0006351(transcription, DNA-templated);GO:0006355(regulation of transcription, DNA-templated);GO:0010092(specification of organ identity);GO:0010629(negative regulation of gene expression);GO:0044212(transcription regulatory region DNA binding);GO:0048449(flor…	04075(Plant hormone signal transduction)	K14491	NA	Myb family transcription factor (AHRD V1 **-* F4JRB0_ARATH); contains Interpro domain(s) IPR006447 Myb-like DNA-binding region, SHAQKYF class	39.6418	29.8341	32.619	17.1804	5.07798	16.8603	2.60988	1.38398	0.00195876	0.0300354	up	yes
Cla015165	GO:0003677(DNA binding);GO:0003700(transcription factor activity, sequence-specific DNA binding);GO:0005634(nucleus);GO:0006351(transcription, DNA-templated);GO:0006355(regulation of transcription, DNA-templated);GO:0006952(defense response);GO:0009620(response to fungus);GO:0009651(response to salt stress);GO:0009723(response to ethylene);GO:0009737(response to abscisic acid);GO:0009753(response…	04626(Plant-pathogen interaction)	K09422	NA	Myb-like transcription factor Myb 5 (AHRD V1 **** Q94JN5_GOSHI); contains Interpro domain(s) IPR015495 Myb transcription factor	1.21491	0.648826	1.40116	0.198487	0.055306	0.18666	7.41259	2.88998	0.00393624	0.0496031	up	yes
Cla005982	GO:0003677(DNA binding);GO:0003700(transcription factor activity, sequence-specific DNA binding);GO:0005634(nucleus);GO:0006355(regulation of transcription, DNA-templated);GO:0009651(response to salt stress);GO:0009723(response to ethylene);GO:0009733(response to auxin);GO:0009751(response to salicylic acid);GO:0009753(response to jasmonic acid)	04626(Plant-pathogen interaction)	K09422	NA	Myb-related transcription factor (AHRD V1 **-* B2CZJ1_CAPAN); contains Interpro domain(s) IPR015495 Myb transcription factor	7.96737	2.59144	2.72756	1.04143	0.240035	1.23123	5.28768	2.40264	0.00704893	0.0746371	up	yes
Cla005481	GO:0003677(DNA binding);GO:0003700(transcription factor activity, sequence-specific DNA binding);GO:0005634(nucleus);GO:0005739(mitochondrion);GO:0006351(transcription, DNA-templated);GO:0006355(regulation of transcription, DNA-templated);GO:0010088(phloem development);GO:0010089(xylem development);GO:0045893(positive regulation of transcription, DNA-templated)	03013(RNA transport)	K14317	NA	Myb family transcription factor-like (AHRD V1 **** Q6H510_ORYSJ); contains Interpro domain(s) IPR012287 Homeodomain-related	36.8621	38.246	34.5971	11.018	18.7639	19.2168	2.23894	1.16282	0.0197217	0.146698	up	yes
Cla019451	GO:0003677(DNA binding);GO:0003700(transcription factor activity, sequence-specific DNA binding);GO:0005634(nucleus);GO:0006355(regulation of transcription, DNA-templated);GO:0006970(response to osmotic stress);GO:0009611(response to wounding);GO:0009651(response to salt stress);GO:0009737(response to abscisic acid)	00190(Oxidative phosphorylation);00860(Porphyrin and chlorophyll metabolism)	K02259	NA	MYB transcription factor (AHRD V1 *-** Q9LDR8_ARATH); contains Interpro domain(s) IPR015495 Myb transcription factor	1.00885	1.02224	5.0686	0.580266	0.323614	0.584001	4.77168	2.2545	0.0218582	0.157502	up	yes
Cla020901	GO:0003677(DNA binding);GO:0003700(transcription factor activity, sequence-specific DNA binding);GO:0005634(nucleus);GO:0006351(transcription, DNA-templated);GO:0006355(regulation of transcription, DNA-templated);GO:0007275(multicellular organism development);GO:0009751(response to salicylic acid)	00190(Oxidative phosphorylation);00860(Porphyrin and chlorophyll metabolism)	K02259	NA	MYB transcription factor (AHRD V1 *--* Q9T066_ARATH); contains Interpro domain(s) IPR015495 Myb transcription factor	1.6552	0.291026	0.917801	0.264593	0.163035	0.09463	5.48394	2.45521	0.0280708	0.186098	up	yes
Cla008279	GO:0003677(DNA binding);GO:0003700(transcription factor activity, sequence-specific DNA binding);GO:0005634(nucleus);GO:0006351(transcription, DNA-templated);GO:0006355(regulation of transcription, DNA-templated);GO:0009723(response to ethylene);GO:0009739(response to gibberellin);GO:0009751(response to salicylic acid);GO:0009753(response to jasmonic acid);GO:0010200(response to chitin);GO:004668…	00190(Oxidative phosphorylation);00860(Porphyrin and chlorophyll metabolism)	K02259	NA	MYB transcription factor (AHRD V1 **** B4FPU3_MAIZE); contains Interpro domain(s) IPR015495 Myb transcription factor	5.39971	17.5466	7.06513	5.09088	1.51986	3.98181	2.83326	1.50246	0.0297202	0.192167	up	yes
Cla010722	GO:0003677(DNA binding);GO:0003700(transcription factor activity, sequence-specific DNA binding);GO:0005634(nucleus);GO:0006355(regulation of transcription, DNA-templated);GO:0048235(pollen sperm cell differentiation)	04712(Circadian rhythm - plant)	K16166	NA	MYB family transcription factor-like (AHRD V1 *--* Q9LHS6_ARATH); contains Interpro domain(s) IPR015495 Myb transcription factor	3.1307	3.94042	6.21617	1.92865	1.33167	1.07086	3.06782	1.61721	0.0419688	0.238353	up	yes
Cla017179	GO:0003677(DNA binding);GO:0003700(transcription factor activity, sequence-specific DNA binding);GO:0005634(nucleus);GO:0006351(transcription, DNA-templated);GO:0006355(regulation of transcription, DNA-templated)	03013(RNA transport)	K14317	NA	Myb family transcription factor (AHRD V1 **-- Q9SQQ9_ARATH)	26.8506	7.73022	27.1817	11.7017	5.95645	9.08644	2.30934	1.20748	0.0424966	0.240328	up	yes
Cla018544	GO:0003677(DNA binding);GO:0003700(transcription factor activity, sequence-specific DNA binding);GO:0005515(protein binding);GO:0005634(nucleus);GO:0006351(transcription, DNA-templated);GO:0006355(regulation of transcription, DNA-templated);GO:0009908(flower development);GO:0009911(positive regulation of flower development);GO:0010077(maintenance of inflorescence meristem identity);GO:0010154(fru…	03013(RNA transport);03015(mRNA surveillance pathway)	K14328	NA	MADS box transcription factor (AHRD V1 ***- Q9SBQ1_PETHY); contains Interpro domain(s) IPR002487 Transcription factor, K-box	1.89955	3.29602	2.33225	0.842763	0.483032	0.490824	4.14386	2.05098	0.0226145	0.161211	up	yes
Cla020805	GO:0005515(protein binding)	NA	NA	NA	MADS-box transcription factor (AHRD V1 ***- F1T117_9ERIC); contains Interpro domain(s) IPR002100 Transcription factor, MADS-box	1.04907	1.20317	1.26954	4.40332	8.27788	4.00024	0.21112	-2.24386	0.000644106	0.0132106	down	yes
Cla018601	GO:0003677(DNA binding);GO:0003700(transcription factor activity, sequence-specific DNA binding);GO:0005515(protein binding);GO:0005634(nucleus);GO:0006351(transcription, DNA-templated);GO:0006355(regulation of transcription, DNA-templated);GO:0009555(pollen development);GO:0010152(pollen maturation);GO:0046983(protein dimerization activity);GO:0080092(regulation of pollen tube growth)	03060(Protein export)	K03217	NA	MADS-box transcription factor 1 (AHRD V1 *-*- D1MFS6_HEVBR); contains Interpro domain(s) IPR002100 Transcription factor, MADS-box	5.39866	3.39272	2.87551	6.91328	8.80246	8.39191	0.48395	-1.04707	0.0211403	0.153823	down	yes
Cla023193	GO:0005515(protein binding)	NA	NA	NA	MADS box transcription factor (AHRD V1 ***- A7LK41_POPDE); contains Interpro domain(s) IPR002100 Transcription factor, MADS-box	0.19504	2.13256	7.36728	1.02765	0	0.03878	9.09096	3.18443	0.0346741	0.211745	up	yes
Cla023075	GO:0003677(DNA binding);GO:0003700(transcription factor activity, sequence-specific DNA binding);GO:0005634(nucleus);GO:0006351(transcription, DNA-templated);GO:0006355(regulation of transcription, DNA-templated);GO:0007584(response to nutrient);GO:0008134(transcription factor binding);GO:0010167(response to nitrate);GO:0046983(protein dimerization activity);GO:0048527(lateral root development);G…	03060(Protein export)	K03217	NA	MADS-box transcription factor-like protein (AHRD V1 *-*- Q9M2M4_ARATH); contains Interpro domain(s) IPR002100 Transcription factor, MADS-box	8.26968	6.6335	14.0729	4.49174	1.45632	3.358	3.11368	1.63862	0.0467128	0.254264	up	yes
Cla004555	GO:0003677(DNA binding);GO:0003700(transcription factor activity, sequence-specific DNA binding);GO:0005634(nucleus);GO:0006351(transcription, DNA-templated);GO:0006355(regulation of transcription, DNA-templated);GO:0007275(multicellular organism development)	00561(Glycerolipid metabolism)	K01054	EC:3.1.1.23	NAC domain protein IPR003441 (AHRD V1 *-*- B9GVP9_POPTR); contains Interpro domain(s) IPR003441 No apical meristem (NAM) protein	1.24056	1.13825	1.23591	4.82856	5.47186	3.31158	0.265554	-1.91292	0.000554513	0.0117896	down	yes
Cla009439	GO:0003677(DNA binding);GO:0003700(transcription factor activity, sequence-specific DNA binding);GO:0005634(nucleus);GO:0006351(transcription, DNA-templated);GO:0006355(regulation of transcription, DNA-templated);GO:0007275(multicellular organism development);GO:0010089(xylem development);GO:0043067(regulation of programmed cell death);GO:0048367(shoot system development)	00561(Glycerolipid metabolism)	K01054	EC:3.1.1.23	NAC domain protein IPR003441 (AHRD V1 ***- B9GZS1_POPTR); contains Interpro domain(s) IPR003441 No apical meristem (NAM) protein	1.71544	1.28557	1.07393	2.71844	5.43609	2.38626	0.386588	-1.37113	0.0361899	0.217284	down	yes
Cla022514	NA	NA	NA	NA	NAC domain protein IPR003441 (AHRD V1 ***- B9MVE5_POPTR); contains Interpro domain(s) IPR003441 No apical meristem (NAM) protein	52.5673	63.9642	73.7856	21.331	8.37614	13.0153	4.45473	2.15534	5.16832e-08	7.04158e-06	up	yes
Cla011761	GO:0003677(DNA binding);GO:0003700(transcription factor activity, sequence-specific DNA binding);GO:0005515(protein binding);GO:0005634(nucleus);GO:0006351(transcription, DNA-templated);GO:0006355(regulation of transcription, DNA-templated);GO:0007275(multicellular organism development);GO:0009414(response to water deprivation);GO:0009867(jasmonic acid mediated signaling pathway)	03018(RNA degradation)	K12581	NA	NAC domain protein IPR003441 (AHRD V1 ***- B9HZY3_POPTR); contains Interpro domain(s) IPR003441 No apical meristem (NAM) protein	9.42679	7.9257	80.1665	2.66541	0.8588	2.36681	16.5538	4.04909	1.00319e-06	8.47762e-05	up	yes
Cla023182	GO:0003677(DNA binding);GO:0003700(transcription factor activity, sequence-specific DNA binding);GO:0005634(nucleus);GO:0006351(transcription, DNA-templated);GO:0006355(regulation of transcription, DNA-templated);GO:0007275(multicellular organism development);GO:0009611(response to wounding);GO:0009788(negative regulation of abscisic acid-activated signaling pathway)	00561(Glycerolipid metabolism)	K01054	EC:3.1.1.23	NAC domain protein IPR003441 (AHRD V1 ***- B9GU14_POPTR); contains Interpro domain(s) IPR003441 No apical meristem (NAM) protein	59.8802	41.2032	163.777	23.5478	13.4367	31.3963	3.87331	1.95357	0.000154974	0.00439325	up	yes
Cla010201	GO:0003677(DNA binding);GO:0003700(transcription factor activity, sequence-specific DNA binding);GO:0005634(nucleus);GO:0006351(transcription, DNA-templated);GO:0006355(regulation of transcription, DNA-templated);GO:0007275(multicellular organism development);GO:0009825(multidimensional cell growth);GO:0009908(flower development);GO:0010150(leaf senescence)	00561(Glycerolipid metabolism)	K01054	EC:3.1.1.23	NAC domain protein (AHRD V1 ***- B2ZGR6_SOYBN); contains Interpro domain(s) IPR003441 No apical meristem (NAM) protein	8.07126	7.98111	29.6626	3.62552	1.65612	3.39517	5.26864	2.39743	0.000246701	0.00631025	up	yes
Cla013731	GO:0003677(DNA binding);GO:0003700(transcription factor activity, sequence-specific DNA binding);GO:0005634(nucleus);GO:0005737(cytoplasm);GO:0005789(endoplasmic reticulum membrane);GO:0005886(plasma membrane);GO:0006351(transcription, DNA-templated);GO:0007275(multicellular organism development);GO:0009819(drought recovery);GO:0010150(leaf senescence);GO:0016021(integral component of membrane);G…	03018(RNA degradation)	K12581	NA	NAC domain containing protein 53 (AHRD V1 ***- Q949N0_ARATH); contains Interpro domain(s) IPR003441 No apical meristem (NAM) protein	63.5223	59.7051	81.7804	34.1417	15.7425	29.3409	2.58766	1.37165	0.000287312	0.00715381	up	yes
Cla006906	GO:0003677(DNA binding);GO:0003700(transcription factor activity, sequence-specific DNA binding);GO:0005634(nucleus);GO:0006351(transcription, DNA-templated);GO:0006355(regulation of transcription, DNA-templated);GO:0007275(multicellular organism development);GO:0009965(leaf morphogenesis);GO:0010200(response to chitin);GO:0045792(negative regulation of cell size);GO:0048281(inflorescence morphog…	00561(Glycerolipid metabolism)	K01054	EC:3.1.1.23	NAC domain protein IPR003441 (AHRD V1 ***- B9H1P6_POPTR); contains Interpro domain(s) IPR003441 No apical meristem (NAM) protein	3.82069	18.4134	1.00369	0.628741	0.671265	1.298	8.94446	3.16099	0.00121561	0.020916	up	yes
Cla010881	GO:0003677(DNA binding);GO:0003700(transcription factor activity, sequence-specific DNA binding);GO:0005515(protein binding);GO:0005634(nucleus);GO:0006351(transcription, DNA-templated);GO:0007275(multicellular organism development);GO:0009651(response to salt stress);GO:0009737(response to abscisic acid);GO:0010089(xylem development);GO:0010150(leaf senescence);GO:0016032(viral process);GO:00458…	03018(RNA degradation)	K12581	NA	NAC domain protein IPR003441 (AHRD V1 ***- B9GZC3_POPTR); contains Interpro domain(s) IPR003441 No apical meristem (NAM) protein	52.8577	27.3128	80.688	25.073	9.27114	25.0027	2.71048	1.43855	0.00373986	0.0476603	up	yes
Cla011315	GO:0003677(DNA binding);GO:0003700(transcription factor activity, sequence-specific DNA binding);GO:0005634(nucleus);GO:0006351(transcription, DNA-templated);GO:0006355(regulation of transcription, DNA-templated);GO:0007275(multicellular organism development);GO:0016021(integral component of membrane)	03018(RNA degradation)	K12581	NA	NAC domain protein IPR003441 (AHRD V1 *-*- B9GPV5_POPTR); contains Interpro domain(s) IPR003441 No apical meristem (NAM) protein	31.5518	46.7956	28.5509	19.4775	10.0552	20.923	2.11865	1.08315	0.00911369	0.0884989	up	yes
Cla013922	GO:0003677(DNA binding);GO:0003700(transcription factor activity, sequence-specific DNA binding);GO:0005634(nucleus);GO:0006351(transcription, DNA-templated);GO:0006355(regulation of transcription, DNA-templated);GO:0007275(multicellular organism development);GO:0009611(response to wounding);GO:0009788(negative regulation of abscisic acid-activated signaling pathway)	00561(Glycerolipid metabolism)	K01054	EC:3.1.1.23	NAC domain protein (AHRD V1 ***- B2ZGQ4_SOYBN); contains Interpro domain(s) IPR003441 No apical meristem (NAM) protein	6.47574	6.33404	16.5134	2.64029	1.92339	3.49351	3.63938	1.86369	0.00497786	0.0587141	up	yes
Cla021063	GO:0003677(DNA binding);GO:0003700(transcription factor activity, sequence-specific DNA binding);GO:0005634(nucleus);GO:0006351(transcription, DNA-templated);GO:0006355(regulation of transcription, DNA-templated);GO:0007275(multicellular organism development);GO:0016021(integral component of membrane)	NA	NA	NA	NAC domain protein IPR003441 (AHRD V1 *-*- B9IDH0_POPTR); contains Interpro domain(s) IPR003441 No apical meristem (NAM) protein	34.5404	51.791	31.8731	27.8277	9.38885	21.2562	2.02153	1.01545	0.0185925	0.141757	up	yes
Cla001495	GO:0003677(DNA binding);GO:0003700(transcription factor activity, sequence-specific DNA binding);GO:0005515(protein binding);GO:0005634(nucleus);GO:0006351(transcription, DNA-templated);GO:0007275(multicellular organism development);GO:0009651(response to salt stress);GO:0009737(response to abscisic acid);GO:0010089(xylem development);GO:0010150(leaf senescence);GO:0016032(viral process);GO:00458…	03018(RNA degradation)	K12581	NA	NAC domain protein IPR003441 (AHRD V1 ***- B9GZC3_POPTR); contains Interpro domain(s) IPR003441 No apical meristem (NAM) protein	26.8715	19.646	38.6567	13.0044	9.63948	13.3341	2.3674	1.2433	0.0118241	0.105531	up	yes
Cla002170	GO:0003677(DNA binding);GO:0003700(transcription factor activity, sequence-specific DNA binding);GO:0005515(protein binding);GO:0005634(nucleus);GO:0006351(transcription, DNA-templated);GO:0007275(multicellular organism development);GO:0009651(response to salt stress);GO:0009737(response to abscisic acid);GO:0010089(xylem development);GO:0010150(leaf senescence);GO:0016032(viral process);GO:00458…	NA	NA	NA	NAC domain protein IPR003441 (AHRD V1 ***- B9N0W9_POPTR); contains Interpro domain(s) IPR003441 No apical meristem (NAM) protein	10.6626	12.0616	11.1705	8.01538	1.76436	4.2025	2.42412	1.27746	0.0439828	0.245498	up	yes
Cla019099	GO:0003677(DNA binding);GO:0003700(transcription factor activity, sequence-specific DNA binding);GO:0005634(nucleus);GO:0006351(transcription, DNA-templated);GO:0006355(regulation of transcription, DNA-templated);GO:0007275(multicellular organism development)	03018(RNA degradation)	K12581	NA	NAC domain protein IPR003441 (AHRD V1 ***- B9I557_POPTR); contains Interpro domain(s) IPR003441 No apical meristem (NAM) protein	1.75081	0.699085	0.928608	0.235255	0.24673	0.395514	3.85015	1.94491	0.0476663	0.257147	up	yes
Cla015627	GO:0003677(DNA binding);GO:0003700(transcription factor activity, sequence-specific DNA binding);GO:0005515(protein binding);GO:0005634(nucleus);GO:0006351(transcription, DNA-templated);GO:0009555(pollen development);GO:0043565(sequence-specific DNA binding);GO:0045893(positive regulation of transcription, DNA-templated)	04141(Protein processing in endoplasmic reticulum)	K04374	NA	BZIP transcription factor family protein (AHRD V1 *-** D7LW03_ARALL); contains Interpro domain(s) IPR011700 Basic leucine zipper	2.35921	0.693823	0.988267	6.56874	3.35918	4.11775	0.287725	-1.79724	0.00436711	0.053456	down	yes
Cla013418	GO:0003700(transcription factor activity, sequence-specific DNA binding);GO:0005634(nucleus)	04141(Protein processing in endoplasmic reticulum)	K04374	NA	BZIP transcription factor-like protein (AHRD V1 **** O22873_ARATH); contains Interpro domain(s) IPR011700 Basic leucine zipper	5.09129	3.61233	1.49842	5.07105	9.40822	8.24623	0.448924	-1.15546	0.0162683	0.129758	down	yes
Cla014572	GO:0003677(DNA binding);GO:0003700(transcription factor activity, sequence-specific DNA binding);GO:0005515(protein binding);GO:0005634(nucleus);GO:0006355(regulation of transcription, DNA-templated);GO:0009845(seed germination);GO:0043565(sequence-specific DNA binding);GO:0044212(transcription regulatory region DNA binding);GO:0046982(protein heterodimerization activity)	NA	NA	NA	BZIP transcription factor (Fragment) (AHRD V1 **** F1DK38_MAIZE); contains Interpro domain(s) IPR011616 bZIP transcription factor, bZIP-1	0	0	0.806443	6.66911	0	7.97009	0.0550879	-4.18212	0.0274327	0.183784	down	yes
Cla022580	GO:0003677(DNA binding);GO:0003700(transcription factor activity, sequence-specific DNA binding);GO:0005515(protein binding);GO:0005634(nucleus);GO:0006351(transcription, DNA-templated);GO:0006355(regulation of transcription, DNA-templated);GO:0009414(response to water deprivation);GO:0009651(response to salt stress);GO:0009737(response to abscisic acid);GO:0009738(abscisic acid-activated signali…	04075(Plant hormone signal transduction)	K14432	NA	BZIP transcription factor (AHRD V1 **-* Q0PN11_9FABA); contains Interpro domain(s) IPR011616 bZIP transcription factor, bZIP-1	58.9828	44.3677	127.352	35.4204	20.8601	34.9825	2.52788	1.33793	0.00402262	0.0502432	up	yes
Cla017444	GO:0000139(Golgi membrane);GO:0003677(DNA binding);GO:0003700(transcription factor activity, sequence-specific DNA binding);GO:0005515(protein binding);GO:0005634(nucleus);GO:0005783(endoplasmic reticulum);GO:0005789(endoplasmic reticulum membrane);GO:0006351(transcription, DNA-templated);GO:0006355(regulation of transcription, DNA-templated);GO:0016021(integral component of membrane);GO:0042538(…	03013(RNA transport)	K03248	NA	BZIP family transcription factor (Fragment) (AHRD V1 *-** Q677A7_HYAOR); contains Interpro domain(s) IPR011616 bZIP transcription factor, bZIP-1	0.314394	0.474959	1.18259	0.098288	0.196323	0.035524	5.97314	2.57849	0.0316177	0.199791	up	yes
Cla016019	GO:0003700(transcription factor activity, sequence-specific DNA binding);GO:0006355(regulation of transcription, DNA-templated);GO:0009738(abscisic acid-activated signaling pathway);GO:0044212(transcription regulatory region DNA binding)	04075(Plant hormone signal transduction)	K14432	NA	BZIP transcription factor (AHRD V1 **-* Q0PN11_9FABA); contains Interpro domain(s) IPR011616 bZIP transcription factor, bZIP-1	65.7888	60.0907	162.115	18.7901	11.4481	18.3199	5.93092	2.56826	2.05722e-08	3.27e-06	up	yes
Cla013813	GO:0003700(transcription factor activity, sequence-specific DNA binding);GO:0005634(nucleus);GO:0006355(regulation of transcription, DNA-templated);GO:0043565(sequence-specific DNA binding)	04075(Plant hormone signal transduction)	K14432	NA	BZIP transcription factor (AHRD V1 **** B7ZXV7_MAIZE); contains Interpro domain(s) IPR011616 bZIP transcription factor, bZIP-1	22.2083	16.2864	24.3539	7.30199	4.90396	14.3237	2.369	1.24428	0.00645914	0.070402	up	yes
Cla017782	GO:0003700(transcription factor activity, sequence-specific DNA binding);GO:0005634(nucleus);GO:0043565(sequence-specific DNA binding);GO:0044212(transcription regulatory region DNA binding)	NA	NA	NA	Zinc finger family protein (AHRD V1 ***- D7LWQ5_ARALL); contains Interpro domain(s) IPR007087 Zinc finger, C2H2-type	0	0	0	0	4.21226	3.89134	-inf	-inf	7.44752e-06	0.000424954	down	yes
Cla004354	NA	NA	NA	NA	Zinc finger CCCH domain-containing protein 37 (AHRD V1 *-** E9CEA3_CAPO3); contains Interpro domain(s) IPR011011 Zinc finger, FYVE/PHD-type	75.5608	60.3617	71.9143	202.154	57.4858	262.648	0.397936	-1.32939	0.000468903	0.0102973	down	yes
Cla014795	GO:0003676(nucleic acid binding);GO:0003700(transcription factor activity, sequence-specific DNA binding);GO:0005515(protein binding);GO:0005634(nucleus);GO:0006351(transcription, DNA-templated);GO:0006355(regulation of transcription, DNA-templated);GO:0044212(transcription regulatory region DNA binding);GO:0046872(metal ion binding)	00052(Galactose metabolism);00600(Sphingolipid metabolism);00531(Glycosaminoglycan degradation);00604(Glycosphingolipid biosynthesis - ganglio series);00511(Other glycan degradation)	K12309	EC:3.2.1.23	Zinc finger family protein (AHRD V1 *-*- D7MN23_ARALL); contains Interpro domain(s) IPR007087 Zinc finger, C2H2-type	2.96101	3.2323	1.44948	2.16571	9.7518	3.87233	0.484032	-1.04683	0.0369896	0.220681	down	yes
Cla010103	GO:0043161(proteasome-mediated ubiquitin-dependent protein catabolic process);GO:0061630(ubiquitin protein ligase activity)	NA	NA	NA	RING finger protein (AHRD V1 ***- C6EUD3_SOYBN); contains Interpro domain(s) IPR018957 Zinc finger, C3HC4 RING-type	0	7.22829	11.019	0	0	0	inf	inf	2.22561e-07	2.41596e-05	up	yes
Cla012754	GO:0003676(nucleic acid binding);GO:0003700(transcription factor activity, sequence-specific DNA binding);GO:0005634(nucleus);GO:0006355(regulation of transcription, DNA-templated);GO:0008270(zinc ion binding);GO:0046872(metal ion binding)	03440(Homologous recombination)	K10880	NA	Zinc finger family protein (AHRD V1 ***- D7M3K4_ARALL); contains Interpro domain(s) IPR007087 Zinc finger, C2H2-type	11.8055	0	9.31323	0	0	0	inf	inf	6.03686e-07	5.75744e-05	up	yes
Cla015704	NA	NA	NA	NA	RING-H2 finger protein (AHRD V1 **-- Q30D22_PONTR); contains Interpro domain(s) IPR018957 Zinc finger, C3HC4 RING-type	30.7737	31.0879	168.847	3.51385	2.53511	19.8077	8.9226	3.15746	3.76208e-05	0.00155035	up	yes
Cla014267	GO:0000989(transcription factor activity, transcription factor binding);GO:0005634(nucleus);GO:0006355(regulation of transcription, DNA-templated);GO:0009640(photomorphogenesis)	04712(Circadian rhythm - plant)	K12135	NA	Zinc finger protein CONSTANS-LIKE 3 (AHRD V1 *--- COL3_ARATH); contains Interpro domain(s) IPR000315 Zinc finger, B-box	45.1635	38.6622	51.5061	15.1776	11.5468	10.0764	3.67741	1.87869	0.000117495	0.00358171	up	yes
Cla013565	NA	NA	NA	NA	RING finger protein 5 (AHRD V1 *--- B6TI40_MAIZE); contains Interpro domain(s) IPR001841 Zinc finger, RING-type	41.2209	36.9411	57.3959	23.7502	9.25998	2.48428	3.81913	1.93324	0.00342559	0.0447101	up	yes
Cla003328	GO:0043161(proteasome-mediated ubiquitin-dependent protein catabolic process);GO:0061630(ubiquitin protein ligase activity)	NA	NA	NA	RING zinc finger protein-like (AHRD V1 **-- Q8LR65_ORYSJ)	13.0827	10.2444	47.5806	7.83002	6.02969	4.82494	3.79497	1.92409	0.00358282	0.0461755	up	yes
Cla013513	GO:0003676(nucleic acid binding);GO:0003677(DNA binding);GO:0003723(RNA binding);GO:0004518(nuclease activity);GO:0005634(nucleus);GO:0008150(biological_process);GO:0046872(metal ion binding)	03013(RNA transport)	K03260	NA	Zinc finger CCCH domain-containing protein 26 (AHRD V1 **** F4IUS5_ARATH); contains Interpro domain(s) IPR000571 Zinc finger, CCCH-type	86.6556	88.2224	68.9274	43.4263	28.8075	40.5076	2.16252	1.11271	0.00428986	0.0528585	up	yes
Cla010908	GO:0005576(extracellular region);GO:0008270(zinc ion binding);GO:0016021(integral component of membrane);GO:0016567(protein ubiquitination)	NA	NA	NA	RING finger protein 44 (AHRD V1 *-*- RNF44_DANRE); contains Interpro domain(s) IPR001841 Zinc finger, RING-type	2.4889	2.10432	0.783898	0.286089	0.397061	0.194732	6.1251	2.61473	0.0110965	0.101688	up	yes
Cla004898	GO:0003674(molecular_function);GO:0005634(nucleus);GO:0008150(biological_process)	03013(RNA transport);03008(Ribosome biogenesis in eukaryotes)	K03539	EC:3.1.26.5	Zinc finger protein CONSTANS-LIKE 5 (AHRD V1 *--- COL5_ARATH); contains Interpro domain(s) IPR010402 CCT domain	24.0613	20.6443	35.1554	11.5963	9.14935	14.1421	2.28908	1.19477	0.0143699	0.119469	up	yes
Cla018432	GO:0003676(nucleic acid binding);GO:0003700(transcription factor activity, sequence-specific DNA binding);GO:0005634(nucleus);GO:0006351(transcription, DNA-templated);GO:0006355(regulation of transcription, DNA-templated);GO:0008270(zinc ion binding);GO:0009630(gravitropism);GO:0009965(leaf morphogenesis);GO:0010601(positive regulation of auxin biosynthetic process);GO:0043621(protein self-associ…	00052(Galactose metabolism);00600(Sphingolipid metabolism);00531(Glycosaminoglycan degradation);00604(Glycosphingolipid biosynthesis - ganglio series);00511(Other glycan degradation)	K12309	EC:3.2.1.23	Zinc finger protein-like protein (AHRD V1 *--- Q7XI88_ORYSJ); contains Interpro domain(s) IPR007087 Zinc finger, C2H2-type	15.6612	11.5041	12.111	9.25901	2.36765	6.23711	2.19866	1.13662	0.0447609	0.24775	up	yes
Cla011431	GO:0005634(nucleus);GO:0005739(mitochondrion);GO:0008270(zinc ion binding)	03010(Ribosome)	K02936	NA	RING-H2 zinc finger protein (Fragment) (AHRD V1 *--* A1IW10_9LAMI); contains Interpro domain(s) IPR018957 Zinc finger, C3HC4 RING-type	14.4428	12.771	25.6507	11.4798	6.06031	8.73501	2.01196	1.0086	0.0484133	0.259804	up	yes
Cla022082	GO:0003674(molecular_function);GO:0005737(cytoplasm);GO:0008150(biological_process);GO:0080008(Cul4-RING E3 ubiquitin ligase complex)	04120(Ubiquitin mediated proteolysis)	K03363	NA	WD-40 repeat family (AHRD V1 **-- C3SA93_BRADI); contains Interpro domain(s) IPR017986 WD40 repeat, region	45.8315	45.8094	50.3993	18.4951	8.7647	14.3508	3.41356	1.77128	1.8748e-06	0.000140631	up	yes
Cla023134	GO:0003674(molecular_function);GO:0005737(cytoplasm);GO:0008150(biological_process);GO:0080008(Cul4-RING E3 ubiquitin ligase complex)	NA	NA	NA	WD-repeat protein-like (AHRD V1 **-- Q8LG28_ARATH); contains Interpro domain(s) IPR017986 WD40 repeat, region	13.8923	18.1282	25.5722	3.58032	4.28115	3.85563	4.91526	2.29727	7.36776e-06	0.000422208	up	yes
Cla017693	GO:0000166(nucleotide binding);GO:0005634(nucleus);GO:0005737(cytoplasm);GO:0005834(heterotrimeric G-protein complex);GO:0009793(embryo development ending in seed dormancy);GO:0016226(iron-sulfur cluster assembly);GO:0097361(CIA complex)	03008(Ribosome biogenesis in eukaryotes)	K14556	NA	WD repeat-containing protein 5 homolog (AHRD V1 **-- WDR5_DICDI); contains Interpro domain(s) IPR017986 WD40 repeat, region	15.0496	15.0809	29.727	11.0758	5.73484	8.69081	2.34722	1.23095	0.0104906	0.0978826	up	yes
Cla004652	GO:0004871(signal transducer activity);GO:0005515(protein binding);GO:0005634(nucleus);GO:0005834(heterotrimeric G-protein complex);GO:0007067(mitotic nuclear division);GO:0007165(signal transduction);GO:0010997(anaphase-promoting complex binding);GO:0016567(protein ubiquitination);GO:0051301(cell division);GO:0097027(ubiquitin-protein transferase activator activity)	04120(Ubiquitin mediated proteolysis)	K03364	NA	WD-repeat cell cycle regulatory protein (AHRD V1 **-- Q6T2Z5_SOYBN); contains Interpro domain(s) IPR017986 WD40 repeat, region	4.47253	6.329	1.36007	9.94164	8.0368	18.6646	0.331894	-1.59121	0.00227816	0.0332074	down	yes
Cla020243	GO:0003677(DNA binding);GO:0003700(transcription factor activity, sequence-specific DNA binding);GO:0005634(nucleus);GO:0006351(transcription, DNA-templated);GO:0006355(regulation of transcription, DNA-templated);GO:0009908(flower development);GO:0010073(meristem maintenance);GO:0010093(specification of floral organ identity);GO:0019953(sexual reproduction);GO:0030154(cell differentiation);GO:004…	NA	NA	NA	AP2-like ethylene-responsive transcription factor At1g16060 (AHRD V1 *--* AP2L1_ARATH); contains Interpro domain(s) IPR001471 Pathogenesis-related transcriptional factor and ERF, DNA-binding	37.1131	30.8475	41.7065	12.55	7.91361	18.9703	2.78103	1.47562	8.30573e-05	0.00273148	up	yes
Cla007092	NA	NA	NA	NA	Ethylene responsive transcription factor 2a (AHRD V1 *-** C0J9I7_9ROSA); contains Interpro domain(s) IPR001471 Pathogenesis-related transcriptional factor and ERF, DNA-binding	31.3211	20.9864	38.2174	8.83277	3.56516	10.2389	3.99901	1.99964	8.20559e-06	0.000450868	up	yes
Cla014916	GO:0003677(DNA binding);GO:0003700(transcription factor activity, sequence-specific DNA binding);GO:0005634(nucleus);GO:0006351(transcription, DNA-templated);GO:0006355(regulation of transcription, DNA-templated);GO:0007275(multicellular organism development);GO:0009873(ethylene-activated signaling pathway)	NA	NA	NA	Ethylene-responsive transcription factor-like protein (AHRD V1 *-** F4JS76_ARATH); contains Interpro domain(s) IPR001471 Pathogenesis-related transcriptional factor and ERF, DNA-binding	13.2398	11.9026	6.15434	19.4634	29.4348	23.304	0.433459	-1.20603	0.00264644	0.0372342	down	yes
Cla007701	GO:0003700(transcription factor activity, sequence-specific DNA binding);GO:0005634(nucleus);GO:0006355(regulation of transcription, DNA-templated);GO:0043565(sequence-specific DNA binding)	04075(Plant hormone signal transduction)	K14494	NA	GRAS family transcription factor (AHRD V1 **-- B9MXU3_POPTR); contains Interpro domain(s) IPR005202 GRAS transcription factor	0.102891	0.197207	0.760661	0.642151	2.00377	1.0799	0.284705	-1.81246	0.0334598	0.206985	down	yes
Cla004491	NA	NA	NA	NA	GRAS family transcription factor (AHRD V1 **-- B9GJX2_POPTR); contains Interpro domain(s) IPR005202 GRAS transcription factor	31.5677	0.401074	0.180812	0.158826	0.07241	0.321266	58.1891	5.86268	5.57053e-05	0.0020718	up	yes
Cla018546	GO:0003677(DNA binding);GO:0003700(transcription factor activity, sequence-specific DNA binding);GO:0005634(nucleus);GO:0006351(transcription, DNA-templated);GO:0006355(regulation of transcription, DNA-templated);GO:0010468(regulation of gene expression);GO:0042742(defense response to bacterium);GO:0046872(metal ion binding)	04075(Plant hormone signal transduction)	K13415	EC:2.7.10.1 2.7.11.1	Squamosa promoter binding protein 3 (AHRD V1 *-*- Q1MU26_9BRYO); contains Interpro domain(s) IPR004333 Transcription factor, SBP-box	20.7374	14.8043	26.8505	9.93355	4.28817	6.2866	3.04229	1.60516	0.000419864	0.00942276	up	yes

## Sheet: down
gene_name	GO	KEGG	KO_ENTRY	EC	Description	FPKM.h24_1	FPKM.h24_2	FPKM.h24_3	FPKM.ck_1	FPKM.ck_2	FPKM.ck_3	fc	log2(fc)	pval	qval	regulation	significant
Cla005003	GO:0005509(calcium ion binding);GO:0005515(protein binding);GO:0005886(plasma membrane);GO:0050832(defense response to fungus)	04626(Plant-pathogen interaction)	K13448	NA	Calmodulin-like protein 1 (AHRD V1 *-*- B4FRR5_MAIZE); contains Interpro domain(s) IPR011992 EF-Hand type	0	0	0	101.352	47.1081	89.1047	-inf	-inf	2.89745e-67	3.86867e-63	down	yes
Cla011244	GO:0005506(iron ion binding);GO:0005737(cytoplasm);GO:0006949(syncytium formation);GO:0019310(inositol catabolic process);GO:0019853(L-ascorbic acid biosynthetic process);GO:0050113(inositol oxygenase activity);GO:0055114(oxidation-reduction process)	00053(Ascorbate and aldarate metabolism);00562(Inositol phosphate metabolism)	K00469	EC:1.13.99.1	Inositol oxygenase 1 (AHRD V1 ***- F4HW72_ARATH); contains Interpro domain(s) IPR007828 Protein of unknown function DUF706	0.801335	1.20019	0.844746	31.542	24.3746	50.4906	0.0267488	-5.22438	7.55397e-29	2.01721e-25	down	yes
Cla015635	GO:0005886(plasma membrane);GO:0031225(anchored component of membrane)	NA	NA	NA	Fasciclin-like arabinogalactan protein 4 (AHRD V1 *-*- A9XTK9_GOSHI); contains Interpro domain(s) IPR000782 FAS1 domain	8.75482	5.96547	12.293	172.853	68.0474	125.538	0.0737187	-3.76183	2.01117e-21	2.98369e-18	down	yes
Cla011371	GO:0004555(alpha,alpha-trehalase activity);GO:0005993(trehalose catabolic process)	00500(Starch and sucrose metabolism)	K01194	EC:3.2.1.28	Trehalase (AHRD V1 ***- D2KWM9_TOBAC); contains Interpro domain(s) IPR001661 Glycoside hydrolase, family 37	10.2185	11.0027	16.5686	84.0916	63.1484	84.0723	0.163372	-2.61377	4.85913e-14	3.81642e-11	down	yes
Cla004929	NA	NA	NA	NA	Unknown Protein (AHRD V1)	4.12581	3.18875	5.53966	30.478	58.9511	37.6024	0.101189	-3.30487	4.04986e-13	2.57494e-10	down	yes
Cla015271	GO:0004851(uroporphyrin-III C-methyltransferase activity);GO:0019354(siroheme biosynthetic process)	NA	NA	NA	Siroheme synthase (AHRD V1 ***- B3PL37_CELJU); contains Interpro domain(s) IPR006366 Uroporphyrin-III C-methyltransferase, C-terminal	4.79973	3.30319	4.76023	42.398	22.5637	26.8631	0.140084	-2.83564	7.72423e-13	4.48408e-10	down	yes
Cla023372	GO:0004553(hydrolase activity, hydrolyzing O-glycosyl compounds);GO:0005737(cytoplasm);GO:0005975(carbohydrate metabolic process);GO:0047274(galactinol-sucrose galactosyltransferase activity)	00052(Galactose metabolism)	K06617	EC:2.4.1.82	Alkaline alpha galactosidase I (AHRD V1 **-- Q3Y5A3_CUCSA); contains Interpro domain(s) IPR008811 Raffinose synthase	38.3311	49.4306	41.5608	329.69	121.296	266.839	0.180159	-2.47266	3.94787e-12	1.9523e-09	down	yes
Cla005530	GO:0004553(hydrolase activity, hydrolyzing O-glycosyl compounds);GO:0005576(extracellular region);GO:0005618(cell wall);GO:0010411(xyloglucan metabolic process);GO:0016762(xyloglucan:xyloglucosyl transferase activity);GO:0016798(hydrolase activity, acting on glycosyl bonds);GO:0042546(cell wall biogenesis);GO:0048046(apoplast);GO:0071555(cell wall organization)	04075(Plant hormone signal transduction)	K14504	EC:2.4.1.207	Xyloglucan endotransglucosylase/hydrolase 1 (AHRD V1 ***- Q06BI6_CUCME); contains Interpro domain(s) IPR016455 Xyloglucan endotransglucosylase/hydrolase	0.834511	1.62723	0.716943	47.6179	5.822	32.4826	0.0369947	-4.75654	4.30238e-12	2.05162e-09	down	yes
Cla012720	GO:0006636(unsaturated fatty acid biosynthetic process);GO:0009507(chloroplast);GO:0009579(thylakoid);GO:0009979(16:0 monogalactosyldiacylglycerol desaturase activity);GO:0010205(photoinhibition);GO:0016021(integral component of membrane);GO:0016491(oxidoreductase activity);GO:0016717(oxidoreductase activity, acting on paired donors, with oxidation of a pair of donors resulting in the reduction o…	01212(Fatty acid metabolism);01040(Biosynthesis of unsaturated fatty acids)	K00507	EC:1.14.19.1	Delta 9 acyl-lipid desaturase (AHRD V1 **** B0JWW8_MICAN); contains Interpro domain(s) IPR005804 Fatty acid desaturase, type 1	14.5941	10.2233	15.8575	73.4588	65.8234	57.4326	0.206771	-2.2739	1.12981e-11	4.57126e-09	down	yes
Cla019072	GO:0003979(UDP-glucose 6-dehydrogenase activity);GO:0005634(nucleus);GO:0005829(cytosol);GO:0005975(carbohydrate metabolic process);GO:0006024(glycosaminoglycan biosynthetic process);GO:0006065(UDP-glucuronate biosynthetic process)	00040(Pentose and glucuronate interconversions);00053(Ascorbate and aldarate metabolism);00500(Starch and sucrose metabolism);00520(Amino sugar and nucleotide sugar metabolism)	K00012	EC:1.1.1.22	UDP-D-glucose dehydrogenase (AHRD V1 ***- D2D2Z2_GOSHI); contains Interpro domain(s) IPR014028 UDP-glucose/GDP-mannose dehydrogenase, dimerisation and substrate-binding	0	0	0	1.91788	0.632733	2.07311	-inf	-inf	1.62257e-11	6.37193e-09	down	yes
Cla011165	NA	NA	NA	NA	Germin-like protein 6 (AHRD V1 ***- A8QK92_VITVI); contains Interpro domain(s) IPR014710 RmlC-like jelly roll fold	15.5312	5.67584	2.34333	68.3833	152.062	142.216	0.0649376	-3.9448	1.74791e-11	6.66802e-09	down	yes
Cla007704	GO:0004553(hydrolase activity, hydrolyzing O-glycosyl compounds);GO:0005576(extracellular region);GO:0005618(cell wall);GO:0010411(xyloglucan metabolic process);GO:0016762(xyloglucan:xyloglucosyl transferase activity);GO:0016798(hydrolase activity, acting on glycosyl bonds);GO:0042546(cell wall biogenesis);GO:0048046(apoplast);GO:0071555(cell wall organization)	04075(Plant hormone signal transduction)	K14504	EC:2.4.1.207	Xyloglucan endotransglucosylase/hydrolase 3 (AHRD V1 ***- C0IRG2_ACTER); contains Interpro domain(s) IPR016455 Xyloglucan endotransglucosylase/hydrolase	10.78	4.74749	4.15733	54.1145	47.2291	42.6692	0.136688	-2.87104	2.98292e-11	1.10633e-08	down	yes
Cla002335	GO:0005515(protein binding);GO:0005634(nucleus);GO:0016567(protein ubiquitination);GO:0030246(carbohydrate binding)	NA	NA	NA	F-box protein PP2-B1 (AHRD V1 ***- PP2B1_ARATH); contains Interpro domain(s) IPR001810 Cyclin-like F-box	4.52869	2.78171	5.93047	35.6149	19.12	32.863	0.151155	-2.7259	1.32597e-10	4.21534e-08	down	yes
Cla016302	NA	NA	NA	NA	Unknown Protein (AHRD V1)	0	0	0	7.85357	5.10434	9.60296	-inf	-inf	3.8948e-10	1.10645e-07	down	yes
Cla019314	GO:0000036(ACP phosphopantetheine attachment site binding involved in fatty acid biosynthetic process);GO:0006633(fatty acid biosynthetic process);GO:0009507(chloroplast);GO:0031177(phosphopantetheine binding)	00190(Oxidative phosphorylation)	K03955	NA	Acyl carrier protein (AHRD V1 **** E5GBM2_CUCME); contains Interpro domain(s) IPR003231 Acyl carrier protein (ACP)	51.974	38.2114	33.4785	171.283	280.31	179.32	0.196008	-2.35102	4.49455e-10	1.22472e-07	down	yes
Cla012206	NA	NA	NA	NA	Proline rich protein (Fragment) (AHRD V1 *--- P93274_MALDO); contains Interpro domain(s) IPR013770 Plant lipid transfer protein and hydrophobic protein, helical	167.36	63.2381	27.0436	752.206	1511.66	849.039	0.0827656	-3.59482	4.7084e-10	1.25733e-07	down	yes
Cla005527	GO:0005576(extracellular region);GO:0005618(cell wall);GO:0010411(xyloglucan metabolic process);GO:0016762(xyloglucan:xyloglucosyl transferase activity);GO:0016798(hydrolase activity, acting on glycosyl bonds);GO:0033946(xyloglucan-specific endo-beta-1,4-glucanase activity);GO:0042546(cell wall biogenesis);GO:0048046(apoplast);GO:0071555(cell wall organization)	04075(Plant hormone signal transduction)	K14504	EC:2.4.1.207	Xyloglucan endotransglucosylase/hydrolase 1 (AHRD V1 ***- Q06BI6_CUCME); contains Interpro domain(s) IPR016455 Xyloglucan endotransglucosylase/hydrolase	1.23201	1.26618	1.21905	26.236	3.61177	27.3878	0.0649464	-3.94461	5.06548e-10	1.32616e-07	down	yes
Cla005528	GO:0005576(extracellular region);GO:0005618(cell wall);GO:0010411(xyloglucan metabolic process);GO:0016762(xyloglucan:xyloglucosyl transferase activity);GO:0016798(hydrolase activity, acting on glycosyl bonds);GO:0033946(xyloglucan-specific endo-beta-1,4-glucanase activity);GO:0042546(cell wall biogenesis);GO:0048046(apoplast);GO:0071555(cell wall organization)	04075(Plant hormone signal transduction)	K14504	EC:2.4.1.207	Xyloglucan endotransglucosylase/hydrolase 1 (AHRD V1 ***- Q06BI6_CUCME); contains Interpro domain(s) IPR016455 Xyloglucan endotransglucosylase/hydrolase	1.21848	1.42321	0.970791	24.6594	3.76888	25.7213	0.066713	-3.90589	5.79513e-10	1.48801e-07	down	yes
Cla019629	GO:0016298(lipase activity)	00500(Starch and sucrose metabolism);00460(Cyanoamino acid metabolism);00940(Phenylpropanoid biosynthesis)	K01188	EC:3.2.1.21	GDSL esterase/lipase (AHRD V1 ***- F4JSC9_ARATH); contains Interpro domain(s) IPR001087 Lipase, GDSL	18.3311	12.0049	11.3617	65.5066	39.4148	59.1062	0.254211	-1.9759	1.05785e-09	2.64851e-07	down	yes
Cla016702	GO:0005515(protein binding);GO:0005634(nucleus);GO:0006511(ubiquitin-dependent protein catabolic process);GO:0009723(response to ethylene);GO:0009873(ethylene-activated signaling pathway);GO:0010105(negative regulation of ethylene-activated signaling pathway);GO:0016567(protein ubiquitination);GO:0019005(SCF ubiquitin ligase complex)	04075(Plant hormone signal transduction)	K14515	NA	F-box/LRR-repeat protein (AHRD V1 *-*- F1L4H8_ASCSU); contains Interpro domain(s) IPR006553 Leucine-rich repeat, cysteine-containing subtype	0	0.001562	0	2.33755	0.333657	0.795247	0.000450604	-11.1159	1.51561e-09	3.61366e-07	down	yes
Cla003952	GO:0005739(mitochondrion);GO:0016787(hydrolase activity);GO:0046872(metal ion binding)	NA	NA	NA	Nudix hydrolase 4 (AHRD V1 **** B6T5N7_MAIZE); contains Interpro domain(s) IPR000086 NUDIX hydrolase domain	5.00453	5.35834	6.91041	81.7735	11.8971	80.2229	0.0993326	-3.33159	3.26763e-09	7.27156e-07	down	yes
Cla016562	GO:0003677(DNA binding);GO:0003700(transcription factor activity, sequence-specific DNA binding);GO:0005515(protein binding);GO:0005634(nucleus);GO:0006351(transcription, DNA-templated);GO:0006355(regulation of transcription, DNA-templated);GO:0009637(response to blue light);GO:0009908(flower development);GO:0009911(positive regulation of flower development);GO:0046983(protein dimerization activi…	04141(Protein processing in endoplasmic reticulum)	K07953	EC:3.6.5.-	Transcription factor (AHRD V1 *-*- D6MKM4_9ASPA); contains Interpro domain(s) IPR011598 Helix-loop-helix DNA-binding	1.3759	1.12012	1.367	7.46994	23.6904	12.7913	0.0878925	-3.50812	4.87383e-09	9.56991e-07	down	yes
Cla015307	NA	NA	NA	NA	Aspartic proteinase nepenthesin-1 (AHRD V1 **-- C0JAF8_9ORYZ); contains Interpro domain(s) IPR001461 Peptidase A1	10.1345	5.07564	5.33499	32.9682	29.5851	25.0964	0.2344	-2.09295	9.03887e-09	1.67778e-06	down	yes
Cla007671	GO:0006855(drug transmembrane transport);GO:0015238(drug transmembrane transporter activity)	NA	NA	NA	Multidrug resistance protein mdtK (AHRD V1 *--- MDTK_YERP3); contains Interpro domain(s) IPR002528 Multi antimicrobial extrusion protein MatE	20.92	15.0393	17.37	75.4937	101.697	54.8194	0.229857	-2.12119	1.79234e-08	2.95449e-06	down	yes
Cla018301	GO:0005515(protein binding);GO:0005737(cytoplasm);GO:0006559(L-phenylalanine catabolic process);GO:0006952(defense response);GO:0006979(response to oxidative stress);GO:0009555(pollen development);GO:0009611(response to wounding);GO:0009699(phenylpropanoid biosynthetic process);GO:0009800(cinnamic acid biosynthetic process);GO:0009819(drought recovery);GO:0010224(response to UV-B);GO:0045548(phen…	00360(Phenylalanine metabolism);00940(Phenylpropanoid biosynthesis)	K10775	EC:4.3.1.24	Phenylalanine ammonia-lyase (AHRD V1 ***- Q1AJZ8_TRIPR); contains Interpro domain(s) IPR005922 Phenylalanine ammonia-lyase	0	0	0	7.00025	23.7243	0	-inf	-inf	1.88772e-08	3.07376e-06	down	yes
Cla010503	GO:0000079(regulation of cyclin-dependent protein serine/threonine kinase activity);GO:0004693(cyclin-dependent protein serine/threonine kinase activity);GO:0005515(protein binding);GO:0005634(nucleus);GO:0007049(cell cycle);GO:0019901(protein kinase binding);GO:0051301(cell division);GO:0051726(regulation of cell cycle)	01200(Carbon metabolism);01210(2-Oxocarboxylic acid metabolism);01230(Biosynthesis of amino acids);00020(Citrate cycle (TCA cycle));00630(Glyoxylate and dicarboxylate metabolism)	K01647	EC:2.3.3.1	Cyclin-dependent kinase (AHRD V1 **** A6YTD1_CUCME); contains Interpro domain(s) IPR012389 Negative regulatory factor PREG	2.58981	1.50192	2.9207	16.3209	17.6011	14.9852	0.143382	-2.80206	2.02443e-08	3.25664e-06	down	yes
Cla023337	GO:0005634(nucleus);GO:0006970(response to osmotic stress);GO:0009651(response to salt stress);GO:0009737(response to abscisic acid);GO:0009738(abscisic acid-activated signaling pathway);GO:0009789(positive regulation of abscisic acid-activated signaling pathway);GO:0045454(cell redox homeostasis)	NA	NA	NA	Tetratricopeptide repeat protein 2-like (AHRD V1 **-- Q5ZDK5_ORYSJ); contains Interpro domain(s) IPR015609 Molecular chaperone, heat shock protein, Hsp40, DnaJ	19.2753	13.3657	10.375	57.4655	40.557	49.7337	0.291128	-1.78027	2.23191e-08	3.42533e-06	down	yes
Cla015288	GO:0003674(molecular_function);GO:0016020(membrane);GO:0016021(integral component of membrane)	NA	NA	NA	Uncharacterized MFS-type transporter C19orf28-like protein (AHRD V1 ***- E2AJ53_CAMFO); contains Interpro domain(s) IPR016196 Major facilitator superfamily, general substrate transporter	9.21412	7.28686	7.59862	28.0782	38.585	32.0544	0.244127	-2.0343	2.62745e-08	3.97166e-06	down	yes
Cla002787	GO:0005739(mitochondrion);GO:0005773(vacuole);GO:0005829(cytosol);GO:0005886(plasma membrane);GO:0006809(nitric oxide biosynthetic process);GO:0008940(nitrate reductase activity);GO:0009416(response to light stimulus);GO:0009610(response to symbiotic fungus);GO:0009635(response to herbicide);GO:0009703(nitrate reductase (NADH) activity);GO:0020037(heme binding);GO:0030151(molybdenum ion binding);…	00910(Nitrogen metabolism);00910(Nitrogen metabolism)	K10534	EC:1.7.1.1 1.7.1.2 1.7.1.3	Nitrate reductase 2 (AHRD V1 ***- E2IZV5_CUCSA); contains Interpro domain(s) IPR005066 Moybdenum cofactor oxidoreductase, dimerisation ;Nitrate reductase 2 (AHRD V1 ***- E2IZV5_CUCSA); contains Interpro domain(s) IPR000572 Oxidoreductase, molybdopterin binding	65.4077	43.1648	102.569	344.328	223.229	263.686	0.254007	-1.97706	2.64738e-08	3.97166e-06	down	yes
Cla002788	GO:0005739(mitochondrion);GO:0005773(vacuole);GO:0005829(cytosol);GO:0005886(plasma membrane);GO:0006809(nitric oxide biosynthetic process);GO:0008940(nitrate reductase activity);GO:0009416(response to light stimulus);GO:0009610(response to symbiotic fungus);GO:0009635(response to herbicide);GO:0009703(nitrate reductase (NADH) activity);GO:0020037(heme binding);GO:0030151(molybdenum ion binding);…	00910(Nitrogen metabolism);00910(Nitrogen metabolism)	K10534	EC:1.7.1.1 1.7.1.2 1.7.1.3	Nitrate reductase 2 (AHRD V1 ***- E2IZV5_CUCSA); contains Interpro domain(s) IPR005066 Moybdenum cofactor oxidoreductase, dimerisation ;Nitrate reductase 2 (AHRD V1 ***- E2IZV5_CUCSA); contains Interpro domain(s) IPR000572 Oxidoreductase, molybdopterin binding	65.4077	43.1648	102.569	344.328	223.229	263.686	0.254007	-1.97706	2.64738e-08	3.97166e-06	down	yes
Cla022899	GO:0004519(endonuclease activity);GO:0005739(mitochondrion);GO:0006397(mRNA processing);GO:0008270(zinc ion binding);GO:0009507(chloroplast);GO:0016556(mRNA modification)	00500(Starch and sucrose metabolism)	K01176	EC:3.2.1.1	Pentatricopeptide repeat-containing protein (AHRD V1 ***- D7KMD0_ARALL); contains Interpro domain(s) IPR002885 Pentatricopeptide repeat	0	0	0	5.13753	0	4.97073	-inf	-inf	5.52673e-08	7.45383e-06	down	yes
Cla003455	GO:0003674(molecular_function);GO:0008150(biological_process);GO:0009507(chloroplast);GO:0016021(integral component of membrane)	NA	NA	NA	Unknown Protein (AHRD V1)	13.2204	9.73283	6.13377	34.8636	52.1507	34.7946	0.238792	-2.06617	5.9872e-08	7.99411e-06	down	yes
Cla004628	GO:0003830(beta-1,4-mannosylglycoprotein 4-beta-N-acetylglucosaminyltransferase activity);GO:0005794(Golgi apparatus);GO:0006487(protein N-linked glycosylation);GO:0008375(acetylglucosaminyltransferase activity);GO:0016021(integral component of membrane);GO:0016757(transferase activity, transferring glycosyl groups)	00510(N-Glycan biosynthesis)	K00737	EC:2.4.1.144	Glycosyl transferase family 17 protein (AHRD V1 **-- D7LPH9_ARALL); contains Interpro domain(s) IPR006813 Glycosyl transferase, family 17	0	0.044036	0.012132	3.37067	0.901303	1.69515	0.00941291	-6.73114	7.5845e-08	9.92826e-06	down	yes
Cla008801	NA	NA	NA	NA	Mitochondrial carrier protein (AHRD V1 ***- B1N662_SOLLC); contains Interpro domain(s) IPR001993 Mitochondrial substrate carrier	27.158	13.5794	22.2511	72.1247	110.769	69.1283	0.249932	-2.00039	9.44732e-08	1.21289e-05	down	yes
Cla011758	GO:0000209(protein polyubiquitination);GO:0003755(peptidyl-prolyl cis-trans isomerase activity);GO:0005634(nucleus);GO:0034450(ubiquitin-ubiquitin ligase activity)	NA	NA	NA	Peptidyl-prolyl cis-trans isomerase cyclophilin-type (AHRD V1 ***- A8INE5_CHLRE); contains Interpro domain(s) IPR002130 Peptidyl-prolyl cis-trans isomerase, cyclophilin-type	10.5464	8.1542	7.79531	24.9362	49.6268	33.3992	0.245419	-2.02668	1.05898e-07	1.34662e-05	down	yes
Cla011211	GO:0004565(beta-galactosidase activity);GO:0005618(cell wall);GO:0005773(vacuole)	00052(Galactose metabolism);00600(Sphingolipid metabolism);00531(Glycosaminoglycan degradation);00604(Glycosphingolipid biosynthesis - ganglio series);00511(Other glycan degradation)	K12309	EC:3.2.1.23	Beta-galactosidase (AHRD V1 ***- B9HDL7_POPTR); contains Interpro domain(s) IPR001944 Glycoside hydrolase, family 35	25.5808	25.5908	31.3057	85.389	79.9228	84.1507	0.33062	-1.59675	1.12908e-07	1.39588e-05	down	yes
Cla012499	GO:0005576(extracellular region);GO:0016042(lipid catabolic process);GO:0016788(hydrolase activity, acting on ester bonds);GO:0052689(carboxylic ester hydrolase activity)	00860(Porphyrin and chlorophyll metabolism);00900(Terpenoid backbone biosynthesis)	K10960	EC:1.3.1.83	GDSL esterase/lipase (AHRD V1 ***- F4JSC9_ARATH); contains Interpro domain(s) IPR001087 Lipase, GDSL	3.08576	2.00899	2.22477	13.8097	54.2931	7.91729	0.096284	-3.37656	1.62945e-07	1.92535e-05	down	yes
Cla013885	GO:0003674(molecular_function);GO:0005739(mitochondrion);GO:0009507(chloroplast);GO:0009658(chloroplast organization)	NA	NA	NA	Senescence-inducible chloroplast stay-green protein 2 (AHRD V1 **-- Q5EMP6_SOYBN)	25.8629	23.7358	18.7005	74.6577	64.5417	62.8614	0.338013	-1.56485	1.6689e-07	1.95467e-05	down	yes
Cla022180	GO:0005515(protein binding);GO:0006779(porphyrin-containing compound biosynthetic process);GO:0006782(protoporphyrinogen IX biosynthetic process);GO:0006783(heme biosynthetic process);GO:0008883(glutamyl-tRNA reductase activity);GO:0009416(response to light stimulus);GO:0009507(chloroplast);GO:0015995(chlorophyll biosynthetic process);GO:0031969(chloroplast membrane);GO:0043234(protein complex);G…	00860(Porphyrin and chlorophyll metabolism)	K02492	EC:1.2.1.70	Glutamyl-tRNA reductase (AHRD V1 ***- A5BZY3_VITVI); contains Interpro domain(s) IPR000343 Tetrapyrrole biosynthesis, glutamyl-tRNA reductase	17.3448	14.5114	13.465	43.7687	41.7993	45.7167	0.345213	-1.53444	1.8965e-07	2.18294e-05	down	yes
Cla022165	GO:0004190(aspartic-type endopeptidase activity);GO:0006508(proteolysis);GO:0030163(protein catabolic process)	NA	NA	NA	Aspartyl protease (Fragment) (AHRD V1 **-- B3VJJ8_POPTN); contains Interpro domain(s) IPR001461 Peptidase A1	1.72138	1.10451	0.381805	10.371	6.64546	9.04553	0.123079	-3.02234	2.0664e-07	2.30351e-05	down	yes
Cla016224	GO:0003677(DNA binding);GO:0003700(transcription factor activity, sequence-specific DNA binding);GO:0005634(nucleus);GO:0006351(transcription, DNA-templated);GO:0006355(regulation of transcription, DNA-templated);GO:0007275(multicellular organism development);GO:0046983(protein dimerization activity)	NA	NA	NA	BHLH transcription factor (AHRD V1 ***- Q8H7N8_ORYSJ); contains Interpro domain(s) IPR001092 Basic helix-loop-helix dimerisation region bHLH	2.12023	2.99414	1.83079	9.02358	43.4914	14.0949	0.104266	-3.26166	2.13464e-07	2.35551e-05	down	yes
Cla014557	GO:0005576(extracellular region);GO:0005618(cell wall);GO:0005737(cytoplasm);GO:0009505(plant-type cell wall);GO:0009507(chloroplast);GO:0030599(pectinesterase activity);GO:0042545(cell wall modification);GO:0045330(aspartyl esterase activity);GO:0045490(pectin catabolic process)	00040(Pentose and glucuronate interconversions);00500(Starch and sucrose metabolism)	K01051	EC:3.1.1.11	Pectinesterase (AHRD V1 ***- B9HFI2_POPTR); contains Interpro domain(s) IPR000070 Pectinesterase, catalytic	5.98757	4.15821	6.186	17.4525	30.9861	23.565	0.226819	-2.14039	2.31183e-07	2.46935e-05	down	yes
Cla017213	GO:0002237(response to molecule of bacterial origin);GO:0003700(transcription factor activity, sequence-specific DNA binding);GO:0005515(protein binding);GO:0005634(nucleus);GO:0006351(transcription, DNA-templated);GO:0006355(regulation of transcription, DNA-templated);GO:0009751(response to salicylic acid);GO:0010200(response to chitin);GO:0031347(regulation of defense response);GO:0042742(defen…	04626(Plant-pathogen interaction)	K18834	NA	WRKY transcription factor 4 (AHRD V1 **** E7BTN1_VITVI); contains Interpro domain(s) IPR003657 DNA-binding WRKY	3.5326	1.93854	1.737	36.61	3.15927	46.3555	0.0836942	-3.57873	2.37729e-07	2.49934e-05	down	yes
Cla001678	GO:0010345(suberin biosynthetic process);GO:0035336(long-chain fatty-acyl-CoA metabolic process);GO:0043231(intracellular membrane-bounded organelle);GO:0080019(fatty-acyl-CoA reductase (alcohol-forming) activity);GO:0080019(fatty-acyl-CoA reductase (alcohol-forming) activity)	00073(Cutin, suberine and wax biosynthesis);04146(Peroxisome);04146(Peroxisome)	K13356	EC:1.2.1.84	Fatty acyl coA reductase (AHRD V1 ***- Q8L4M0_WHEAT); contains Interpro domain(s) IPR013120 Male sterility, NAD-binding	10.1736	4.34884	3.3438	23.5553	34.9006	26.1883	0.211075	-2.24418	3.43987e-07	3.53301e-05	down	yes
Cla001679	GO:0010345(suberin biosynthetic process);GO:0035336(long-chain fatty-acyl-CoA metabolic process);GO:0043231(intracellular membrane-bounded organelle);GO:0080019(fatty-acyl-CoA reductase (alcohol-forming) activity);GO:0080019(fatty-acyl-CoA reductase (alcohol-forming) activity)	00073(Cutin, suberine and wax biosynthesis);04146(Peroxisome);04146(Peroxisome)	K13356	EC:1.2.1.84	Fatty acyl coA reductase (AHRD V1 ***- Q8L4M0_WHEAT); contains Interpro domain(s) IPR013120 Male sterility, NAD-binding	10.1736	4.34884	3.3438	23.5553	34.9006	26.1883	0.211075	-2.24418	3.43987e-07	3.53301e-05	down	yes
Cla020903	GO:0004506(squalene monooxygenase activity);GO:0005576(extracellular region);GO:0009414(response to water deprivation);GO:0016021(integral component of membrane);GO:0016126(sterol biosynthetic process);GO:0050660(flavin adenine dinucleotide binding);GO:0055114(oxidation-reduction process)	00100(Steroid biosynthesis);00909(Sesquiterpenoid and triterpenoid biosynthesis)	K00511	EC:1.14.14.17	Squalene monooxygenase (AHRD V1 ***- Q506K3_DATIN); contains Interpro domain(s) IPR013698 Squalene epoxidase	26.5521	19.9097	14.5546	84.7861	43.8528	57.9667	0.326981	-1.61272	3.7764e-07	3.81989e-05	down	yes
Cla020822	GO:0000103(sulfate assimilation);GO:0004020(adenylylsulfate kinase activity)	00920(Sulfur metabolism);00230(Purine metabolism);00450(Selenocompound metabolism);00261(Monobactam biosynthesis)	K13811	EC:2.7.7.4 2.7.1.25	Sulfate adenylyltransferase (AHRD V1 **-* Q43170_SOLTU); contains Interpro domain(s) IPR002650 ATP-sulfurylase	18.7051	15.3929	11.9827	41.7366	86.7697	48.3408	0.260568	-1.94027	5.40562e-07	5.26831e-05	down	yes
Cla021704	NA	NA	NA	NA	NAD-dependent epimerase/dehydratase (AHRD V1 **-- C8RY11_9RHOB); contains Interpro domain(s) IPR016040 NAD(P)-binding domain	24.2095	19.6814	15.6791	59.1655	76.2286	58.4218	0.307354	-1.70203	5.6202e-07	5.40785e-05	down	yes
Cla005387	GO:0005886(plasma membrane);GO:0016021(integral component of membrane);GO:0042626(ATPase activity, coupled to transmembrane movement of substances)	02010(ABC transporters)	K05681	NA	ABC transporter G family member 10 (AHRD V1 ***- AB10G_ARATH); contains Interpro domain(s) IPR013525 ABC-2 type transporter	0	0	0	0	3.74031	3.45727	-inf	-inf	6.22047e-07	5.80809e-05	down	yes
Cla018365	GO:0000139(Golgi membrane);GO:0005794(Golgi apparatus);GO:0009294(DNA mediated transformation);GO:0009617(response to bacterium);GO:0016021(integral component of membrane);GO:0016757(transferase activity, transferring glycosyl groups);GO:0047259(glucomannan 4-beta-mannosyltransferase activity);GO:0051753(mannan synthase activity);GO:0071555(cell wall organization)	NA	NA	NA	Cellulose synthase-like C6 glycosyltransferase family 2 (AHRD V1 ***- E1C9Y3_PHYPA); contains Interpro domain(s) IPR001173 Glycosyl transferase, family 2	1.74538	0.998967	0.630502	7.13337	9.16926	5.34069	0.15593	-2.68103	6.28187e-07	5.81742e-05	down	yes
Cla023082	GO:0005829(cytosol);GO:0050278(sedoheptulose-bisphosphatase activity)	NA	NA	NA	Phosphoglycerate mutase-like protein (AHRD V1 ***- Q8LGT8_SOYBN); contains Interpro domain(s) IPR013078 Phosphoglycerate mutase	0.271259	0.609858	0.464682	4.41869	4.91656	6.79922	0.0834114	-3.58361	7.61048e-07	6.77434e-05	down	yes
Cla010416	GO:0034219(carbohydrate transmembrane transport)	00500(Starch and sucrose metabolism);00460(Cyanoamino acid metabolism);00940(Phenylpropanoid biosynthesis)	K05350	EC:3.2.1.21	Phosphate translocator (AHRD V1 ***- Q40568_TOBAC); contains Interpro domain(s) IPR004853 Protein of unknown function DUF250	10.3752	9.02663	7.96957	30.3075	29.618	24.1583	0.325525	-1.61916	8.29203e-07	7.2839e-05	down	yes
Cla000287	GO:0005575(cellular_component);GO:0009813(flavonoid biosynthetic process);GO:0016210(naringenin-chalcone synthase activity)	00941(Flavonoid biosynthesis);04712(Circadian rhythm - plant)	K00660	EC:2.3.1.74	Chalcone synthase (AHRD V1 ***- D6PV09_SIRGR); contains Interpro domain(s) IPR011141 Polyketide synthase, type III	10.1706	4.9628	5.00713	23.6327	98.6188	21.9513	0.139668	-2.83992	8.80474e-07	7.68371e-05	down	yes
Cla017113	GO:0005737(cytoplasm);GO:0005975(carbohydrate metabolic process);GO:0005986(sucrose biosynthetic process);GO:0006979(response to oxidative stress);GO:0009414(response to water deprivation);GO:0009507(chloroplast);GO:0009737(response to abscisic acid);GO:0010325(raffinose family oligosaccharide biosynthetic process);GO:0019593(mannitol biosynthetic process);GO:0047274(galactinol-sucrose galactosyl…	00052(Galactose metabolism)	K06617	EC:2.4.1.82	Stachyose synthase (AHRD V1 **-- B6ST00_MAIZE); contains Interpro domain(s) IPR008811 Raffinose synthase	11.0856	10.1558	18.4648	45.2753	51.7754	37.7494	0.294556	-1.76339	9.07411e-07	7.86737e-05	down	yes
Cla013438	GO:0006281(DNA repair);GO:0006284(base-excision repair);GO:0008725(DNA-3-methyladenine glycosylase activity)	03410(Base excision repair)	K01246	EC:3.2.2.20	DNA-3-methyladenine glycosylase I (AHRD V1 **** Q9FIZ5_ARATH); contains Interpro domain(s) IPR005019 Methyladenine glycosylase	15.1449	9.43605	13.1977	46.6731	26.3499	43.4309	0.324409	-1.62411	9.20942e-07	7.93317e-05	down	yes
Cla020146	GO:0004620(phospholipase activity);GO:0005737(cytoplasm);GO:0016020(membrane);GO:0047372(acylglycerol lipase activity)	NA	NA	NA	Patatin-like protein 3 (AHRD V1 ***- Q9FZ08_TOBAC); contains Interpro domain(s) IPR002641 Patatin	0.667035	0.566187	0.968365	5.86543	4.47957	6.07392	0.134088	-2.89874	1.03031e-06	8.63198e-05	down	yes
Cla008849	GO:0000139(Golgi membrane);GO:0003674(molecular_function);GO:0005794(Golgi apparatus);GO:0005886(plasma membrane);GO:0006811(ion transport);GO:0009506(plasmodesma);GO:0009507(chloroplast);GO:0016021(integral component of membrane)	NA	NA	NA	Early-responsive to dehydration stress protein (Fragment) (AHRD V1 *--- Q3ZDK3_PICAB); contains Interpro domain(s) IPR003864 Protein of unknown function DUF221	8.277	7.70063	5.71591	20.494	18.7282	24.5886	0.339967	-1.55653	1.03439e-06	8.63198e-05	down	yes
Cla015913	GO:0003677(DNA binding);GO:0003700(transcription factor activity, sequence-specific DNA binding);GO:0005515(protein binding);GO:0005634(nucleus);GO:0006351(transcription, DNA-templated);GO:0006355(regulation of transcription, DNA-templated);GO:0009637(response to blue light);GO:0009908(flower development);GO:0009911(positive regulation of flower development);GO:0046983(protein dimerization activi…	04141(Protein processing in endoplasmic reticulum)	K07953	EC:3.6.5.-	Transcription factor (AHRD V1 *-*- D6MKM4_9ASPA); contains Interpro domain(s) IPR011598 Helix-loop-helix DNA-binding	20.0171	11.5344	17.8023	47.4962	38.774	46.4757	0.371792	-1.42743	1.13171e-06	9.32754e-05	down	yes
Cla016929	NA	NA	NA	NA	Chromatin remodeling complex subunit (AHRD V1 **-- B9HVN6_POPTR)	0	0	0	9.54134	0	8.15061	-inf	-inf	1.44753e-06	0.000117136	down	yes
Cla004356	GO:0006629(lipid metabolic process);GO:0006633(fatty acid biosynthetic process);GO:0006636(unsaturated fatty acid biosynthetic process);GO:0009266(response to temperature stimulus);GO:0009507(chloroplast);GO:0009941(chloroplast envelope);GO:0016021(integral component of membrane);GO:0016717(oxidoreductase activity, acting on paired donors, with oxidation of a pair of donors resulting in the reduc…	01212(Fatty acid metabolism);01040(Biosynthesis of unsaturated fatty acids)	K10256	EC:1.14.19.6 1.14.19.22	Omega-3 fatty acid desaturase (AHRD V1 ***- B3VA19_CUCSA); contains Interpro domain(s) IPR005804 Fatty acid desaturase, type 1	121.627	96.1793	86.9707	289.161	271.481	265.919	0.368728	-1.43937	1.54107e-06	0.000122478	down	yes
Cla005847	GO:0005886(plasma membrane);GO:0016567(protein ubiquitination)	00902(Monoterpenoid biosynthesis)	K15095	EC:1.1.1.208	BTB/POZ domain-containing protein At3g19850 (AHRD V1 **-- Y3985_ARATH); contains Interpro domain(s) IPR004249 NPH3	12.1394	7.49344	16.9021	38.0053	31.6098	41.2867	0.329435	-1.60193	1.57966e-06	0.000124803	down	yes
Cla004260	NA	NA	NA	NA	Os03g0648300 protein (Fragment) (AHRD V1 *--- Q0DPZ6_ORYSJ); contains Interpro domain(s) IPR000048 IQ calmodulin-binding region	8.36123	8.15918	9.55734	27.6279	61.585	20.8525	0.23693	-2.07747	1.64839e-06	0.000127089	down	yes
Cla004611	GO:0005739(mitochondrion);GO:0008150(biological_process)	03018(RNA degradation)	K14442	EC:3.6.4.13	Pentatricopeptide repeat-containing protein (AHRD V1 ***- F4IJS7_ARATH); contains Interpro domain(s) IPR002885 Pentatricopeptide repeat	2.44319	1.88386	3.23308	7.66627	20.2281	9.61379	0.201559	-2.31072	1.64983e-06	0.000127089	down	yes
Cla008766	GO:0000024(maltose biosynthetic process);GO:0005983(starch catabolic process);GO:0009409(response to cold);GO:0009507(chloroplast);GO:0009570(chloroplast stroma);GO:0016161(beta-amylase activity)	00500(Starch and sucrose metabolism)	K01177	EC:3.2.1.2	Beta-amylase (AHRD V1 ***- Q5F305_SOYBN); contains Interpro domain(s) IPR001554 Glycoside hydrolase, family 14	18.2262	15.2399	27.4803	65.3645	40.5439	61.7005	0.363623	-1.45949	1.8386e-06	0.000139483	down	yes
Cla022103	GO:0003674(molecular_function);GO:0005576(extracellular region);GO:0005615(extracellular space);GO:0005618(cell wall);GO:0005794(Golgi apparatus);GO:0005829(cytosol);GO:0009505(plant-type cell wall);GO:0009741(response to brassinosteroid);GO:0048046(apoplast)	NA	NA	NA	Os06g0220000 protein (Fragment) (AHRD V1 ***- Q0DDJ2_ORYSJ); contains Interpro domain(s) IPR006766 Phosphate-induced protein 1 conserved region	0	0	0	4.66904	0	4.78899	-inf	-inf	2.08745e-06	0.000153141	down	yes
Cla013062	GO:0005739(mitochondrion);GO:0005829(cytosol);GO:0009507(chloroplast);GO:0009570(chloroplast stroma);GO:0010167(response to nitrate);GO:0016020(membrane);GO:0020037(heme binding);GO:0042128(nitrate assimilation);GO:0046872(metal ion binding);GO:0047889(ferredoxin-nitrate reductase activity);GO:0048046(apoplast);GO:0048307(ferredoxin-nitrite reductase activity);GO:0050421(nitrite reductase (NO-for…	00910(Nitrogen metabolism)	K00366	EC:1.7.7.1	Nitrite reductase (AHRD V1 ***- F2Q9W0_SOLTU); contains Interpro domain(s) IPR006067 Nitrite and sulphite reductase 4Fe-4S region	75.9224	50.3889	68.4931	182.872	139.469	178.947	0.388608	-1.36361	2.34056e-06	0.000170771	down	yes
Cla021651	GO:0005524(ATP binding);GO:0005978(glycogen biosynthetic process);GO:0008878(glucose-1-phosphate adenylyltransferase activity);GO:0009507(chloroplast);GO:0009570(chloroplast stroma);GO:0009941(chloroplast envelope);GO:0019252(starch biosynthetic process)	00500(Starch and sucrose metabolism);00520(Amino sugar and nucleotide sugar metabolism)	K00975	EC:2.7.7.27	Glucose-1-phosphate adenylyltransferase (AHRD V1 **** F6HDM4_VITVI); contains Interpro domain(s) IPR011831 Glucose-1-phosphate adenylyltransferase	25.2151	19.2108	18.9535	52.9114	107.534	60.9323	0.286296	-1.80442	2.35574e-06	0.000170945	down	yes
Cla007870	GO:0005576(extracellular region);GO:0009751(response to salicylic acid);GO:0010226(response to lithium ion);GO:0016042(lipid catabolic process);GO:0016788(hydrolase activity, acting on ester bonds);GO:0042538(hyperosmotic salinity response);GO:0052689(carboxylic ester hydrolase activity)	NA	NA	NA	GDSL esterase/lipase (AHRD V1 ***- F4JZZ2_ARATH); contains Interpro domain(s) IPR001087 Lipase, GDSL	55.4048	23.8856	15.4952	102.246	160.328	114.956	0.251068	-1.99385	2.47099e-06	0.000178338	down	yes
Cla004311	GO:0009813(flavonoid biosynthetic process);GO:0043231(intracellular membrane-bounded organelle);GO:0052696(flavonoid glucuronidation);GO:0080043(quercetin 3-O-glucosyltransferase activity);GO:0080044(quercetin 7-O-glucosyltransferase activity)	00908(Zeatin biosynthesis)	NA	NA	UDP-glycosyltransferase UGT709A10 (AHRD V1 ***- C4MF39_9POAL); contains Interpro domain(s) IPR002213 UDP-glucuronosyl/UDP-glucosyltransferase	2.71123	1.28142	2.77923	65.1033	6.24001	6.56906	0.0869166	-3.52422	2.50882e-06	0.000180095	down	yes
Cla012723	GO:0004142(diacylglycerol cholinephosphotransferase activity);GO:0016021(integral component of membrane);GO:0046470(phosphatidylcholine metabolic process)	NA	NA	NA	Phosphatidic acid phosphatase-related protein (AHRD V1 ***- Q9LVZ7_ARATH)	6.59415	4.70872	3.2476	17.0561	22.6333	20.4702	0.241864	-2.04773	2.62204e-06	0.000187217	down	yes
Cla005457	GO:0007275(multicellular organism development);GO:0009687(abscisic acid metabolic process);GO:0010268(brassinosteroid homeostasis);GO:0010295((+)-abscisic acid 8'-hydroxylase activity);GO:0016125(sterol metabolic process);GO:0016132(brassinosteroid biosynthetic process)	00906(Carotenoid biosynthesis)	K09843	EC:1.14.13.93	Cytochrome P450 (AHRD V1 ***- B9MVQ8_POPTR); contains Interpro domain(s) IPR001128 Cytochrome P450	4.91322	2.02613	2.52698	62.5752	2.02605	53.6612	0.080045	-3.64304	2.69469e-06	0.000190368	down	yes
Cla015464	GO:0006810(transport);GO:0009055(electron carrier activity);GO:0009507(chloroplast);GO:0009535(chloroplast thylakoid membrane);GO:0009773(photosynthetic electron transport in photosystem I);GO:0010598(NAD(P)H dehydrogenase complex (plastoquinone));GO:0046872(metal ion binding);GO:0051537(2 iron, 2 sulfur cluster binding)	NA	NA	NA	Ferredoxin (AHRD V1 *-*- Q10W84_TRIEI); contains Interpro domain(s) IPR001041 Ferredoxin	18.5367	12.1165	9.44591	44.766	62.7932	41.2574	0.269453	-1.8919	2.7167e-06	0.000190912	down	yes
Cla000807	GO:0003677(DNA binding);GO:0003700(transcription factor activity, sequence-specific DNA binding);GO:0005515(protein binding);GO:0005634(nucleus);GO:0009944(polarity specification of adaxial/abaxial axis);GO:0046872(metal ion binding);GO:0048481(plant ovule development)	NA	NA	NA	CRABS CLAW (Fragment) (AHRD V1 **-- Q66TQ2_LEPAF); contains Interpro domain(s) IPR006780 YABBY protein	0.227579	0.246675	0.170885	2.94891	4.34424	4.14404	0.0564071	-4.14798	2.84372e-06	0.000197757	down	yes
Cla007608	GO:0005737(cytoplasm);GO:0008757(S-adenosylmethionine-dependent methyltransferase activity);GO:0032259(methylation);GO:0032259(methylation)	00950(Isoquinoline alkaloid biosynthesis)	K13384	EC:2.1.1.140	Cyclopropane-fatty-acyl-phospholipid synthase (AHRD V1 ***- Q8GZ28_ARATH); contains Interpro domain(s) IPR003333 Cyclopropane-fatty-acyl-phospholipid synthase ;Amine oxidase (AHRD V1 **-- D6V891_9BRAD); contains Interpro domain(s) IPR006076 FAD dependent oxidoreductase	20.1601	17.2538	9.75211	47.6011	45.2806	44.1529	0.34419	-1.53872	2.99615e-06	0.000207278	down	yes
Cla007609	GO:0005737(cytoplasm);GO:0008757(S-adenosylmethionine-dependent methyltransferase activity);GO:0032259(methylation);GO:0032259(methylation)	00950(Isoquinoline alkaloid biosynthesis)	K13384	EC:2.1.1.140	Cyclopropane-fatty-acyl-phospholipid synthase (AHRD V1 ***- Q8GZ28_ARATH); contains Interpro domain(s) IPR003333 Cyclopropane-fatty-acyl-phospholipid synthase ;Amine oxidase (AHRD V1 **-- D6V891_9BRAD); contains Interpro domain(s) IPR006076 FAD dependent oxidoreductase	20.1601	17.2538	9.75211	47.6011	45.2806	44.1529	0.34419	-1.53872	2.99615e-06	0.000207278	down	yes
Cla003276	GO:0005886(plasma membrane);GO:0006071(glycerol metabolic process);GO:0006629(lipid metabolic process);GO:0008889(glycerophosphodiester phosphodiesterase activity);GO:0009506(plasmodesma);GO:0010026(trichome differentiation);GO:0010442(guard cell morphogenesis);GO:0031225(anchored component of membrane);GO:0046658(anchored component of plasma membrane);GO:0052541(plant-type cell wall cellulose me…	00564(Glycerophospholipid metabolism)	K01126	EC:3.1.4.46	Glycerophosphoryl diester phosphodiesterase family protein (AHRD V1 ***- D7MKI0_ARALL); contains Interpro domain(s) IPR017946 PLC-like phosphodiesterase, TIM beta/alpha-barrel domain	25.9061	28.5088	17.7149	61.8796	70.2648	69.9299	0.356947	-1.48622	3.26309e-06	0.00022343	down	yes
Cla013826	GO:0009416(response to light stimulus);GO:0009535(chloroplast thylakoid membrane);GO:0009768(photosynthesis, light harvesting in photosystem I);GO:0009941(chloroplast envelope);GO:0010287(plastoglobule);GO:0016168(chlorophyll binding);GO:0031409(pigment binding)	00196(Photosynthesis - antenna proteins)	K08917	NA	Chlorophyll a-b binding protein, chloroplastic (AHRD V1 ***- CB12_PETHY); contains Interpro domain(s) IPR001344 Chlorophyll A-B binding protein	90.2587	85.7142	95.054	208.037	246.434	260.104	0.379284	-1.39865	3.31353e-06	0.000224852	down	yes
Cla006740	GO:0003677(DNA binding);GO:0009295(nucleoid);GO:0009507(chloroplast);GO:0009508(plastid chromosome);GO:0009534(chloroplast thylakoid);GO:0009535(chloroplast thylakoid membrane);GO:0009579(thylakoid);GO:0009737(response to abscisic acid);GO:0009773(photosynthetic electron transport in photosystem I);GO:0009941(chloroplast envelope);GO:0016021(integral component of membrane);GO:0030093(chloroplast …	NA	NA	NA	Thylakoid membrane phosphoprotein 14 kDa, chloroplastic (AHRD V1 **-- TMP14_ARATH)	101.573	76.1833	73.3311	214.494	285.643	207.871	0.354638	-1.49558	3.31754e-06	0.000224852	down	yes
Cla023145	GO:0005515(protein binding);GO:0005739(mitochondrion);GO:0005829(cytosol);GO:0006809(nitric oxide biosynthetic process);GO:0008940(nitrate reductase activity);GO:0009416(response to light stimulus);GO:0009635(response to herbicide);GO:0009703(nitrate reductase (NADH) activity);GO:0020037(heme binding);GO:0030151(molybdenum ion binding);GO:0042128(nitrate assimilation);GO:0043546(molybdopterin cof…	00910(Nitrogen metabolism)	K10534	EC:1.7.1.1 1.7.1.2 1.7.1.3	Nitrate reductase (AHRD V1 ***- E2IZV4_CUCSA); contains Interpro domain(s) IPR012137 Nitrate reductase NADH dependant	15.4153	11.6392	17.2734	45.623	25.1497	46.1936	0.37898	-1.39981	3.82751e-06	0.000252995	down	yes
Cla003128	GO:0003735(structural constituent of ribosome);GO:0006412(translation)	NA	NA	NA	Mitochondrial carrier family (AHRD V1 ***- C1ECP7_MICSR); contains Interpro domain(s) IPR001993 Mitochondrial substrate carrier	16.104	14.0266	9.33996	36.3713	48.8269	33.432	0.332719	-1.58762	4.27042e-06	0.000278139	down	yes
Cla001783	GO:0003677(DNA binding);GO:0003700(transcription factor activity, sequence-specific DNA binding);GO:0005634(nucleus);GO:0006351(transcription, DNA-templated);GO:0006355(regulation of transcription, DNA-templated);GO:0009965(leaf morphogenesis)	NA	NA	NA	BEL1-like homeodomain protein 2 (AHRD V1 *--- F4JQI6_ARATH); contains Interpro domain(s) IPR006563 POX	4.80618	3.74106	11.0033	21.3731	26.9297	22.254	0.27709	-1.85158	4.37003e-06	0.000280522	down	yes
Cla021863	GO:0005634(nucleus)	04141(Protein processing in endoplasmic reticulum)	K07953	EC:3.6.5.-	Transcription factor (AHRD V1 *-*- D6MKM4_9ASPA); contains Interpro domain(s) IPR011598 Helix-loop-helix DNA-binding	10.4492	8.08895	7.25734	27.6901	23.7105	22.8158	0.347572	-1.52462	4.50083e-06	0.000287536	down	yes
Cla008789	GO:0009705(plant-type vacuole membrane);GO:0015140(malate transmembrane transporter activity)	NA	NA	NA	LOC555512 protein (Fragment) (AHRD V1 *-*- Q1LVY9_DANRE)	12.4835	11.1463	6.72011	29.0591	36.078	35.1319	0.302685	-1.72411	4.53885e-06	0.000288584	down	yes
Cla009719	GO:0003674(molecular_function);GO:0005634(nucleus);GO:0005783(endoplasmic reticulum);GO:0005789(endoplasmic reticulum membrane);GO:0006629(lipid metabolic process);GO:0016021(integral component of membrane);GO:0019915(lipid storage);GO:0034389(lipid particle organization)	NA	NA	NA	Unknown Protein (AHRD V1); contains Interpro domain(s) IPR009617 Adipose-regulatory protein, Seipin	0	0	0	10.5018	5.06612	0	-inf	-inf	4.72987e-06	0.000299305	down	yes
Cla020573	GO:0005886(plasma membrane);GO:0006952(defense response)	NA	NA	NA	MLO-like protein 3 (AHRD V1 ***- C6EWE6_VITVI); contains Interpro domain(s) IPR004326 Mlo-related protein	7.50288	10.6171	6.43174	27.0139	18.6562	22.2458	0.361502	-1.46793	4.82425e-06	0.000303579	down	yes
Cla003933	GO:0006810(transport);GO:0009507(chloroplast);GO:0009535(chloroplast thylakoid membrane);GO:0009773(photosynthetic electron transport in photosystem I);GO:0010258(NADH dehydrogenase complex (plastoquinone) assembly);GO:0010598(NAD(P)H dehydrogenase complex (plastoquinone));GO:0016021(integral component of membrane);GO:0016655(oxidoreductase activity, acting on NAD(P)H, quinone or similar compound…	NA	NA	NA	NAD(P)H-quinone oxidoreductase subunit L (AHRD V1 *-*- NDHL_THEEB); contains Interpro domain(s) IPR019654 NADH dehydrogenase, transmembrane subunit NdhL	34.0778	28.4701	32.7251	81.5864	104.77	80.2491	0.357356	-1.48457	5.0113e-06	0.000311213	down	yes
Cla016516	GO:0005515(protein binding);GO:0005634(nucleus);GO:0005737(cytoplasm);GO:0005856(cytoskeleton);GO:0008017(microtubule binding);GO:0051513(regulation of monopolar cell growth)	NA	NA	NA	AT1G74160 protein (Fragment) (AHRD V1 *--- B9DHP4_ARATH)	6.35679	5.47072	9.06715	20.0792	24.984	16.8023	0.337743	-1.566	5.24136e-06	0.000322991	down	yes
Cla023348	GO:0003677(DNA binding);GO:0003700(transcription factor activity, sequence-specific DNA binding);GO:0005634(nucleus);GO:0006355(regulation of transcription, DNA-templated);GO:0043565(sequence-specific DNA binding)	04141(Protein processing in endoplasmic reticulum)	K04374	NA	BZIP transcription factor (AHRD V1 **** E5GBG1_CUCME); contains Interpro domain(s) IPR011700 Basic leucine zipper	0.717105	0.743293	0.71562	7.36874	3.69636	5.90876	0.128198	-2.96355	5.24932e-06	0.000322991	down	yes
Cla001951	GO:0005634(nucleus);GO:0005737(cytoplasm)	04140(Regulation of autophagy)	K08332	NA	U-box domain-containing protein 10 (AHRD V1 *--- B3H660_ARATH); contains Interpro domain(s) IPR011989 Armadillo-like helical	1.94206	1.93065	2.33369	9.15949	6.65017	7.00593	0.272025	-1.87819	6.44515e-06	0.000387638	down	yes
Cla011071	GO:0003674(molecular_function);GO:0005886(plasma membrane);GO:0008150(biological_process);GO:0009506(plasmodesma);GO:0016021(integral component of membrane)	NA	NA	NA	Harpin-induced protein-like (Fragment) (AHRD V1 **-- D2CFH8_COFAR); contains Interpro domain(s) IPR010847 Harpin-induced 1	0	0	0	5.75231	0	2.1898	-inf	-inf	6.62176e-06	0.000394704	down	yes
Cla007116	GO:0003674(molecular_function);GO:0005634(nucleus);GO:0008150(biological_process)	NA	NA	NA	LuxR family transcriptional regulator (Fragment) (AHRD V1 *-*- D9ZBM8_9CARY)	13.0931	8.64205	8.47537	32.3343	35.0509	27.8621	0.317179	-1.65663	6.86029e-06	0.000405304	down	yes
Cla008562	GO:0009507(chloroplast);GO:0009534(chloroplast thylakoid);GO:0016491(oxidoreductase activity);GO:0055114(oxidation-reduction process)	NA	NA	NA	Saccharopine dehydrogenase family protein expressed (AHRD V1 ***- Q2QY08_ORYSJ); contains Interpro domain(s) IPR005097 Saccharopine dehydrogenase	11.6845	9.4835	11.3963	28.8856	30.1171	27.1366	0.378042	-1.40338	7.06767e-06	0.000412085	down	yes
Cla001964	NA	NA	NA	NA	Trihelix transcription factor (AHRD V1 *-*- B0EW03_SOYBN); contains Interpro domain(s) IPR013169 mRNA splicing factor, Cwf18	2.39461	1.53752	1.3909	5.13763	3.29301	36.0844	0.119578	-3.06397	7.23605e-06	0.00041825	down	yes
Cla019809	GO:0003677(DNA binding);GO:0003700(transcription factor activity, sequence-specific DNA binding);GO:0005515(protein binding);GO:0005634(nucleus);GO:0006351(transcription, DNA-templated);GO:0006355(regulation of transcription, DNA-templated);GO:0042802(identical protein binding);GO:0043565(sequence-specific DNA binding);GO:0046982(protein heterodimerization activity);GO:0071215(cellular response t…	04712(Circadian rhythm - plant)	K16241	NA	Opaque 2 (Fragment) (AHRD V1 *--- Q84YA1_ZEAMH); contains Interpro domain(s) IPR011616 bZIP transcription factor, bZIP-1	6.94459	4.40635	6.82587	17.8919	15.5815	22.7703	0.32318	-1.62959	7.28959e-06	0.000419528	down	yes
Cla017782	GO:0003700(transcription factor activity, sequence-specific DNA binding);GO:0005634(nucleus);GO:0043565(sequence-specific DNA binding);GO:0044212(transcription regulatory region DNA binding)	NA	NA	NA	Zinc finger family protein (AHRD V1 ***- D7LWQ5_ARALL); contains Interpro domain(s) IPR007087 Zinc finger, C2H2-type	0	0	0	0	4.21226	3.89134	-inf	-inf	7.44752e-06	0.000424954	down	yes
Cla014808	GO:0003677(DNA binding);GO:0003700(transcription factor activity, sequence-specific DNA binding);GO:0005622(intracellular);GO:0005634(nucleus);GO:0006351(transcription, DNA-templated);GO:0006355(regulation of transcription, DNA-templated);GO:0006417(regulation of translation);GO:0009733(response to auxin);GO:0009734(auxin-activated signaling pathway);GO:0044212(transcription regulatory region DNA…	04075(Plant hormone signal transduction)	K14484	NA	Auxin responsive protein (AHRD V1 ***- D9IQE6_CATRO); contains Interpro domain(s) IPR003311 AUX/IAA protein	13.8815	9.15085	21.1411	64.8711	29.662	61.199	0.283651	-1.81781	7.7054e-06	0.000431802	down	yes
Cla015588	GO:0007275(multicellular organism development);GO:0010268(brassinosteroid homeostasis);GO:0016125(sterol metabolic process);GO:0016132(brassinosteroid biosynthetic process);GO:0016709(oxidoreductase activity, acting on paired donors, with incorporation or reduction of molecular oxygen, NAD(P)H as one donor, and incorporation of one atom of oxygen)	00905(Brassinosteroid biosynthesis)	K12638	EC:1.14.13.112	Cytochrome p450 (AHRD V1 ***- E5GCA5_CUCME); contains Interpro domain(s) IPR001128 Cytochrome P450	0.779381	1.1965	0.804916	5.94262	3.59443	6.3406	0.175139	-2.51343	7.88403e-06	0.000437334	down	yes
Cla001503	GO:0005829(cytosol);GO:0006521(regulation of cellular amino acid metabolic process);GO:0008152(metabolic process);GO:0009507(chloroplast);GO:0009735(response to cytokinin);GO:0016597(amino acid binding)	NA	NA	NA	ACT domain-containing protein (AHRD V1 **-- F4I0I7_ARATH); contains Interpro domain(s) IPR002912 Amino acid-binding ACT	16.574	12.958	8.7254	35.3643	31.1703	39.8496	0.359615	-1.47547	7.89377e-06	0.000437334	down	yes
Cla017174	GO:0009507(chloroplast);GO:0016491(oxidoreductase activity);GO:0055114(oxidation-reduction process)	01212(Fatty acid metabolism);00061(Fatty acid biosynthesis);01040(Biosynthesis of unsaturated fatty acids);00780(Biotin metabolism)	K00059	EC:1.1.1.100	3-oxoacyl-reductase (AHRD V1 *--- B1BY37_CLOPE); contains Interpro domain(s) IPR002198 Short-chain dehydrogenase/reductase SDR	17.4736	13.6432	10.5223	32.3339	73.5954	35.3219	0.294787	-1.76225	8.37223e-06	0.000456269	down	yes
Cla008705	GO:0000139(Golgi membrane);GO:0005794(Golgi apparatus);GO:0005886(plasma membrane);GO:0009834(plant-type secondary cell wall biogenesis);GO:0010417(glucuronoxylan biosynthetic process);GO:0015020(glucuronosyltransferase activity);GO:0016021(integral component of membrane);GO:0016740(transferase activity);GO:0071555(cell wall organization)	NA	NA	NA	Exostosin-like glycosyltransferase (AHRD V1 **-- A8J6G1_CHLRE); contains Interpro domain(s) IPR004263 Exostosin-like	22.057	13.9316	16.6308	46.7312	38.0463	45.5363	0.403789	-1.30833	8.46729e-06	0.00045795	down	yes
Cla011558	GO:0005507(copper ion binding);GO:0009505(plant-type cell wall);GO:0009506(plasmodesma);GO:0016722(oxidoreductase activity, oxidizing metal ions);GO:0046658(anchored component of plasma membrane)	00053(Ascorbate and aldarate metabolism)	K00423	EC:1.10.3.3	Laccase-22 (AHRD V1 **-- LAC22_ORYSJ); contains Interpro domain(s) IPR001117 Multicopper oxidase, type 1	26.019	18.3626	7.03479	50.0058	74.1179	62.8546	0.274986	-1.86257	8.79754e-06	0.000471746	down	yes
Cla006207	GO:0008839(4-hydroxy-tetrahydrodipicolinate reductase);GO:0009570(chloroplast stroma);GO:0019684(photosynthesis, light reaction);GO:0019877(diaminopimelate biosynthetic process)	NA	NA	NA	Dihydrodipicolinate reductase family protein (AHRD V1 ***- D7MRM8_ARALL); contains Interpro domain(s) IPR011770 Dihydrodipicolinate reductase, bacterial and plant	13.3697	11.8832	9.78101	29.972	46.8512	34.0999	0.31584	-1.66273	8.87638e-06	0.000472181	down	yes
Cla018313	GO:0001053(plastid sigma factor activity);GO:0003677(DNA binding);GO:0003700(transcription factor activity, sequence-specific DNA binding);GO:0003899(DNA-directed RNA polymerase activity);GO:0005515(protein binding);GO:0005634(nucleus);GO:0006352(DNA-templated transcription, initiation);GO:0006355(regulation of transcription, DNA-templated);GO:0009507(chloroplast);GO:0009536(plastid);GO:0016987(s…	00970(Aminoacyl-tRNA biosynthesis)	K01872	EC:6.1.1.7	RNA polymerase sigma-70 factor (AHRD V1 ***- D7LJA3_ARALL); contains Interpro domain(s) IPR016262 RNA polymerase sigma factor, SigB/SigC/SigD, plastid	19.5655	15.7224	15.2946	37.0279	50.3111	41.8571	0.391517	-1.35285	1.0269e-05	0.000539809	down	yes
Cla002220	GO:0003779(actin binding);GO:0004721(phosphoprotein phosphatase activity);GO:0005737(cytoplasm);GO:0005819(spindle);GO:0008017(microtubule binding);GO:0009524(phragmoplast);GO:0009556(microsporogenesis);GO:0009574(preprophase band);GO:0051015(actin filament binding);GO:0051017(actin filament bundle assembly)	NA	NA	NA	Formin 2B (AHRD V1 *-*- C7BGM9_9BRYO); contains Interpro domain(s) IPR015425 Actin-binding FH2	7.13272	6.95419	4.64154	13.4469	23.6853	17.7161	0.341459	-1.55022	1.03729e-05	0.000542223	down	yes
Cla009761	NA	NA	NA	NA	Ycf23 protein (AHRD V1 ***- Q8DJH6_THEEB); contains Interpro domain(s) IPR007570 Protein of unknown function DUF561	33.6815	32.8364	16.6757	57.1502	137.067	91.8048	0.290864	-1.78158	1.079e-05	0.000560576	down	yes
Cla015152	GO:0005737(cytoplasm);GO:0009312(oligosaccharide biosynthetic process);GO:0047268(galactinol-raffinose galactosyltransferase activity)	00052(Galactose metabolism)	K06611	EC:2.4.1.67	Stachyose synthase (AHRD V1 **-- B8LG99_CUCSA); contains Interpro domain(s) IPR008811 Raffinose synthase	4.30716	5.06697	5.425	16.2956	16.2637	11.8023	0.333602	-1.5838	1.09426e-05	0.000566301	down	yes
Cla017903	GO:0008152(metabolic process);GO:0016787(hydrolase activity)	00760(Nicotinate and nicotinamide metabolism)	K18551	EC:3.1.3.-	Pyrimidine 5&apos-nucleotidase (AHRD V1 ***- D9QG58_BRESC); contains Interpro domain(s) IPR010237 Pyrimidine 5-nucleotidase	57.1596	60.8139	45.6662	151.224	95.8681	151.085	0.410972	-1.28289	1.13695e-05	0.000583869	down	yes
Cla006639	NA	NA	NA	NA	Delta-6 desaturase (AHRD V1 ***- D2KBG7_RIBNI); contains Interpro domain(s) IPR012171 Fatty acid/sphingolipid desaturase	1.78107	1.14513	0.682757	2.92118	8.6871	6.89155	0.19508	-2.35786	1.16442e-05	0.000594117	down	yes
Cla006818	GO:0005524(ATP binding);GO:0008152(metabolic process);GO:0009411(response to UV);GO:0009611(response to wounding);GO:0009698(phenylpropanoid metabolic process);GO:0010584(pollen exine formation);GO:0016021(integral component of membrane);GO:0016207(4-coumarate-CoA ligase activity);GO:0016874(ligase activity);GO:0050832(defense response to fungus)	00360(Phenylalanine metabolism);00130(Ubiquinone and other terpenoid-quinone biosynthesis);00940(Phenylpropanoid biosynthesis)	K01904	EC:6.2.1.12	4-coumarate-CoA ligase (AHRD V1 ***- F2VR44_PRUAV); contains Interpro domain(s) IPR000873 AMP-dependent synthetase and ligase	2.29966	1.68182	1.75354	6.0655	28.2563	4.59119	0.14738	-2.76238	1.16581e-05	0.000594117	down	yes
Cla017086	GO:0003755(peptidyl-prolyl cis-trans isomerase activity)	NA	NA	NA	Peptidyl-prolyl cis-trans isomerase cyclophilin-type (AHRD V1 ***- A8IRU6_CHLRE); contains Interpro domain(s) IPR002130 Peptidyl-prolyl cis-trans isomerase, cyclophilin-type	29.7116	26.5988	23.1347	56.1363	102.192	69.1599	0.349228	-1.51776	1.2176e-05	0.000610282	down	yes
Cla011378	NA	NA	NA	NA	Unknown Protein (AHRD V1)	0	0	0.116289	0	27.1288	27.4868	0.00212923	-8.87545	1.22108e-05	0.000610282	down	yes
Cla009222	GO:0005634(nucleus);GO:0005737(cytoplasm);GO:0006012(galactose metabolic process);GO:0006979(response to oxidative stress);GO:0009409(response to cold);GO:0009414(response to water deprivation);GO:0009651(response to salt stress);GO:0009737(response to abscisic acid);GO:0016051(carbohydrate biosynthetic process);GO:0016757(transferase activity, transferring glycosyl groups);GO:0016758(transferase…	00052(Galactose metabolism)	K18819	EC:2.4.1.123	Galactinol synthase (AHRD V1 ***- Q8S9H1_CUCME); contains Interpro domain(s) IPR002495 Glycosyl transferase, family 8	42.7355	28.0207	156.389	345.031	313.076	358.5	0.223435	-2.16208	1.2254e-05	0.000610282	down	yes
Cla007668	GO:0006855(drug transmembrane transport);GO:0015238(drug transmembrane transporter activity)	NA	NA	NA	Mate efflux family protein (AHRD V1 **-- D7L0V6_ARALL); contains Interpro domain(s) IPR002528 Multi antimicrobial extrusion protein MatE	2.45366	2.26814	1.78004	5.18866	12.6298	10.2191	0.231897	-2.10844	1.23515e-05	0.000610803	down	yes
Cla022893	GO:0004519(endonuclease activity);GO:0005739(mitochondrion);GO:0006397(mRNA processing);GO:0008270(zinc ion binding);GO:0009507(chloroplast);GO:0016556(mRNA modification)	00500(Starch and sucrose metabolism)	K01176	EC:3.2.1.1	Pentatricopeptide repeat-containing protein (AHRD V1 ***- D7KMD0_ARALL); contains Interpro domain(s) IPR002885 Pentatricopeptide repeat	0	0	0	1.01615	0	0.970419	-inf	-inf	1.32696e-05	0.000648773	down	yes
Cla019316	GO:0005506(iron ion binding);GO:0009507(chloroplast);GO:0016021(integral component of membrane);GO:0046872(metal ion binding)	03050(Proteasome)	K03033	NA	Rubredoxin-like protein (AHRD V1 *--- A8JGB1_CHLRE); contains Interpro domain(s) IPR004039 Rubredoxin-type Fe(Cys)4 protein	35.1971	24.3118	21.5313	64.7993	145.087	64.4007	0.295457	-1.75898	1.33136e-05	0.000648773	down	yes
Cla021493	GO:0003674(molecular_function);GO:0005634(nucleus);GO:0008150(biological_process)	NA	NA	NA	Unknown Protein (AHRD V1)	2.11646	0.60114	0.871075	16.3007	8.68197	17.1304	0.0852152	-3.55274	1.38701e-05	0.000673433	down	yes
Cla021422	GO:0003677(DNA binding);GO:0003700(transcription factor activity, sequence-specific DNA binding);GO:0005515(protein binding);GO:0005634(nucleus);GO:0006351(transcription, DNA-templated);GO:0010052(guard cell differentiation);GO:0010377(guard cell fate commitment);GO:0045597(positive regulation of cell differentiation);GO:0045893(positive regulation of transcription, DNA-templated);GO:0046983(prot…	NA	NA	NA	BHLH transcription factor (AHRD V1 *-*- Q8H7N8_ORYSJ); contains Interpro domain(s) IPR011598 Helix-loop-helix DNA-binding	8.47919	6.80458	13.7992	30.5303	28.9227	25.409	0.342709	-1.54494	1.50167e-05	0.000721232	down	yes
Cla018226	GO:0005451(monovalent cation:proton antiporter activity);GO:0006885(regulation of pH);GO:0012505(endomembrane system)	NA	NA	NA	Cation/H(+) antiporter 20 (AHRD V1 ***- CHX20_ARATH); contains Interpro domain(s) IPR006153 Cation/H+ exchanger	1.69038	1.88875	2.31958	7.25634	7.1351	5.75342	0.292815	-1.77194	1.55347e-05	0.000740782	down	yes
Cla009332	GO:0000272(polysaccharide catabolic process);GO:0005737(cytoplasm);GO:0009507(chloroplast);GO:0016161(beta-amylase activity)	00500(Starch and sucrose metabolism)	K01177	EC:3.2.1.2	Beta-amylase (AHRD V1 ***- Q5F304_SOYBN); contains Interpro domain(s) IPR013781 Glycoside hydrolase, subgroup, catalytic core	37.3061	39.6877	53.596	124.317	84.1821	106.506	0.414564	-1.27033	1.57835e-05	0.000749969	down	yes
Cla010789	GO:0004252(serine-type endopeptidase activity);GO:0016485(protein processing)	NA	NA	NA	Rhomboid family protein (AHRD V1 ***- D7MJX8_ARALL); contains Interpro domain(s) IPR002610 Peptidase S54, rhomboid	83.4147	56.9421	99.896	238.207	123.33	252.569	0.391224	-1.35393	1.60651e-05	0.000760642	down	yes
Cla010681	GO:0003674(molecular_function);GO:0005739(mitochondrion);GO:0008150(biological_process)	NA	NA	NA	Pentatricopeptide repeat-containing protein (AHRD V1 ***- D7KB79_ARALL); contains Interpro domain(s) IPR002885 Pentatricopeptide repeat	0.041515	0	0	0.576304	0.911308	0.276503	0.023533	-5.40917	1.63182e-05	0.000769895	down	yes
Cla017371	GO:0005634(nucleus);GO:0006457(protein folding)	NA	NA	NA	DNAJ heat shock N-terminal domain-containing protein (AHRD V1 **** D7M452_ARALL); contains Interpro domain(s) IPR011990 Tetratricopeptide-like helical	3.40199	1.40349	1.91968	9.66283	11.8707	5.95687	0.244637	-2.03129	1.65514e-05	0.000775416	down	yes
Cla021445	GO:0005576(extracellular region);GO:0016020(membrane);GO:0016829(lyase activity);GO:0030570(pectate lyase activity);GO:0045490(pectin catabolic process);GO:0046872(metal ion binding)	00040(Pentose and glucuronate interconversions)	K01728	EC:4.2.2.2	Pectate lyase 1-27 (AHRD V1 ***- B9TU35_9ROSI); contains Interpro domain(s) IPR002022 Pectate lyase/Amb allergen	31.9679	21.9588	19.8189	65.5596	64.1246	51.2475	0.407588	-1.29482	1.77699e-05	0.000826701	down	yes
Cla018528	GO:0005739(mitochondrion);GO:0009507(chloroplast);GO:0009534(chloroplast thylakoid);GO:0009535(chloroplast thylakoid membrane);GO:0009579(thylakoid);GO:0009704(de-etiolation);GO:0016021(integral component of membrane);GO:0071277(cellular response to calcium ion);GO:0090333(regulation of stomatal closure)	NA	NA	NA	Extracellular calcium sensing receptor (AHRD V1 ***- C7BCU7_LIQFO); contains Interpro domain(s) IPR001763 Rhodanese-like	49.0006	34.8728	23.5153	87.299	153.802	90.0855	0.324254	-1.6248	1.79532e-05	0.000832331	down	yes
Cla012954	GO:0003674(molecular_function);GO:0005634(nucleus);GO:0008150(biological_process);GO:0009941(chloroplast envelope)	NA	NA	NA	Octicosapeptide/Phox/Bem1p domain-containing protein kinase (AHRD V1 *--- Q9FKL3_ARATH); contains Interpro domain(s) IPR000270 Octicosapeptide/Phox/Bem1p	0	0	0	0	1.27341	1.36217	-inf	-inf	1.81222e-05	0.000837259	down	yes
Cla010194	GO:0003690(double-stranded DNA binding);GO:0005739(mitochondrion);GO:0006355(regulation of transcription, DNA-templated);GO:0009507(chloroplast);GO:0009793(embryo development ending in seed dormancy);GO:0071452(cellular response to singlet oxygen)	NA	NA	NA	Mitochondrial transcription termination factor (Fragment) (AHRD V1 *--- C6FB12_PSEMZ); contains Interpro domain(s) IPR003690 Mitochodrial transcription termination factor-related	0	0	0	1.05379	0	3.21972	-inf	-inf	1.82821e-05	0.000841731	down	yes
Cla023429	NA	NA	NA	NA	Unknown Protein (AHRD V1); contains Interpro domain(s) IPR001372 Dynein light chain, type 1 and 2	19.4135	15.5851	26.2832	49.6152	83.0133	45.2931	0.344431	-1.53771	1.99501e-05	0.000915374	down	yes
Cla010220	GO:0000977(RNA polymerase II regulatory region sequence-specific DNA binding);GO:0003700(transcription factor activity, sequence-specific DNA binding);GO:0006357(regulation of transcription from RNA polymerase II promoter);GO:0090575(RNA polymerase II transcription factor complex)	NA	NA	NA	Basic helix-loop-helix family protein (AHRD V1 ***- D7MFG5_ARALL); contains Interpro domain(s) IPR011598 Helix-loop-helix DNA-binding	4.54899	1.77689	1.84595	9.06212	28.6902	9.20427	0.174029	-2.5226	2.01488e-05	0.000920383	down	yes
Cla018383	GO:0005576(extracellular region);GO:0016042(lipid catabolic process);GO:0016788(hydrolase activity, acting on ester bonds);GO:0052689(carboxylic ester hydrolase activity)	00500(Starch and sucrose metabolism);00460(Cyanoamino acid metabolism);00940(Phenylpropanoid biosynthesis)	K01188	EC:3.2.1.21	GDSL esterase/lipase (AHRD V1 ***- F4KGN8_ARATH); contains Interpro domain(s) IPR001087 Lipase, GDSL	1.43308	1.12915	0.09553	3.80701	20.8106	7.4237	0.0829478	-3.59165	2.01971e-05	0.000920383	down	yes
Cla004698	GO:0005509(calcium ion binding);GO:0006810(transport);GO:0009507(chloroplast);GO:0009535(chloroplast thylakoid membrane);GO:0009543(chloroplast thylakoid lumen);GO:0009579(thylakoid);GO:0009654(photosystem II oxygen evolving complex);GO:0015979(photosynthesis);GO:0019898(extrinsic component of membrane);GO:0030095(chloroplast photosystem II)	00195(Photosynthesis)	K02717	NA	Photosystem II oxygen evolving complex protein PsbP (AHRD V1 ***- B2J6P7_NOSP7); contains Interpro domain(s) IPR002683 Photosystem II oxygen evolving complex protein PsbP	26.9096	25.5205	22.6622	56.5599	98.2988	56.1688	0.355841	-1.49069	2.03651e-05	0.000921746	down	yes
Cla021692	GO:0005829(cytosol);GO:0006152(purine nucleoside catabolic process);GO:0008477(purine nucleosidase activity)	00240(Pyrimidine metabolism);00760(Nicotinate and nicotinamide metabolism)	K01240	EC:3.2.2.3	Inosine-uridine preferring nucleoside hydrolase family protein (AHRD V1 *-*- F4JZJ2_ARATH); contains Interpro domain(s) IPR001910 Inosine/uridine-preferring nucleoside hydrolase	10.1576	8.24348	9.81448	23.3911	22.5606	20.8699	0.422252	-1.24382	2.06451e-05	0.000928124	down	yes
Cla021914	GO:0005509(calcium ion binding);GO:0009507(chloroplast);GO:0009535(chloroplast thylakoid membrane);GO:0009543(chloroplast thylakoid lumen);GO:0009579(thylakoid);GO:0009654(photosystem II oxygen evolving complex);GO:0015979(photosynthesis);GO:0019898(extrinsic component of membrane);GO:0031977(thylakoid lumen)	NA	NA	NA	PsbP domain-containing protein 3, chloroplastic (AHRD V1 ***- PPD3_ARATH); contains Interpro domain(s) IPR016124 Mog1/PsbP/DUF1795, alpha/beta/alpha sandwich	9.93626	8.54506	5.78747	18.7342	46.1133	23.5364	0.274584	-1.86468	2.11777e-05	0.000948876	down	yes
Cla001638	GO:0003674(molecular_function);GO:0005739(mitochondrion);GO:0008150(biological_process);GO:0008270(zinc ion binding)	00500(Starch and sucrose metabolism)	K01176	EC:3.2.1.1	Pentatricopeptide repeat-containing protein (AHRD V1 ***- D7M889_ARALL); contains Interpro domain(s) IPR002885 Pentatricopeptide repeat	0	0	0	0.466365	0	0.693155	-inf	-inf	2.1263e-05	0.000949511	down	yes
Cla015893	GO:0003777(microtubule motor activity);GO:0005871(kinesin complex);GO:0007018(microtubule-based movement);GO:0016887(ATPase activity)	04144(Endocytosis)	K10396	NA	Kinesin like protein (AHRD V1 ***- Q9SVI8_ARATH); contains Interpro domain(s) IPR001752 Kinesin, motor region	3.81951	3.40969	1.47506	9.37717	12.4722	8.13638	0.290279	-1.78449	2.1411e-05	0.000952933	down	yes
Cla018111	GO:0003735(structural constituent of ribosome);GO:0005840(ribosome);GO:0006412(translation);GO:0009507(chloroplast);GO:0009536(plastid);GO:0009570(chloroplast stroma);GO:0009941(chloroplast envelope);GO:0032544(plastid translation)	NA	NA	NA	30S ribosomal protein S31, chloroplastic (AHRD V1 *-*- RR31_ARATH)	38.7345	30.6994	32.8236	70.8394	105.253	80.9705	0.397792	-1.32992	2.20866e-05	0.000975741	down	yes
Cla019103	GO:0003674(molecular_function);GO:0006810(transport);GO:0009507(chloroplast);GO:0009535(chloroplast thylakoid membrane);GO:0009773(photosynthetic electron transport in photosystem I);GO:0010598(NAD(P)H dehydrogenase complex (plastoquinone));GO:0016021(integral component of membrane)	NA	NA	NA	NDH dependent flow 6 protein (AHRD V1 ***- F4ICC6_ARATH)	67.9738	50.3147	58.7065	129.321	168.103	134.508	0.409774	-1.2871	2.28657e-05	0.00099772	down	yes
Cla002975	GO:0003700(transcription factor activity, sequence-specific DNA binding);GO:0005515(protein binding);GO:0005634(nucleus);GO:0006351(transcription, DNA-templated);GO:0006355(regulation of transcription, DNA-templated);GO:0009733(response to auxin);GO:0009734(auxin-activated signaling pathway)	04075(Plant hormone signal transduction)	K14484	NA	Auxin responsive protein (AHRD V1 ***- D9IQE6_CATRO); contains Interpro domain(s) IPR003311 AUX/IAA protein	34.4018	21.9289	25.425	72.2304	46.8508	65.8944	0.441981	-1.17794	2.40901e-05	0.00104772	down	yes
Cla008011	GO:0003674(molecular_function);GO:0005829(cytosol);GO:0008150(biological_process)	NA	NA	NA	Unknown Protein (AHRD V1)	0.057331	0.043592	0.02129	5.13908	0.02556	5.7867	0.0111596	-6.48557	2.48957e-05	0.00107924	down	yes
Cla003748	GO:0001158(enhancer sequence-specific DNA binding);GO:0003700(transcription factor activity, sequence-specific DNA binding);GO:0005516(calmodulin binding);GO:0005634(nucleus);GO:0006351(transcription, DNA-templated);GO:0006355(regulation of transcription, DNA-templated);GO:0045893(positive regulation of transcription, DNA-templated)	NA	NA	NA	Trihelix transcription factor (AHRD V1 *-*- B0EW04_SOYBN); contains Interpro domain(s) IPR017877 MYB-like	2.99907	0.734465	1.3464	8.30845	6.58886	6.421	0.23829	-2.06921	2.64589e-05	0.00113595	down	yes
Cla004746	GO:0009416(response to light stimulus);GO:0009535(chloroplast thylakoid membrane);GO:0009768(photosynthesis, light harvesting in photosystem I);GO:0009941(chloroplast envelope);GO:0010287(plastoglobule);GO:0016168(chlorophyll binding);GO:0031409(pigment binding)	00196(Photosynthesis - antenna proteins)	K08907	NA	Chlorophyll a-b binding protein 6A, chloroplastic (AHRD V1 ***- CB11_SOLLC); contains Interpro domain(s) IPR001344 Chlorophyll A-B binding protein	201.011	146.49	115.91	308.02	547.524	409.958	0.366187	-1.44935	3.07175e-05	0.00131035	down	yes
Cla003284	GO:0003735(structural constituent of ribosome);GO:0005739(mitochondrion);GO:0015935(small ribosomal subunit)	03010(Ribosome)	K02946	NA	30S ribosomal protein S10-like (AHRD V1 **** A1YMX4_BRACM); contains Interpro domain(s) IPR005731 Ribosomal protein S10, bacterial	63.2468	50.8547	49.7475	108.403	194.772	133.055	0.375602	-1.41272	3.1107e-05	0.00131947	down	yes
Cla017910	GO:0008150(biological_process);GO:0009507(chloroplast);GO:0009535(chloroplast thylakoid membrane);GO:0016021(integral component of membrane);GO:0031072(heat shock protein binding);GO:0051082(unfolded protein binding)	NA	NA	NA	Unknown Protein (AHRD V1)	2.9644	3.88298	2.48195	13.9224	18.8561	15.8472	0.19186	-2.38187	3.20589e-05	0.00135459	down	yes
Cla018890	GO:0004335(galactokinase activity);GO:0005524(ATP binding);GO:0005737(cytoplasm);GO:0005829(cytosol);GO:0006012(galactose metabolic process);GO:0046396(D-galacturonate metabolic process);GO:0046835(carbohydrate phosphorylation);GO:0046872(metal ion binding);GO:0047912(galacturonokinase activity)	00520(Amino sugar and nucleotide sugar metabolism)	K18677	EC:2.7.1.44	Galactokinase (AHRD V1 ***- B6U8E6_MAIZE); contains Interpro domain(s) IPR000705 Galactokinase	11.0077	9.57763	5.2726	24.6833	24.0015	23.4457	0.358488	-1.48	3.24907e-05	0.0013685	down	yes
Cla021845	NA	NA	NA	NA	50S ribosomal protein L18 (AHRD V1 ***- B6TYR5_MAIZE); contains Interpro domain(s) IPR005484 Ribosomal protein L18/L5	51.9276	42.5201	32.4148	83.8881	170.074	111.568	0.347065	-1.52672	3.4013e-05	0.00142812	down	yes
Cla010353	GO:0009507(chloroplast);GO:0016757(transferase activity, transferring glycosyl groups);GO:0016758(transferase activity, transferring hexosyl groups)	00942(Anthocyanin biosynthesis)	K12938	EC:2.4.1.-	UDP-glycosyltransferase (AHRD V1 ***- B9U3W6_MEDTR); contains Interpro domain(s) IPR002213 UDP-glucuronosyl/UDP-glucosyltransferase	0	0	0	2.02487	2.04584	0	-inf	-inf	3.44884e-05	0.00144354	down	yes
Cla017815	GO:0000166(nucleotide binding);GO:0003723(RNA binding);GO:0006397(mRNA processing);GO:0008266(poly(U) RNA binding);GO:0009409(response to cold);GO:0009507(chloroplast);GO:0009534(chloroplast thylakoid);GO:0009535(chloroplast thylakoid membrane);GO:0009570(chloroplast stroma);GO:0009579(thylakoid);GO:0009737(response to abscisic acid);GO:0009941(chloroplast envelope);GO:0010319(stromule);GO:003052…	03013(RNA transport);03015(mRNA surveillance pathway);03018(RNA degradation)	K13126	NA	Nucleic acid-binding protein (AHRD V1 **-* Q41834_MAIZE); contains Interpro domain(s) IPR012677 Nucleotide-binding, alpha-beta plait	75.3104	64.9399	62.7051	123.606	274.722	175.831	0.353484	-1.50028	3.50618e-05	0.00146295	down	yes
Cla011376	GO:0004650(polygalacturonase activity);GO:0005576(extracellular region);GO:0005975(carbohydrate metabolic process);GO:0071555(cell wall organization)	00040(Pentose and glucuronate interconversions);00500(Starch and sucrose metabolism)	K01184	EC:3.2.1.15	Glycoside hydrolase family 28 protein/polygalacturonase family protein (AHRD V1 ***- Q1PF10_ARATH); contains Interpro domain(s) IPR012334 Pectin lyase fold	13.9697	9.89707	9.78269	36.4448	20.3957	29.9399	0.387754	-1.36679	3.58751e-05	0.00149223	down	yes
Cla014165	GO:0003755(peptidyl-prolyl cis-trans isomerase activity);GO:0005528(FK506 binding);GO:0005789(endoplasmic reticulum membrane);GO:0061077(chaperone-mediated protein folding)	NA	NA	NA	Peptidyl-prolyl cis-trans isomerase (AHRD V1 *-*- E0UB43_CYAP2); contains Interpro domain(s) IPR001179 Peptidyl-prolyl cis-trans isomerase, FKBP-type	14.6799	13.663	12.0468	28.3107	50.645	32.0889	0.363725	-1.45908	3.72731e-05	0.00154077	down	yes
Cla020396	GO:0008898(S-adenosylmethionine-homocysteine S-methyltransferase activity);GO:0032259(methylation)	00270(Cysteine and methionine metabolism)	K00547	EC:2.1.1.10	Homocysteine s-methyltransferase (AHRD V1 **** B9HWH8_POPTR); contains Interpro domain(s) IPR003726 Homocysteine S-methyltransferase	3.25791	3.45795	1.72297	7.23451	11.5137	7.95138	0.316066	-1.6617	3.84411e-05	0.00156962	down	yes
Cla007298	NA	NA	NA	NA	Receptor-like kinase (AHRD V1 **** A7VM43_MARPO); contains Interpro domain(s) IPR002290 Serine/threonine protein kinase	14.646	7.96488	7.48561	28.7991	16.9183	28.115	0.407632	-1.29466	3.98142e-05	0.00162073	down	yes
Cla012354	GO:0005575(cellular_component);GO:0008150(biological_process);GO:0016020(membrane);GO:0016021(integral component of membrane);GO:0016209(antioxidant activity);GO:0016491(oxidoreductase activity);GO:0044351(macropinocytosis);GO:0055114(oxidation-reduction process)	01200(Carbon metabolism);00020(Citrate cycle (TCA cycle));00620(Pyruvate metabolism);00630(Glyoxylate and dicarboxylate metabolism);00710(Carbon fixation in photosynthetic organisms);00270(Cysteine and methionine metabolism)	K00026	EC:1.1.1.37	Peroxiredoxin (AHRD V1 **-- B9MT31_POPTR); contains Interpro domain(s) IPR000866 Alkyl hydroperoxide reductase/ Thiol specific antioxidant/ Mal allergen	20.9867	18.5184	15.0345	42.2822	72.9917	47.3812	0.335308	-1.57644	4.07903e-05	0.00164541	down	yes
Cla015793	NA	NA	NA	NA	O-methyltransferase family 2 protein (AHRD V1 **** D7MD37_ARALL); contains Interpro domain(s) IPR001077 O-methyltransferase, family 2	4.00007	2.97064	0.825905	22.0733	4.20977	17.9065	0.176436	-2.50279	4.097e-05	0.00164769	down	yes
Cla019345	NA	NA	NA	NA	Ankyrin repeat-containing protein (AHRD V1 ***- Q9M396_ARATH); contains Interpro domain(s) IPR000719 Protein kinase, core	16.0336	13.0543	7.82088	33.6016	23.2455	31.4208	0.418146	-1.25792	4.1796e-05	0.00166638	down	yes
Cla001918	GO:0005829(cytosol);GO:0006760(folic acid-containing compound metabolic process);GO:0009507(chloroplast);GO:0016491(oxidoreductase activity);GO:0016616(oxidoreductase activity, acting on the CH-OH group of donors, NAD or NADP as acceptor);GO:0055114(oxidation-reduction process)	01212(Fatty acid metabolism);00061(Fatty acid biosynthesis);01040(Biosynthesis of unsaturated fatty acids);00780(Biotin metabolism)	K00059	EC:1.1.1.100	3-oxoacyl-reductase (AHRD V1 **-- B1BY37_CLOPE); contains Interpro domain(s) IPR002198 Short-chain dehydrogenase/reductase SDR	8.76475	8.63307	7.45548	21.3859	40.6775	19.4416	0.304929	-1.71345	4.21719e-05	0.00167583	down	yes
Cla019264	NA	NA	NA	NA	Aspartyl aminopeptidase-like protein (AHRD V1 ***- Q8LF32_ARATH); contains Interpro domain(s) IPR001948 Peptidase M18, aminopeptidase I	7.57886	6.27463	1.90772	15.4601	31.4036	32.0402	0.199752	-2.32372	4.25227e-05	0.00168476	down	yes
Cla019508	GO:0004674(protein serine/threonine kinase activity);GO:0005524(ATP binding);GO:0005886(plasma membrane);GO:0006468(protein phosphorylation);GO:0016021(integral component of membrane);GO:0016301(kinase activity);GO:0030246(carbohydrate binding)	00520(Amino sugar and nucleotide sugar metabolism)	K01183	EC:3.2.1.14	Lectin-receptor like protein kinase 3 (AHRD V1 **** A2V6V5_TOBAC); contains Interpro domain(s) IPR001220 Legume lectin, beta chain	0	0	0	0	0.580261	0.50613	-inf	-inf	4.48507e-05	0.00176131	down	yes
Cla016284	GO:0005634(nucleus);GO:0005737(cytoplasm)	04140(Regulation of autophagy)	K08332	NA	Armadillo/beta-catenin repeat family protein (AHRD V1 **-- D7L9A0_ARALL); contains Interpro domain(s) IPR011989 Armadillo-like helical	0	0	0	0.709194	0.538402	0	-inf	-inf	4.52922e-05	0.00176825	down	yes
Cla014752	GO:0004190(aspartic-type endopeptidase activity);GO:0006508(proteolysis);GO:0030163(protein catabolic process)	NA	NA	NA	Xylanase inhibitor (Fragment) (AHRD V1 **-- Q53IQ4_WHEAT); contains Interpro domain(s) IPR001461 Peptidase A1	0	0	0	0	0.993823	0.668299	-inf	-inf	4.6039e-05	0.00179217	down	yes
Cla006998	GO:0005737(cytoplasm);GO:0005829(cytosol);GO:0005886(plasma membrane);GO:0016787(hydrolase activity);GO:0046872(metal ion binding)	NA	NA	NA	HAD-superfamily hydrolase subfamily IA variant 3 (AHRD V1 **-* B5W360_SPIMA); contains Interpro domain(s) IPR005834 Haloacid dehalogenase-like hydrolase	4.60418	3.57683	4.3442	10.5482	22.4923	11.4419	0.281577	-1.8284	4.74716e-05	0.00183191	down	yes
Cla005425	GO:0009507(chloroplast);GO:0010287(plastoglobule);GO:0016117(carotenoid biosynthetic process);GO:0016767(geranylgeranyl-diphosphate geranylgeranyltransferase activity);GO:0046905(phytoene synthase activity)	00906(Carotenoid biosynthesis)	K02291	EC:2.5.1.32	Phytoene synthase protein (AHRD V1 ***- C5I849_FRAAN); contains Interpro domain(s) IPR002060 Squalene/phytoene synthase	55.8477	43.1673	46.783	101.604	175.059	104.047	0.382964	-1.38472	4.87209e-05	0.0018747	down	yes
Cla020640	GO:0004674(protein serine/threonine kinase activity);GO:0005829(cytosol);GO:0006468(protein phosphorylation);GO:0035556(intracellular signal transduction)	NA	NA	NA	Uncharacterized basic helix-loop-helix protein (AHRD V1 *-*- F4IC01_ARATH)	6.72234	6.5322	7.70234	21.8202	18.2476	14.9603	0.38084	-1.39274	4.88712e-05	0.00187508	down	yes
Cla003729	GO:0010638(positive regulation of organelle organization);GO:0045893(positive regulation of transcription, DNA-templated)	04075(Plant hormone signal transduction)	K14491	NA	Transcription factor (Fragment) (AHRD V1 *--* D6MK15_9ASPA); contains Interpro domain(s) IPR006447 Myb-like DNA-binding region, SHAQKYF class	46.9976	34.1879	56.2778	99.0966	110.565	109.793	0.430307	-1.21656	5.05507e-05	0.00192294	down	yes
Cla019368	GO:0004047(aminomethyltransferase activity);GO:0005739(mitochondrion);GO:0006546(glycine catabolic process);GO:0008483(transaminase activity);GO:0009507(chloroplast);GO:0009534(chloroplast thylakoid);GO:0009570(chloroplast stroma);GO:0009941(chloroplast envelope);GO:0016020(membrane);GO:0022626(cytosolic ribosome);GO:0046686(response to cadmium ion);GO:0048046(apoplast)	01200(Carbon metabolism);00630(Glyoxylate and dicarboxylate metabolism);00260(Glycine, serine and threonine metabolism);00670(One carbon pool by folate)	K00605	EC:2.1.2.10	Aminomethyltransferase (AHRD V1 ***- E5GC65_CUCME); contains Interpro domain(s) IPR006223 Glycine cleavage system T protein	161.747	124.861	116.059	297.643	476.421	280.629	0.381786	-1.38916	5.07927e-05	0.00192666	down	yes
Cla018739	GO:0004185(serine-type carboxypeptidase activity);GO:0005615(extracellular space);GO:0005773(vacuole);GO:0009742(brassinosteroid mediated signaling pathway);GO:0051603(proteolysis involved in cellular protein catabolic process)	00460(Cyanoamino acid metabolism)	K08249	EC:4.1.2.11	Serine carboxypeptidase K10B2.2 (AHRD V1 ***- B6TSK4_MAIZE); contains Interpro domain(s) IPR001563 Peptidase S10, serine carboxypeptidase	6.61869	4.2449	2.91097	10.788	37.3183	11.8403	0.22978	-2.12167	5.1373e-05	0.00194315	down	yes
Cla015413	GO:0004849(uridine kinase activity);GO:0005829(cytosol);GO:0006206(pyrimidine nucleobase metabolic process);GO:0043097(pyrimidine nucleoside salvage)	01200(Carbon metabolism);00630(Glyoxylate and dicarboxylate metabolism);00561(Glycerolipid metabolism);00260(Glycine, serine and threonine metabolism)	K15918	EC:2.7.1.31	D-glycerate 3-kinase (AHRD V1 ***- A8MQE0_ARATH)	35.6583	31.6011	45.064	88.3204	121.156	74.3313	0.395773	-1.33726	5.29959e-05	0.00199324	down	yes
Cla016840	GO:0004497(monooxygenase activity);GO:0044550(secondary metabolite biosynthetic process)	00906(Carotenoid biosynthesis)	K06444	EC:5.5.1.18	Lycopene cyclase (AHRD V1 ***- Q9XGX3_CITPA); contains Interpro domain(s) IPR010108 Lycopene cyclase, beta and epsilon	34.4778	29.0759	28.3798	62.9907	83.6667	70.0423	0.424244	-1.23703	5.42853e-05	0.002036	down	yes
Cla018886	GO:0004623(phospholipase A2 activity);GO:0005509(calcium ion binding);GO:0005576(extracellular region);GO:0005634(nucleus);GO:0005773(vacuole);GO:0005794(Golgi apparatus);GO:0016023(cytoplasmic, membrane-bounded vesicle);GO:0016042(lipid catabolic process)	00564(Glycerophospholipid metabolism);00565(Ether lipid metabolism);00590(Arachidonic acid metabolism);00591(Linoleic acid metabolism);00592(alpha-Linolenic acid metabolism)	K01047	EC:3.1.1.4	Phospholipase A2 (AHRD V1 ***- Q5CCT8_TOBAC); contains Interpro domain(s) IPR016090 Phospholipase A2	21.3278	19.036	10.6344	52.2971	53.9929	44.8229	0.337484	-1.56711	5.49098e-05	0.00204792	down	yes
Cla022677	GO:0004375(glycine dehydrogenase (decarboxylating) activity);GO:0005739(mitochondrion);GO:0005829(cytosol);GO:0005960(glycine cleavage complex);GO:0016594(glycine binding);GO:0019464(glycine decarboxylation via glycine cleavage system)	01200(Carbon metabolism);00630(Glyoxylate and dicarboxylate metabolism);00260(Glycine, serine and threonine metabolism)	K00281	EC:1.4.4.2	Glycine dehydrogenase P protein (AHRD V1 ***- Q6V9T1_ORYSJ); contains Interpro domain(s) IPR018248 EF hand IPR003437 Glycine cleavage system P-protein IPR004142 Ndr	301.344	249.71	249.011	578.874	664.437	580.666	0.438638	-1.1889	5.76517e-05	0.00212474	down	yes
Cla002655	NA	NA	NA	NA	At4g20130-like protein (Fragment) (AHRD V1 *-*- C3URY5_9BRAS)	12.0107	12.116	12.6243	21.3138	38.3534	33.8083	0.393163	-1.3468	5.77652e-05	0.00212474	down	yes
Cla015820	GO:0005773(vacuole);GO:0005887(integral component of plasma membrane);GO:0009506(plasmodesma);GO:0009992(cellular water homeostasis);GO:0015250(water channel activity);GO:0015254(glycerol channel activity);GO:0034220(ion transmembrane transport)	00531(Glycosaminoglycan degradation)	K10532	EC:2.3.1.78	Aquaporin (AHRD V1 ***- B2M0U5_MANES); contains Interpro domain(s) IPR012269 Aquaporin	147.97	109.728	62.4791	266.482	260.2	261.835	0.406049	-1.30027	5.84835e-05	0.00214525	down	yes
Cla017287	GO:0003674(molecular_function);GO:0005739(mitochondrion);GO:0007275(multicellular organism development);GO:0009507(chloroplast);GO:0009536(plastid);GO:0009706(chloroplast inner membrane);GO:0009941(chloroplast envelope);GO:0016021(integral component of membrane);GO:0016021(integral component of membrane)	03013(RNA transport);03008(Ribosome biogenesis in eukaryotes);03008(Ribosome biogenesis in eukaryotes)	K07562	NA	Unknown Protein (AHRD V1);Chloroplast lumen common protein family-like protein (AHRD V1 ***- Q7F0B4_ORYSJ)	50.1798	34.3296	41.3129	99.8989	108.443	82.2137	0.433041	-1.20743	6.07963e-05	0.00221286	down	yes
Cla017288	GO:0003674(molecular_function);GO:0005739(mitochondrion);GO:0007275(multicellular organism development);GO:0009507(chloroplast);GO:0009536(plastid);GO:0009706(chloroplast inner membrane);GO:0009941(chloroplast envelope);GO:0016021(integral component of membrane);GO:0016021(integral component of membrane)	03013(RNA transport);03008(Ribosome biogenesis in eukaryotes);03008(Ribosome biogenesis in eukaryotes)	K07562	NA	Unknown Protein (AHRD V1);Chloroplast lumen common protein family-like protein (AHRD V1 ***- Q7F0B4_ORYSJ)	50.1798	34.3296	41.3129	99.8989	108.443	82.2137	0.433041	-1.20743	6.07963e-05	0.00221286	down	yes
Cla010956	GO:0000272(polysaccharide catabolic process);GO:0003723(RNA binding);GO:0003824(catalytic activity);GO:0005515(protein binding);GO:0005773(vacuole);GO:0005777(peroxisome);GO:0005794(Golgi apparatus);GO:0005840(ribosome);GO:0005996(monosaccharide metabolic process);GO:0006364(rRNA processing);GO:0007623(circadian rhythm);GO:0009409(response to cold);GO:0009506(plasmodesma);GO:0009507(chloroplast);…	NA	NA	NA	NAD-dependent epimerase/dehydratase (AHRD V1 **-- C7QWY4_CYAP0); contains Interpro domain(s) IPR016040 NAD(P)-binding domain	156.73	120.958	123.182	278.749	412.924	288.121	0.409136	-1.28935	6.11072e-05	0.00221713	down	yes
Cla010902	GO:0003755(peptidyl-prolyl cis-trans isomerase activity);GO:0005528(FK506 binding);GO:0005789(endoplasmic reticulum membrane);GO:0061077(chaperone-mediated protein folding)	NA	NA	NA	Peptidyl-prolyl cis-trans isomerase (AHRD V1 ***- C1FEU4_MICSR); contains Interpro domain(s) IPR001179 Peptidyl-prolyl cis-trans isomerase, FKBP-type	14.0274	8.54831	6.60144	23.2162	32.3508	26.7647	0.354386	-1.49661	6.18123e-05	0.00223562	down	yes
Cla015978	NA	NA	NA	NA	Plastoquinol-plastocyanin reductase (AHRD V1 **-- B6SRD7_MAIZE); contains Interpro domain(s) IPR012595 PetM of cytochrome b6/f complex subunit 7	5.33172	5.04557	2.21227	6.47937	8.23832	68.7273	0.150873	-2.7286	6.25622e-05	0.00224308	down	yes
Cla017092	GO:0004089(carbonate dehydratase activity);GO:0005886(plasma membrane);GO:0008270(zinc ion binding);GO:0009409(response to cold);GO:0009507(chloroplast);GO:0009535(chloroplast thylakoid membrane);GO:0009570(chloroplast stroma);GO:0009579(thylakoid);GO:0009817(defense response to fungus, incompatible interaction);GO:0009941(chloroplast envelope);GO:0010037(response to carbon dioxide);GO:0010119(re…	00910(Nitrogen metabolism)	K01673	EC:4.2.1.1	Carbonic anhydrase (AHRD V1 ***- D2DWB7_PHAVU); contains Interpro domain(s) IPR001765 Carbonic anhydrase	357.222	261.547	141.793	569.89	1594.23	567.309	0.278449	-1.84452	6.26432e-05	0.00224308	down	yes
Cla010313	GO:0005802(trans-Golgi network);GO:0005886(plasma membrane)	NA	NA	NA	Xenotropic and polytropic retrovirus receptor 1 homolog (AHRD V1 **-- XPR1_XENTR); contains Interpro domain(s) IPR004342 EXS, C-terminal	5.43915	5.43951	5.77696	19.594	8.33647	15.7328	0.381456	-1.39041	6.26625e-05	0.00224308	down	yes
Cla004704	GO:0005509(calcium ion binding);GO:0009507(chloroplast);GO:0009543(chloroplast thylakoid lumen);GO:0009579(thylakoid);GO:0009654(photosystem II oxygen evolving complex);GO:0015979(photosynthesis);GO:0019898(extrinsic component of membrane);GO:0030095(chloroplast photosystem II);GO:0031977(thylakoid lumen);GO:0031977(thylakoid lumen)	00195(Photosynthesis);00195(Photosynthesis)	K02717	NA	Photosystem II oxygen evolving complex protein PsbP (AHRD V1 ***- Q3MEX8_ANAVT); contains Interpro domain(s) IPR016123 Mog1/PsbP, alpha/beta/alpha sandwich ;Photosystem II PsbP protein (AHRD V1 ***- A5GLY5_SYNPW); contains Interpro domain(s) IPR016123 Mog1/PsbP, alpha/beta/alpha sandwich	26.3519	17.6742	21.4421	47.6491	60.1259	44.4887	0.429966	-1.21771	6.35327e-05	0.0022621	down	yes
Cla004703	GO:0005509(calcium ion binding);GO:0009507(chloroplast);GO:0009543(chloroplast thylakoid lumen);GO:0009579(thylakoid);GO:0009654(photosystem II oxygen evolving complex);GO:0015979(photosynthesis);GO:0019898(extrinsic component of membrane);GO:0030095(chloroplast photosystem II);GO:0031977(thylakoid lumen);GO:0031977(thylakoid lumen)	00195(Photosynthesis);00195(Photosynthesis)	K02717	NA	Photosystem II oxygen evolving complex protein PsbP (AHRD V1 ***- Q3MEX8_ANAVT); contains Interpro domain(s) IPR016123 Mog1/PsbP, alpha/beta/alpha sandwich ;Photosystem II PsbP protein (AHRD V1 ***- A5GLY5_SYNPW); contains Interpro domain(s) IPR016123 Mog1/PsbP, alpha/beta/alpha sandwich	26.3519	17.6742	21.4421	47.6491	60.1259	44.4887	0.429966	-1.21771	6.35327e-05	0.0022621	down	yes
Cla002593	GO:0004550(nucleoside diphosphate kinase activity);GO:0005622(intracellular);GO:0006163(purine nucleotide metabolic process);GO:0006220(pyrimidine nucleotide metabolic process);GO:0009142(nucleoside triphosphate biosynthetic process)	00230(Purine metabolism);00240(Pyrimidine metabolism)	K00940	EC:2.7.4.6	Nucleoside diphosphate kinase (AHRD V1 ***- E5GBW3_CUCME); contains Interpro domain(s) IPR001564 Nucleoside diphosphate kinase, core	13.4137	11.8713	6.10527	24.0097	50.457	32.0146	0.294796	-1.76221	6.58469e-05	0.00233206	down	yes
Cla018816	GO:0004553(hydrolase activity, hydrolyzing O-glycosyl compounds);GO:0005576(extracellular region);GO:0005618(cell wall);GO:0005794(Golgi apparatus);GO:0010411(xyloglucan metabolic process);GO:0016762(xyloglucan:xyloglucosyl transferase activity);GO:0016798(hydrolase activity, acting on glycosyl bonds);GO:0042546(cell wall biogenesis);GO:0048046(apoplast);GO:0071555(cell wall organization)	04075(Plant hormone signal transduction)	K14504	EC:2.4.1.207	Xyloglucan endotransglucosylase/hydrolase (AHRD V1 ***- C0SSE3_ROSHC); contains Interpro domain(s) IPR000757 Glycoside hydrolase, family 16	15.3923	18.7738	14.7305	79.4176	12.6471	93.1885	0.263944	-1.92169	6.64668e-05	0.00234779	down	yes
Cla011212	GO:0004565(beta-galactosidase activity);GO:0005618(cell wall);GO:0005773(vacuole)	00052(Galactose metabolism);00600(Sphingolipid metabolism);00531(Glycosaminoglycan degradation);00604(Glycosphingolipid biosynthesis - ganglio series);00511(Other glycan degradation)	K12309	EC:3.2.1.23	Beta-galactosidase (AHRD V1 ***- B9HDL7_POPTR); contains Interpro domain(s) IPR001944 Glycoside hydrolase, family 35	6.17377	7.13502	4.83149	15.5049	15.7954	15.5167	0.387473	-1.36783	6.74417e-05	0.00236969	down	yes
Cla004189	GO:0003674(molecular_function);GO:0009507(chloroplast);GO:0009793(embryo development ending in seed dormancy)	NA	NA	NA	DUF647 family protein (AHRD V1 *--- Q54YB8_DICDI); contains Interpro domain(s) IPR006968 Protein of unknown function DUF647	22.3751	19.3322	17.6945	49.1411	31.9377	44.8837	0.471583	-1.08442	6.849e-05	0.00239579	down	yes
Cla005814	GO:0003993(acid phosphatase activity);GO:0004722(protein serine/threonine phosphatase activity);GO:0005576(extracellular region);GO:0005773(vacuole);GO:0016311(dephosphorylation);GO:0046872(metal ion binding)	NA	NA	NA	Acid phosphatase (AHRD V1 ***- F4AH80_GLAS4); contains Interpro domain(s) IPR004843 Metallophosphoesterase	122.537	62.4142	125.453	381.118	153.642	249.116	0.395986	-1.33648	7.1559e-05	0.00247527	down	yes
Cla021675	GO:0004356(glutamate-ammonia ligase activity)	01230(Biosynthesis of amino acids);00630(Glyoxylate and dicarboxylate metabolism);00910(Nitrogen metabolism);00250(Alanine, aspartate and glutamate metabolism);00220(Arginine biosynthesis)	K01915	EC:6.3.1.2	Glutamine synthetase (AHRD V1 ***- Q3L0T9_CUCME); contains Interpro domain(s) IPR008146 Glutamine synthetase, catalytic region	530.766	495.941	340.276	967.66	1420.16	1026.46	0.400372	-1.32059	7.19396e-05	0.00248201	down	yes
Cla020797	GO:0004565(beta-galactosidase activity);GO:0005618(cell wall);GO:0005773(vacuole)	00052(Galactose metabolism);00600(Sphingolipid metabolism);00531(Glycosaminoglycan degradation);00604(Glycosphingolipid biosynthesis - ganglio series);00511(Other glycan degradation)	K12309	EC:3.2.1.23	Beta-galactosidase (AHRD V1 ***- B9H4G6_POPTR); contains Interpro domain(s) IPR001944 Glycoside hydrolase, family 35	11.6283	8.27919	4.09543	20.476	24.9528	20.2496	0.365462	-1.45221	7.27833e-05	0.00250465	down	yes
Cla008554	GO:0003674(molecular_function);GO:0009507(chloroplast);GO:0009535(chloroplast thylakoid membrane);GO:0009543(chloroplast thylakoid lumen);GO:0009611(response to wounding);GO:0010193(response to ozone);GO:0010224(response to UV-B);GO:0030095(chloroplast photosystem II)	NA	NA	NA	Photosystem II 5 kDa protein, chloroplastic (AHRD V1 *-*- PST2_GOSHI)	32.5329	23.7787	22.4741	68.3515	77.7522	55.0497	0.39167	-1.35229	7.3092e-05	0.0025088	down	yes
Cla015356	GO:0003674(molecular_function);GO:0009507(chloroplast);GO:0009570(chloroplast stroma);GO:0009579(thylakoid);GO:0010478(chlororespiration)	NA	NA	NA	Post-illumination chlorophyll fluorescence increase protein (AHRD V1 ***- Q9LVZ5_ARATH)	8.69764	8.38376	5.97181	21.6677	36.3732	16.6826	0.308513	-1.69659	7.44676e-05	0.00254947	down	yes
Cla005416	NA	NA	NA	NA	Unknown Protein (AHRD V1)	4.03239	3.40792	3.5573	6.81569	14.8848	14.262	0.305807	-1.70931	7.48006e-05	0.00255432	down	yes
Cla018117	GO:0009416(response to light stimulus);GO:0009535(chloroplast thylakoid membrane);GO:0009768(photosynthesis, light harvesting in photosystem I);GO:0009941(chloroplast envelope);GO:0010287(plastoglobule);GO:0016168(chlorophyll binding);GO:0031409(pigment binding)	00196(Photosynthesis - antenna proteins)	K08915	NA	Chlorophyll a-b binding protein 6, chloroplastic (AHRD V1 ***- CAB6_ARATH); contains Interpro domain(s) IPR001344 Chlorophyll A-B binding protein	13.9115	11.8235	15.4412	34.1427	31.4957	36.9485	0.401378	-1.31697	7.54146e-05	0.00256871	down	yes
Cla006741	GO:0000166(nucleotide binding);GO:0003676(nucleic acid binding);GO:0003723(RNA binding);GO:0005634(nucleus);GO:0008150(biological_process);GO:0009507(chloroplast);GO:0009570(chloroplast stroma);GO:0009941(chloroplast envelope);GO:0019013(viral nucleocapsid);GO:0030529(intracellular ribonucleoprotein complex)	03013(RNA transport);03015(mRNA surveillance pathway);03018(RNA degradation)	K13126	NA	Nucleic acid-binding protein (AHRD V1 **-* Q41834_MAIZE); contains Interpro domain(s) IPR000504 RNA recognition motif, RNP-1	5.82935	3.99173	4.3646	12.4773	19.2918	17.6131	0.287263	-1.79955	7.64024e-05	0.00259574	down	yes
Cla010052	GO:0004021(L-alanine:2-oxoglutarate aminotransferase activity);GO:0005737(cytoplasm);GO:0005777(peroxisome);GO:0005829(cytosol);GO:0008453(alanine-glyoxylate transaminase activity);GO:0009058(biosynthetic process);GO:0009507(chloroplast);GO:0009570(chloroplast stroma);GO:0009853(photorespiration);GO:0030170(pyridoxal phosphate binding);GO:0042853(L-alanine catabolic process);GO:0047958(glycine:2-…	01200(Carbon metabolism);01210(2-Oxocarboxylic acid metabolism);01230(Biosynthesis of amino acids);00630(Glyoxylate and dicarboxylate metabolism);00710(Carbon fixation in photosynthetic organisms);00250(Alanine, aspartate and glutamate metabolism);00260(Glycine, serine and threonine metabolism);00220(Arginine biosynthesis)	K14272	EC:2.6.1.4 2.6.1.2 2.6.1.44	Alanine aminotransferase 2 (AHRD V1 ***- A8IKE5_SOYBN); contains Interpro domain(s) IPR004839 Aminotransferase, class I and II	199.618	156.156	200.68	401.584	433.266	401.338	0.450137	-1.15156	7.74612e-05	0.00262503	down	yes
Cla018757	GO:0005634(nucleus);GO:0005737(cytoplasm);GO:0005829(cytosol)	01200(Carbon metabolism);01210(2-Oxocarboxylic acid metabolism);01230(Biosynthesis of amino acids);00020(Citrate cycle (TCA cycle));00630(Glyoxylate and dicarboxylate metabolism)	K01647	EC:2.3.3.1	Protein TIF31 homolog (AHRD V1 *--- TIF31_COCIM); contains Interpro domain(s) IPR013105 Tetratricopeptide TPR2	25.1222	20.7844	37.1814	52.3778	93.1773	71.1645	0.383389	-1.38312	8.075e-05	0.00270682	down	yes
Cla000465	GO:0005739(mitochondrion);GO:0006412(translation)	03010(Ribosome)	K02895	NA	50S ribosomal protein L24 (AHRD V1 ***- F4K1S8_ARATH); contains Interpro domain(s) IPR003256 Ribosomal protein L24	61.6208	48.5028	38.9214	92.8862	203.916	111.703	0.364855	-1.4546	8.10736e-05	0.00270682	down	yes
Cla022051	GO:0000103(sulfate assimilation);GO:0005737(cytoplasm);GO:0006457(protein folding);GO:0015035(protein disulfide oxidoreductase activity);GO:0016671(oxidoreductase activity, acting on a sulfur group of donors, disulfide as acceptor);GO:0034599(cellular response to oxidative stress);GO:0045454(cell redox homeostasis);GO:0055114(oxidation-reduction process)	NA	NA	NA	Thioredoxin protein (AHRD V1 ***- Q6JE37_NICBE); contains Interpro domain(s) IPR015467 Thioredoxin, core	8.58991	9.63654	3.52552	15.5693	30.5854	28.2438	0.292371	-1.77413	8.11329e-05	0.00270682	down	yes
Cla014862	GO:0000146(microfilament motor activity);GO:0003774(motor activity);GO:0003779(actin binding);GO:0005516(calmodulin binding);GO:0005524(ATP binding);GO:0005634(nucleus);GO:0005737(cytoplasm);GO:0007015(actin filament organization);GO:0009860(pollen tube growth);GO:0016459(myosin complex);GO:0030048(actin filament-based movement);GO:0051640(organelle localization)	03440(Homologous recombination)	K03165	EC:5.99.1.2	Myosin XI-K (AHRD V1 **** E9N630_ARATH); contains Interpro domain(s) IPR001609 Myosin head, motor region	3.75344	2.7452	2.52553	8.08203	8.05694	7.51158	0.381563	-1.39001	8.22289e-05	0.00273114	down	yes
Cla022573	GO:0009416(response to light stimulus);GO:0009535(chloroplast thylakoid membrane);GO:0009768(photosynthesis, light harvesting in photosystem I);GO:0009941(chloroplast envelope);GO:0010287(plastoglobule);GO:0016168(chlorophyll binding);GO:0031409(pigment binding)	00196(Photosynthesis - antenna proteins)	K08911	NA	Chlorophyll a-b binding protein 4, chloroplastic (AHRD V1 ***- CA4_ARATH); contains Interpro domain(s) IPR001344 Chlorophyll A-B binding protein	10.8267	8.96234	9.99905	21.1422	41.4454	26.2354	0.335364	-1.5762	8.25875e-05	0.00273148	down	yes
Cla016317	NA	NA	NA	NA	Ribosome biogenesis protein (AHRD V1 ***- F0XRI1_GROCL); contains Interpro domain(s) IPR011046 WD40 repeat-like	19.2457	15.7929	12.2228	45.4694	40.4348	34.1186	0.39377	-1.34458	8.58786e-05	0.002811	down	yes
Cla007622	GO:0032543(mitochondrial translation);GO:0050567(glutaminyl-tRNA synthase (glutamine-hydrolyzing) activity);GO:0070681(glutaminyl-tRNAGln biosynthesis via transamidation)	00970(Aminoacyl-tRNA biosynthesis)	K02434	EC:6.3.5.6 6.3.5.7	Aspartyl/glutamyl-tRNA(Asn/Gln) amidotransferase subunit B (AHRD V1 ***- D4ZRW8_SPIPL); contains Interpro domain(s) IPR004413 Glutamyl-tRNA(Gln) amidotransferase, B subunit	17.8535	13.282	14.8187	29.0375	43.7538	33.9971	0.430331	-1.21648	8.9511e-05	0.00290278	down	yes
Cla017010	GO:0003674(molecular_function);GO:0005576(extracellular region);GO:0009739(response to gibberellin);GO:0009740(gibberellic acid mediated signaling pathway);GO:0045454(cell redox homeostasis)	00563(Glycosylphosphatidylinositol(GPI)-anchor biosynthesis)	K03860	NA	Gibberellin-regulated protein (AHRD V1 **-- B4UW77_ARAHY); contains Interpro domain(s) IPR003854 Gibberellin regulated protein	20.9385	9.42622	5.27607	34.5395	39.8176	36.4287	0.321709	-1.63617	8.95706e-05	0.00290278	down	yes
Cla018297	GO:0005515(protein binding);GO:0005737(cytoplasm);GO:0006559(L-phenylalanine catabolic process);GO:0006952(defense response);GO:0006979(response to oxidative stress);GO:0009555(pollen development);GO:0009611(response to wounding);GO:0009699(phenylpropanoid biosynthetic process);GO:0009800(cinnamic acid biosynthetic process);GO:0009819(drought recovery);GO:0010224(response to UV-B);GO:0045548(phen…	00360(Phenylalanine metabolism);00940(Phenylpropanoid biosynthesis)	K10775	EC:4.3.1.24	Phenylalanine ammonia-lyase (AHRD V1 ***- B9S0K2_RICCO); contains Interpro domain(s) IPR005922 Phenylalanine ammonia-lyase	2e-06	0.054311	0.159947	2.03696	1.24783	0.584452	0.0553752	-4.17462	9.1508e-05	0.00294413	down	yes
Cla021107	GO:0003677(DNA binding);GO:0003700(transcription factor activity, sequence-specific DNA binding);GO:0005634(nucleus);GO:0006351(transcription, DNA-templated);GO:0006355(regulation of transcription, DNA-templated);GO:0008283(cell proliferation);GO:0009585(red, far-red light phototransduction);GO:0009641(shade avoidance);GO:0009733(response to auxin);GO:0009735(response to cytokinin);GO:0009826(uni…	NA	NA	NA	Homeobox-leucine zipper protein (AHRD V1 ***- Q39862_SOYBN); contains Interpro domain(s) IPR006712 HD-ZIP protein, N-terminal	12.4187	7.56377	7.86268	30.1386	16.4526	27.3939	0.376361	-1.40981	9.82788e-05	0.00313928	down	yes
Cla007760	GO:0000095(S-adenosyl-L-methionine transmembrane transporter activity);GO:0003735(structural constituent of ribosome);GO:0005739(mitochondrion);GO:0005743(mitochondrial inner membrane);GO:0006412(translation);GO:0006810(transport);GO:0006839(mitochondrial transport);GO:0009507(chloroplast);GO:0009536(plastid);GO:0009658(chloroplast organization);GO:0009941(chloroplast envelope);GO:0015805(S-adeno…	NA	NA	NA	Mitochondrial carrier C12B10.09 (AHRD V1 ***- B6TYC7_MAIZE); contains Interpro domain(s) IPR001993 Mitochondrial substrate carrier	19.7806	18.7184	14.2604	34.9656	48.0944	39.1326	0.431772	-1.21166	9.90866e-05	0.00315753	down	yes
Cla008914	GO:0005262(calcium channel activity);GO:0005886(plasma membrane);GO:0005887(integral component of plasma membrane);GO:0006816(calcium ion transport);GO:0007231(osmosensory signaling pathway);GO:0007638(mechanosensory behavior);GO:0033500(carbohydrate homeostasis);GO:0070588(calcium ion transmembrane transport)	00100(Steroid biosynthesis)	K08242	EC:2.1.1.143	Protein PLANT CADMIUM RESISTANCE 3 (AHRD V1 *--- PCR3_ARATH); contains Interpro domain(s) IPR006461 Protein of unknown function Cys-rich	17.4682	10.7396	10.2903	29.5306	24.6152	30.0214	0.457401	-1.12847	0.000101115	0.00320685	down	yes
Cla000152	GO:0005515(protein binding);GO:0005739(mitochondrion);GO:0009507(chloroplast);GO:0009522(photosystem I);GO:0009535(chloroplast thylakoid membrane);GO:0009579(thylakoid);GO:0009767(photosynthetic electron transport chain);GO:0009768(photosynthesis, light harvesting in photosystem I);GO:0016021(integral component of membrane)	00195(Photosynthesis)	K14332	NA	Sex-linked protein 9 (Fragment) (AHRD V1 ***- D7RW48_SILLA)	165.533	117.54	124.158	275.689	343.609	292.072	0.446835	-1.16219	0.000101515	0.00321191	down	yes
Cla023017	GO:0000166(nucleotide binding);GO:0003676(nucleic acid binding);GO:0003723(RNA binding);GO:0008150(biological_process);GO:0016021(integral component of membrane)	03040(Spliceosome)	K12741	NA	RNA-binding protein 68390-68829 (AHRD V1 *--* Q9C805_ARATH); contains Interpro domain(s) IPR000504 RNA recognition motif, RNP-1	6.22518	3.14992	0.7651	16.8649	18.9971	13.2553	0.206448	-2.27615	0.000107569	0.00336627	down	yes
Cla018755	GO:0003735(structural constituent of ribosome);GO:0005840(ribosome);GO:0006412(translation);GO:0009507(chloroplast)	03010(Ribosome)	K02916	NA	50S ribosomal protein L35 (AHRD V1 ***- A9PBS9_POPTR); contains Interpro domain(s) IPR001706 Ribosomal protein L35	42.1793	34.5	22.1758	64.6762	141.534	82.7758	0.342075	-1.54761	0.000107654	0.00336627	down	yes
Cla011424	GO:0003677(DNA binding);GO:0003700(transcription factor activity, sequence-specific DNA binding);GO:0005515(protein binding);GO:0005634(nucleus);GO:0005829(cytosol);GO:0006351(transcription, DNA-templated);GO:0006355(regulation of transcription, DNA-templated);GO:0009506(plasmodesma);GO:0048481(plant ovule development)	NA	NA	NA	BEL1-like homeodomain protein 2 (AHRD V1 *--- F4JQI6_ARATH); contains Interpro domain(s) IPR006563 POX	18.307	16.2885	21.0747	41.7151	45.6263	37.697	0.445225	-1.16739	0.000108632	0.0033889	down	yes
Cla013430	GO:0015292(uniporter activity)	NA	NA	NA	Os11g0124500 protein (Fragment) (AHRD V1 *--- Q0IV02_ORYSJ); contains Interpro domain(s) IPR006769 Protein of unknown function DUF607	8.18463	5.79943	4.6035	27.3902	6.10067	28.6558	0.299092	-1.74134	0.000110755	0.00343194	down	yes
Cla021318	GO:0004802(transketolase activity);GO:0009535(chloroplast thylakoid membrane)	01200(Carbon metabolism);01230(Biosynthesis of amino acids);00030(Pentose phosphate pathway);00710(Carbon fixation in photosynthetic organisms);01051(Biosynthesis of ansamycins)	K00615	EC:2.2.1.1	Transketolase (AHRD V1 **** F4IW47_ARATH); contains Interpro domain(s) IPR005478 Bacterial transketolase	197.455	157.051	151.964	360.248	426.476	342.107	0.448668	-1.15628	0.000112366	0.00347293	down	yes
Cla005243	GO:0004871(signal transducer activity);GO:0005886(plasma membrane);GO:0009416(response to light stimulus);GO:0010087(phloem or xylem histogenesis);GO:0010305(leaf vascular tissue pattern formation);GO:0010588(cotyledon vascular tissue pattern formation);GO:0016567(protein ubiquitination);GO:0048367(shoot system development);GO:0080022(primary root development)	NA	NA	NA	BTB/POZ domain-containing protein At5g03250 (AHRD V1 **-- Y5325_ARATH); contains Interpro domain(s) IPR004249 NPH3	2.3243	1.30443	3.75494	9.30007	13.0711	4.61985	0.27356	-1.87007	0.000114046	0.00351672	down	yes
Cla010040	GO:0004871(signal transducer activity);GO:0005886(plasma membrane);GO:0009416(response to light stimulus);GO:0016567(protein ubiquitination)	00902(Monoterpenoid biosynthesis)	K15095	EC:1.1.1.208	BTB/POZ domain-containing protein At1g67900 (AHRD V1 **-- Y1790_ARATH); contains Interpro domain(s) IPR004249 NPH3	18.5273	11.7435	18.5674	33.2505	37.3216	36.5577	0.455879	-1.13328	0.000116353	0.0035775	down	yes
Cla001502	GO:0003755(peptidyl-prolyl cis-trans isomerase activity)	03040(Spliceosome)	K09567	EC:5.2.1.8	Peptidyl-prolyl cis-trans isomerase (AHRD V1 ***- D7U5Y4_VITVI); contains Interpro domain(s) IPR002130 Peptidyl-prolyl cis-trans isomerase, cyclophilin-type	78.5838	66.2587	32.996	116.376	262.014	145.426	0.339505	-1.55849	0.000116905	0.0035775	down	yes
Cla006978	GO:0001053(plastid sigma factor activity);GO:0003677(DNA binding);GO:0003700(transcription factor activity, sequence-specific DNA binding);GO:0003899(DNA-directed RNA polymerase activity);GO:0006352(DNA-templated transcription, initiation);GO:0006355(regulation of transcription, DNA-templated);GO:0006399(tRNA metabolic process);GO:0009507(chloroplast);GO:0009637(response to blue light);GO:0009658…	00970(Aminoacyl-tRNA biosynthesis)	K01872	EC:6.1.1.7	RNA polymerase sigma factor (AHRD V1 *-*- D7E0K7_NOSA0); contains Interpro domain(s) IPR016262 RNA polymerase sigma factor, SigB/SigC/SigD, plastid	32.9482	27.6358	23.7642	60.1435	92.1919	54.3059	0.408187	-1.2927	0.000120088	0.00362413	down	yes
Cla007673	NA	NA	NA	NA	50S ribosomal protein L6 (AHRD V1 ***- B6SL57_MAIZE); contains Interpro domain(s) IPR019906 Ribosomal protein L6, subgroup	78.8083	72.4123	52.6822	120.731	230.019	160.994	0.398447	-1.32754	0.000120243	0.00362413	down	yes
Cla004983	GO:0000027(ribosomal large subunit assembly);GO:0003735(structural constituent of ribosome);GO:0005762(mitochondrial large ribosomal subunit);GO:0006412(translation);GO:0019843(rRNA binding)	03010(Ribosome)	K02867	NA	50S ribosomal protein L11 (AHRD V1 *-*- B6U1J2_MAIZE); contains Interpro domain(s) IPR000911 Ribosomal protein L11	47.314	43.3569	27.5375	66.4148	151.167	101.326	0.370667	-1.4318	0.000120777	0.00363201	down	yes
Cla006052	GO:0003729(mRNA binding);GO:0003824(catalytic activity);GO:0005515(protein binding);GO:0006364(rRNA processing);GO:0008266(poly(U) RNA binding);GO:0009507(chloroplast);GO:0009534(chloroplast thylakoid);GO:0009570(chloroplast stroma);GO:0009579(thylakoid);GO:0009735(response to cytokinin);GO:0009941(chloroplast envelope);GO:0010287(plastoglobule);GO:0019843(rRNA binding);GO:0032544(plastid transla…	NA	NA	NA	NAD dependent epimerase/dehydratase family protein (AHRD V1 **-- B1XPP1_SYNP2); contains Interpro domain(s) IPR016040 NAD(P)-binding domain	63.5321	49.9966	32.8434	99.543	168.933	105.337	0.391565	-1.35267	0.000121959	0.00365932	down	yes
Cla018018	GO:0003697(single-stranded DNA binding);GO:0005634(nucleus);GO:0006355(regulation of transcription, DNA-templated)	03440(Homologous recombination)	K08775	NA	Breast cancer 2 susceptibility protein (AHRD V1 ***- Q7Y1C4_ARATH); contains Interpro domain(s) IPR015525 Breast cancer type 2 susceptibility protein	0.566315	0.31165	0.361341	1.51318	1.61991	2.44313	0.222248	-2.16975	0.000123985	0.00370605	down	yes
Cla015463	GO:0005887(integral component of plasma membrane);GO:0009705(plant-type vacuole membrane);GO:0009992(cellular water homeostasis);GO:0015250(water channel activity);GO:0015254(glycerol channel activity);GO:0034220(ion transmembrane transport);GO:0042807(central vacuole)	00531(Glycosaminoglycan degradation)	K10532	EC:2.3.1.78	Aquaporin (AHRD V1 ***- O81186_VERFO); contains Interpro domain(s) IPR012269 Aquaporin	33.6338	17.4504	16.9085	111.45	28.7602	61.9166	0.336386	-1.57181	0.000125408	0.00373761	down	yes
Cla011145	GO:0009416(response to light stimulus);GO:0009535(chloroplast thylakoid membrane);GO:0009768(photosynthesis, light harvesting in photosystem I);GO:0009941(chloroplast envelope);GO:0010287(plastoglobule);GO:0016168(chlorophyll binding);GO:0031409(pigment binding)	00196(Photosynthesis - antenna proteins)	K08908	NA	Chlorophyll a-b binding protein, chloroplastic (AHRD V1 ***- CB12_PETHY); contains Interpro domain(s) IPR001344 Chlorophyll A-B binding protein	47.6209	34.875	51.2456	92.2507	154.295	87.8133	0.399993	-1.32195	0.000125975	0.00374615	down	yes
Cla011719	GO:0004615(phosphomannomutase activity);GO:0005829(cytosol)	NA	NA	NA	Phosphoglucosamine mutase (AHRD V1 ***- D1AHT2_SEBTE); contains Interpro domain(s) IPR005844 Alpha-D-phosphohexomutase, alpha/beta/alpha domain I	5.11132	3.50934	3.78262	8.90733	12.5568	11.1143	0.38072	-1.3932	0.000131786	0.00388171	down	yes
Cla014706	GO:0004252(serine-type endopeptidase activity);GO:0005739(mitochondrion);GO:0006508(proteolysis);GO:0008236(serine-type peptidase activity);GO:0009507(chloroplast);GO:0009533(chloroplast stromal thylakoid);GO:0009535(chloroplast thylakoid membrane);GO:0009570(chloroplast stroma);GO:0009658(chloroplast organization);GO:0009941(chloroplast envelope);GO:0010206(photosystem II repair);GO:0030163(prot…	NA	NA	NA	Serine protease (AHRD V1 ***- D8UJN6_VOLCA); contains Interpro domain(s) IPR015724 Serine endopeptidase DegP2	17.7945	16.4784	10.0357	27.1289	41.1142	37.1588	0.420378	-1.25024	0.000132027	0.00388171	down	yes
Cla011982	GO:0005576(extracellular region);GO:0016042(lipid catabolic process);GO:0016788(hydrolase activity, acting on ester bonds);GO:0052689(carboxylic ester hydrolase activity)	00561(Glycerolipid metabolism)	K00679	EC:2.3.1.158	GDSL esterase/lipase (AHRD V1 ***- F4JSC9_ARATH); contains Interpro domain(s) IPR001087 Lipase, GDSL	2.06948	1.01029	0.359732	4.56417	12.7003	4.28115	0.159638	-2.64712	0.000132278	0.00388171	down	yes
Cla000667	NA	NA	NA	NA	Violaxanthin de-epoxidase (Fragment) (AHRD V1 ***- Q6B9X0_HORVU); contains Interpro domain(s) IPR010788 Violaxanthin de-epoxidase	23.9405	23.2967	24.5779	53.6986	52.2081	48.6846	0.464548	-1.1061	0.000135356	0.00396333	down	yes
Cla015552	GO:0009507(chloroplast);GO:0009535(chloroplast thylakoid membrane)	NA	NA	NA	NAD-dependent epimerase/dehydratase (AHRD V1 **-- F8DCT2_9EURY); contains Interpro domain(s) IPR016040 NAD(P)-binding domain	12.996	9.5602	10.8062	25.2211	32.3264	28.643	0.387078	-1.36931	0.000135827	0.00396841	down	yes
Cla013736	GO:0005886(plasma membrane);GO:0016829(lyase activity);GO:0030570(pectate lyase activity);GO:0031225(anchored component of membrane);GO:0045490(pectin catabolic process);GO:0046872(metal ion binding)	00040(Pentose and glucuronate interconversions)	K01728	EC:4.2.2.2	Pectate lyase-like protein 1 (AHRD V1 ***- E7BTN2_VITVI); contains Interpro domain(s) IPR002022 Pectate lyase/Amb allergen	20.7648	13.703	5.43613	38.1215	31.3631	37.7375	0.372161	-1.426	0.000138078	0.00402536	down	yes
Cla009355	GO:0005886(plasma membrane);GO:0006810(transport);GO:0022857(transmembrane transporter activity)	NA	NA	NA	Os05g0406000 protein (Fragment) (AHRD V1 *-*- Q0DI98_ORYSJ)	55.9531	41.7082	57.3133	115.97	109.703	102.299	0.472524	-1.08154	0.000139838	0.00405373	down	yes
Cla004795	GO:0005575(cellular_component);GO:0016787(hydrolase activity)	NA	NA	NA	Alpha/beta hydrolase (AHRD V1 ***- Q83AV9_COXBU); contains Interpro domain(s) IPR000383 Peptidase S15	0.853512	0.483931	1.56339	1.13423	11.4189	14.6062	0.106808	-3.22691	0.000140616	0.00406386	down	yes
Cla021342	GO:0005739(mitochondrion);GO:0009507(chloroplast)	NA	NA	NA	Pentatricopeptide repeat-containing protein (AHRD V1 ***- D7KP29_ARALL); contains Interpro domain(s) IPR011990 Tetratricopeptide-like helical	5.6592	4.57371	3.78636	29.2927	8.83234	8.55056	0.300355	-1.73526	0.000147835	0.00423583	down	yes
Cla011552	GO:0003746(translation elongation factor activity);GO:0003924(GTPase activity);GO:0005622(intracellular);GO:0032790(ribosome disassembly)	03008(Ribosome biogenesis in eukaryotes)	K14536	EC:3.6.5.-	Elongation factor EF-G (AHRD V1 ***- Q9SI75_ARATH); contains Interpro domain(s) IPR004540 Translation elongation factor EFG/EF2	182.79	174.628	175.523	371.872	412.309	360.163	0.465718	-1.10247	0.000151456	0.00432102	down	yes
Cla002701	GO:0000166(nucleotide binding);GO:0003676(nucleic acid binding);GO:0003723(RNA binding);GO:0005622(intracellular);GO:0005634(nucleus);GO:0006810(transport);GO:0006913(nucleocytoplasmic transport);GO:0009506(plasmodesma)	04144(Endocytosis)	K05747	NA	Ninja-family protein Os03g0419100 (AHRD V1 *-*- NNJA3_ORYSJ); contains Interpro domain(s) IPR012463 Protein of unknown function DUF1675	1.02769	0.155913	0.138132	4.45454	2.67918	4.16055	0.117027	-3.09508	0.000152397	0.00433862	down	yes
Cla018407	GO:0005575(cellular_component);GO:0016614(oxidoreductase activity, acting on CH-OH group of donors);GO:0050660(flavin adenine dinucleotide binding);GO:0055114(oxidation-reduction process)	NA	NA	NA	GMC family oxidoreductase (AHRD V1 *-*- F8CB78_MYXFU); contains Interpro domain(s) IPR006076 FAD dependent oxidoreductase	1.87481	1.4043	1.70522	4.96865	5.50338	3.67458	0.352335	-1.50498	0.000153513	0.00436109	down	yes
Cla001504	NA	NA	NA	NA	U-box domain-containing protein kinase family protein (AHRD V1 ***- F4KHZ7_ARATH)	10.0798	8.04031	10.8135	24.4159	30.2959	23.4944	0.369964	-1.43454	0.000155677	0.00440381	down	yes
Cla004551	GO:0000293(ferric-chelate reductase activity);GO:0006811(ion transport);GO:0009507(chloroplast);GO:0009767(photosynthetic electron transport chain);GO:0016020(membrane);GO:0016021(integral component of membrane);GO:0016491(oxidoreductase activity);GO:0031969(chloroplast membrane);GO:0046872(metal ion binding)	04626(Plant-pathogen interaction)	K13447	EC:1.6.3.- 1.11.1.-	Ferric reductase oxidase (AHRD V1 **-- D6RVS5_HORVU); contains Interpro domain(s) IPR013130 Ferric reductase-like transmembrane component, N-terminal	9.527	9.45737	10.3532	21.3233	24.7483	19.4654	0.447648	-1.15956	0.000156565	0.00441957	down	yes
Cla008582	GO:0009507(chloroplast);GO:0009735(response to cytokinin);GO:0016853(isomerase activity)	NA	NA	NA	Rhodanese domain protein (AHRD V1 *--- B7K744_CYAP7); contains Interpro domain(s) IPR001763 Rhodanese-like	10.4568	10.6599	7.68665	18.738	44.0947	22.6555	0.336928	-1.56949	0.000158771	0.0044724	down	yes
Cla012071	NA	NA	NA	NA	50S ribosomal protein 5, chloroplastic (AHRD V1 ***- PSRP5_PEA)	60.733	50.0888	37.9431	87.4208	185.021	110.863	0.388111	-1.36546	0.000164114	0.00459382	down	yes
Cla002793	GO:0005829(cytosol);GO:0006412(translation);GO:0015935(small ribosomal subunit);GO:0042254(ribosome biogenesis)	03010(Ribosome)	K02952	NA	30S ribosomal protein s13 (AHRD V1 ***- F4YFD4_CAMSI); contains Interpro domain(s) IPR019980 Ribosomal protein S13, bacterial-type	64.493	62.1425	47.6871	102.465	184.745	127.014	0.420842	-1.24865	0.000164789	0.00460307	down	yes
Cla017695	GO:0003924(GTPase activity);GO:0005198(structural molecule activity);GO:0005515(protein binding);GO:0009507(chloroplast);GO:0009534(chloroplast thylakoid);GO:0009570(chloroplast stroma);GO:0010020(chloroplast fission);GO:0043621(protein self-association)	NA	NA	NA	Cell division protein ftsZ (AHRD V1 ***- B8HLH2_CYAP4); contains Interpro domain(s) IPR000158 Cell division protein FtsZ, N-terminal	8.21385	6.62858	1.64115	12.8247	39.0747	15.5448	0.244403	-2.03267	0.000167928	0.00468095	down	yes
Cla009383	GO:0005524(ATP binding);GO:0005978(glycogen biosynthetic process);GO:0008878(glucose-1-phosphate adenylyltransferase activity);GO:0009507(chloroplast);GO:0009570(chloroplast stroma);GO:0009941(chloroplast envelope);GO:0019252(starch biosynthetic process)	00500(Starch and sucrose metabolism);00520(Amino sugar and nucleotide sugar metabolism)	K00975	EC:2.7.7.27	Glucose-1-phosphate adenylyltransferase (AHRD V1 **** C6TE56_SOYBN); contains Interpro domain(s) IPR011831 Glucose-1-phosphate adenylyltransferase	67.0236	44.571	66.7606	131.275	121.524	118.998	0.479712	-1.05976	0.000170087	0.00473126	down	yes
Cla008429	GO:0005516(calmodulin binding);GO:0009507(chloroplast);GO:0009522(photosystem I);GO:0009534(chloroplast thylakoid);GO:0009535(chloroplast thylakoid membrane);GO:0009543(chloroplast thylakoid lumen);GO:0009579(thylakoid);GO:0009773(photosynthetic electron transport in photosystem I);GO:0015979(photosynthesis);GO:0030093(chloroplast photosystem I)	00195(Photosynthesis)	K02701	NA	Photosystem I reaction center subunit N (AHRD V1 ***- F4YFE2_CAMSI); contains Interpro domain(s) IPR008796 Photosystem I reaction centre subunit N	128.382	92.9798	105.885	230.919	231.334	221.606	0.47853	-1.06332	0.000173254	0.00480932	down	yes
Cla005065	GO:0005618(cell wall);GO:0005737(cytoplasm);GO:0009055(electron carrier activity);GO:0009506(plasmodesma);GO:0016614(oxidoreductase activity, acting on CH-OH group of donors);GO:0050660(flavin adenine dinucleotide binding);GO:0055114(oxidation-reduction process)	NA	NA	NA	FAD-binding domain-containing protein (AHRD V1 **-* D7MMH8_ARALL); contains Interpro domain(s) IPR006094 FAD linked oxidase, N-terminal	0.074002	0.028998	0.055671	0.395719	0.85969	0.717839	0.0804111	-3.63646	0.000174315	0.00482875	down	yes
Cla020724	GO:0016020(membrane);GO:0016709(oxidoreductase activity, acting on paired donors, with incorporation or reduction of molecular oxygen, NAD(P)H as one donor, and incorporation of one atom of oxygen);GO:0044550(secondary metabolite biosynthetic process)	00903(Limonene and pinene degradation);00945(Stilbenoid, diarylheptanoid and gingerol biosynthesis)	K00517	NA	Cytochrome P450 (AHRD V1 ***- B9NBP7_POPTR); contains Interpro domain(s) IPR001128 Cytochrome P450	0.180729	0.236453	0.09792	8.11445	0.101602	2.07943	0.0500318	-4.32101	0.000178326	0.00491943	down	yes
Cla006506	GO:0003735(structural constituent of ribosome);GO:0005762(mitochondrial large ribosomal subunit)	03010(Ribosome)	K02899	NA	50S ribosomal protein L27 (AHRD V1 ***- Q8LEF5_ARATH); contains Interpro domain(s) IPR001684 Ribosomal protein L27	26.979	26.0509	15.266	42.4096	98.5064	58.7397	0.342068	-1.54764	0.000182261	0.00499703	down	yes
Cla007032	NA	NA	NA	NA	Unknown Protein (AHRD V1)	6.74436	4.13272	4.1829	10.7767	22.4854	13.2055	0.324096	-1.62551	0.000183015	0.0050074	down	yes
Cla014022	GO:0003712(transcription cofactor activity);GO:0004402(histone acetyltransferase activity);GO:0005516(calmodulin binding);GO:0005634(nucleus);GO:0005737(cytoplasm);GO:0006355(regulation of transcription, DNA-templated);GO:0008270(zinc ion binding);GO:0009409(response to cold);GO:0009733(response to auxin);GO:0009751(response to salicylic acid);GO:0010200(response to chitin);GO:0016567(protein ubi…	00903(Limonene and pinene degradation);00945(Stilbenoid, diarylheptanoid and gingerol biosynthesis)	K00517	NA	BTB/POZ and TAZ domain-containing protein 4 (AHRD V1 **-- BT4_ARATH); contains Interpro domain(s) IPR000197 Zinc finger, TAZ-type	7.39772	5.89537	9.69769	23.7998	9.16656	32.0005	0.353885	-1.49865	0.000183902	0.00502138	down	yes
Cla021750	NA	NA	NA	NA	Transducin/WD-40 repeat-containing protein (AHRD V1 *--- F4JD69_ARATH); contains Interpro domain(s) IPR017986 WD40 repeat, region	14.3808	13.8835	9.2946	32.8571	19.5912	28.3342	0.464938	-1.10489	0.000185562	0.00505638	down	yes
Cla016168	GO:0004375(glycine dehydrogenase (decarboxylating) activity);GO:0005634(nucleus);GO:0005739(mitochondrion);GO:0005960(glycine cleavage complex);GO:0009507(chloroplast);GO:0009579(thylakoid);GO:0009853(photorespiration);GO:0019464(glycine decarboxylation via glycine cleavage system)	00630(Glyoxylate and dicarboxylate metabolism);00260(Glycine, serine and threonine metabolism)	K02437	NA	Glycine cleavage system H protein 1 (AHRD V1 **** B6UHJ7_MAIZE); contains Interpro domain(s) IPR017453 Glycine cleavage H-protein, subgroup	347.304	282.06	207.273	533.792	949.581	569.802	0.407485	-1.29518	0.000190575	0.00517186	down	yes
Cla004701	GO:0005887(integral component of plasma membrane);GO:0015116(sulfate transmembrane transporter activity)	NA	NA	NA	Sulfate transporter (AHRD V1 ***- A7YGI6_POPCN); contains Interpro domain(s) IPR001902 Sulphate anion transporter	19.1654	17.638	18.6787	40.458	37.3118	34.2898	0.495113	-1.01417	0.00019193	0.00519808	down	yes
Cla021571	GO:0003677(DNA binding);GO:0003700(transcription factor activity, sequence-specific DNA binding);GO:0005622(intracellular);GO:0005634(nucleus);GO:0006351(transcription, DNA-templated);GO:0006355(regulation of transcription, DNA-templated);GO:0006417(regulation of translation);GO:0009733(response to auxin);GO:0009734(auxin-activated signaling pathway);GO:0044212(transcription regulatory region DNA…	04075(Plant hormone signal transduction)	K14484	NA	Auxin responsive protein (AHRD V1 ***- D9IQE6_CATRO); contains Interpro domain(s) IPR003311 AUX/IAA protein	14.7315	8.09898	17.7005	27.6725	43.7417	41.1883	0.359948	-1.47414	0.000194782	0.00526462	down	yes
Cla008157	GO:0006629(lipid metabolic process);GO:0006633(fatty acid biosynthetic process);GO:0006636(unsaturated fatty acid biosynthetic process);GO:0009266(response to temperature stimulus);GO:0009507(chloroplast);GO:0009941(chloroplast envelope);GO:0016021(integral component of membrane);GO:0016717(oxidoreductase activity, acting on paired donors, with oxidation of a pair of donors resulting in the reduc…	01212(Fatty acid metabolism);01040(Biosynthesis of unsaturated fatty acids)	K10256	EC:1.14.19.6 1.14.19.22	Omega-3 fatty acid desaturase (AHRD V1 ***- A9XA39_SAPSE); contains Interpro domain(s) IPR005804 Fatty acid desaturase, type 1	36.3721	24.5935	13.9943	59.0503	71.2437	51.3285	0.412723	-1.27675	0.000197037	0.00530514	down	yes
Cla009184	NA	NA	NA	NA	Transducin-like (AHRD V1 **-- Q6H6D6_ORYSJ); contains Interpro domain(s) IPR016024 Armadillo-type fold	4.93755	3.48105	4.79918	10.8106	11.5379	9.11224	0.420135	-1.25107	0.000198003	0.00531939	down	yes
Cla019105	GO:0009416(response to light stimulus);GO:0009535(chloroplast thylakoid membrane);GO:0009768(photosynthesis, light harvesting in photosystem I);GO:0009941(chloroplast envelope);GO:0010287(plastoglobule);GO:0016168(chlorophyll binding);GO:0031409(pigment binding)	00196(Photosynthesis - antenna proteins)	K08910	NA	Chlorophyll a-b binding protein P4, chloroplastic (AHRD V1 ***- CB24_PEA); contains Interpro domain(s) IPR001344 Chlorophyll A-B binding protein	647.141	447.732	408.262	903.575	1298.75	1142.11	0.449443	-1.15379	0.000205355	0.00549479	down	yes
Cla018797	GO:0005634(nucleus);GO:0009416(response to light stimulus);GO:0009909(regulation of flower development)	04712(Circadian rhythm - plant)	K12135	NA	CONSTANS-like protein (AHRD V1 ***- E9NQ33_GOSHI); contains Interpro domain(s) IPR010402 CCT domain	9.75697	10.6997	13.5881	29.7685	21.1456	29.2191	0.424853	-1.23496	0.000208306	0.0055626	down	yes
Cla014712	GO:0000166(nucleotide binding);GO:0003723(RNA binding);GO:0003729(mRNA binding);GO:0005737(cytoplasm);GO:0006402(mRNA catabolic process);GO:0009626(plant-type hypersensitive response);GO:0009908(flower development);GO:0030529(intracellular ribonucleoprotein complex);GO:0080151(positive regulation of salicylic acid mediated signaling pathway);GO:2000028(regulation of photoperiodism, flowering)	03013(RNA transport)	K14314	NA	Uncharacterized RNA-binding protein C23E6.01c (AHRD V1 *--* YG41_SCHPO); contains Interpro domain(s) IPR015903 Ribonucleoprotein, BRUNO-like	5.89891	5.18762	4.34072	12.7587	10.7043	16.823	0.382944	-1.3848	0.000211143	0.00562712	down	yes
Cla008430	GO:0005886(plasma membrane);GO:0006810(transport);GO:0009507(chloroplast);GO:0009535(chloroplast thylakoid membrane);GO:0010258(NADH dehydrogenase complex (plastoquinone) assembly);GO:0010598(NAD(P)H dehydrogenase complex (plastoquinone));GO:0016655(oxidoreductase activity, acting on NAD(P)H, quinone or similar compound as acceptor);GO:0048038(quinone binding);GO:0055114(oxidation-reduction proce…	NA	NA	NA	NAD(P)H-quinone oxidoreductase subunit O (AHRD V1 *-*- NDHO_GLOVI)	18.6337	9.2348	13.375	28.1992	49.4187	27.972	0.390601	-1.35623	0.000212704	0.00565625	down	yes
Cla021202	GO:0003674(molecular_function);GO:0005829(cytosol);GO:0009269(response to desiccation);GO:0009611(response to wounding);GO:0009644(response to high light intensity);GO:0009793(embryo development ending in seed dormancy);GO:0050832(defense response to fungus)	NA	NA	NA	Late embryogenesis abundant protein (AHRD V1 ***- B5TV69_CAMSI); contains Interpro domain(s) IPR013990 Water Stress and Hypersensitive response	0.000223	0.344198	0.070889	6.12903	0.223079	7.93729	0.0290642	-5.10461	0.000213084	0.00565625	down	yes
Cla015501	GO:0004672(protein kinase activity);GO:0005524(ATP binding);GO:0005576(extracellular region);GO:0005886(plasma membrane);GO:0006468(protein phosphorylation);GO:0016021(integral component of membrane);GO:0016301(kinase activity)	04626(Plant-pathogen interaction)	K13436	EC:2.7.11.1	Receptor-like kinase (AHRD V1 *-** A7VM48_9VIRI); contains Interpro domain(s) IPR002290 Serine/threonine protein kinase	48.6813	37.7956	39.3411	93.1846	75.0925	84.0464	0.498638	-1.00394	0.000214869	0.00568105	down	yes
Cla020170	GO:0003677(DNA binding);GO:0003700(transcription factor activity, sequence-specific DNA binding);GO:0005634(nucleus);GO:0006351(transcription, DNA-templated);GO:0006355(regulation of transcription, DNA-templated);GO:0009965(leaf morphogenesis)	NA	NA	NA	BEL1-like homeodomain protein 2 (AHRD V1 *--- F4JQI6_ARATH); contains Interpro domain(s) IPR006563 POX	8.86403	8.00028	18.1447	24.3857	40.3433	25.9441	0.386101	-1.37295	0.000218428	0.00576374	down	yes
Cla018123	GO:0003674(molecular_function);GO:0008150(biological_process);GO:0009507(chloroplast);GO:0009535(chloroplast thylakoid membrane)	NA	NA	NA	Unknown Protein (AHRD V1)	6.3788	5.41014	6.02334	15.0474	14.9798	18.8523	0.364412	-1.45636	0.000219386	0.0057776	down	yes
Cla009408	GO:0004674(protein serine/threonine kinase activity);GO:0005829(cytosol);GO:0006468(protein phosphorylation);GO:0035556(intracellular signal transduction)	04626(Plant-pathogen interaction)	K13414	EC:2.7.11.25	Serine/threonine protein kinase (AHRD V1 *-** D0NNA3_PHYIT); contains Interpro domain(s) IPR002290 Serine/threonine protein kinase	6.93058	6.13808	4.92744	16.4714	11.2073	13.87	0.433133	-1.20712	0.000219965	0.00577926	down	yes
Cla006980	GO:0006505(GPI anchor metabolic process);GO:0006886(intracellular protein transport);GO:0009507(chloroplast);GO:0009941(chloroplast envelope);GO:0016788(hydrolase activity, acting on ester bonds)	NA	NA	NA	Homology to unknown gene (AHRD V1 **-- Q00RU9_OSTTA); contains Interpro domain(s) IPR012908 PGAP1-like	12.9051	9.88197	8.92859	20.5649	35.5366	26.7667	0.382724	-1.38562	0.000220315	0.00577926	down	yes
Cla014596	GO:0004034(aldose 1-epimerase activity);GO:0005975(carbohydrate metabolic process);GO:0006012(galactose metabolic process);GO:0009507(chloroplast);GO:0009570(chloroplast stroma);GO:0016853(isomerase activity);GO:0030246(carbohydrate binding);GO:0048046(apoplast)	00010(Glycolysis / Gluconeogenesis)	K01792	EC:5.1.3.15	Aldose 1-epimerase family protein (AHRD V1 ***- D7MMG0_ARALL); contains Interpro domain(s) IPR014718 Glycoside hydrolase-type carbohydrate-binding, subgroup	12.5019	12.374	5.32646	18.6854	47.0562	26.3196	0.328068	-1.60793	0.00022292	0.00582471	down	yes
Cla007006	GO:0005759(mitochondrial matrix);GO:0006986(response to unfolded protein);GO:0009507(chloroplast);GO:0046872(metal ion binding);GO:0051082(unfolded protein binding);GO:0051085(chaperone mediated protein folding requiring cofactor);GO:0051087(chaperone binding)	NA	NA	NA	chaperonin (AHRD V1 ***- D0CGL0_9SYNE); contains Interpro domain(s) IPR006501 Pectinesterase inhibitor	56.0833	44.0117	31.5128	61.9207	180.262	123.731	0.359668	-1.47526	0.000230219	0.00600369	down	yes
Cla012639	GO:0005576(extracellular region);GO:0016042(lipid catabolic process);GO:0016788(hydrolase activity, acting on ester bonds);GO:0048046(apoplast);GO:0052689(carboxylic ester hydrolase activity);GO:0005506(iron ion binding);GO:0005737(cytoplasm);GO:0006949(syncytium formation);GO:0016491(oxidoreductase activity);GO:0019310(inositol catabolic process);GO:0019853(L-ascorbic acid biosynthetic process);…	00561(Glycerolipid metabolism);00053(Ascorbate and aldarate metabolism);00562(Inositol phosphate metabolism)	K00679;K00469	EC:2.3.1.158;EC:1.13.99.1	GDSL esterase/lipase (AHRD V1 ***- F4KBC2_ARATH); contains Interpro domain(s) IPR001087 Lipase, GDSL ;Inositol oxygenase 1 (AHRD V1 ***- F4HW72_ARATH); contains Interpro domain(s) IPR007828 Protein of unknown function DUF706	29.4836	16.345	25.7801	52.9072	44.5713	50.0879	0.485264	-1.04316	0.000233242	0.00605886	down	yes
Cla012640	GO:0005576(extracellular region);GO:0016042(lipid catabolic process);GO:0016788(hydrolase activity, acting on ester bonds);GO:0048046(apoplast);GO:0052689(carboxylic ester hydrolase activity);GO:0005506(iron ion binding);GO:0005737(cytoplasm);GO:0006949(syncytium formation);GO:0016491(oxidoreductase activity);GO:0019310(inositol catabolic process);GO:0019853(L-ascorbic acid biosynthetic process);…	00561(Glycerolipid metabolism);00053(Ascorbate and aldarate metabolism);00562(Inositol phosphate metabolism)	K00679;K00469	EC:2.3.1.158;EC:1.13.99.1	GDSL esterase/lipase (AHRD V1 ***- F4KBC2_ARATH); contains Interpro domain(s) IPR001087 Lipase, GDSL ;Inositol oxygenase 1 (AHRD V1 ***- F4HW72_ARATH); contains Interpro domain(s) IPR007828 Protein of unknown function DUF706	29.4836	16.345	25.7801	52.9072	44.5713	50.0879	0.485264	-1.04316	0.000233242	0.00605886	down	yes
Cla002219	GO:0005768(endosome);GO:0005774(vacuolar membrane);GO:0005802(trans-Golgi network);GO:0008757(S-adenosylmethionine-dependent methyltransferase activity);GO:0032259(methylation)	NA	NA	NA	Dehydration-responsive protein-like (AHRD V1 **-- Q5VRG9_ORYSJ); contains Interpro domain(s) IPR004159 Protein of unknown function DUF248, methyltransferase putative	44.2349	34.2954	27.791	79.9778	56.6881	79.1844	0.49257	-1.0216	0.000235881	0.0061155	down	yes
Cla003615	GO:0006729(tetrahydrobiopterin biosynthetic process);GO:0008124(4-alpha-hydroxytetrahydrobiopterin dehydratase activity);GO:0009507(chloroplast)	01230(Biosynthesis of amino acids);00400(Phenylalanine, tyrosine and tryptophan biosynthesis)	K01657	EC:4.1.3.27	Pterin-4-alpha-carbinolamine dehydratase (AHRD V1 *-*- B6T9C1_MAIZE); contains Interpro domain(s) IPR001533 Transcriptional coactivator/pterin dehydratase	34.3193	25.9584	29.0756	55.1359	75.6144	58.5433	0.472036	-1.08303	0.000240144	0.00621397	down	yes
Cla005062	GO:0005739(mitochondrion);GO:0006412(translation)	03010(Ribosome)	K02939	NA	50S ribosomal protein L9 (AHRD V1 ***- B4FU53_MAIZE); contains Interpro domain(s) IPR000244 Ribosomal protein L9	67.0366	52.1546	45.8314	100.977	162.025	111.429	0.44073	-1.18203	0.000241553	0.00622629	down	yes
Cla015886	NA	NA	NA	NA	Chromosome 11 contig 1 DNA sequence (AHRD V1 ***- Q00YQ5_OSTTA)	8.55231	7.33003	7.26204	15.8311	29.8519	20.638	0.348975	-1.5188	0.000242505	0.00623877	down	yes
Cla021919	GO:0005351(sugar:proton symporter activity);GO:0005355(glucose transmembrane transporter activity);GO:0005887(integral component of plasma membrane);GO:0035428(hexose transmembrane transport);GO:0046323(glucose import)	NA	NA	NA	Membrane transporter D1 (AHRD V1 *-** GTR1_LEIDO); contains Interpro domain(s) IPR016196 Major facilitator superfamily, general substrate transporter	14.5316	9.79885	7.5369	26.6517	22.1771	21.0646	0.455941	-1.13308	0.000244027	0.00626397	down	yes
Cla021973	NA	NA	NA	NA	Unknown Protein (AHRD V1)	16.7005	9.49568	6.39033	18.4029	47.038	30.8307	0.338485	-1.56284	0.000247328	0.00631419	down	yes
Cla021183	GO:0003674(molecular_function);GO:0008150(biological_process);GO:0009507(chloroplast);GO:0009534(chloroplast thylakoid);GO:0009535(chloroplast thylakoid membrane);GO:0009579(thylakoid);GO:0009941(chloroplast envelope);GO:0010287(plastoglobule);GO:0016021(integral component of membrane)	NA	NA	NA	Threonine endopeptidase (AHRD V1 *--- B6TCN7_MAIZE)	144.596	119.895	95.9853	210.792	377.791	251.294	0.4292	-1.22028	0.000254778	0.00647974	down	yes
Cla007720	GO:0003674(molecular_function);GO:0005515(protein binding);GO:0007186(G-protein coupled receptor signaling pathway);GO:0009507(chloroplast);GO:0009527(plastid outer membrane);GO:0009528(plastid inner membrane);GO:0009532(plastid stroma);GO:0009534(chloroplast thylakoid);GO:0009535(chloroplast thylakoid membrane);GO:0009570(chloroplast stroma);GO:0009707(chloroplast outer membrane);GO:0009941(chlo…	NA	NA	NA	Protein thf1 (AHRD V1 ***- F5UB51_9CYAN); contains Interpro domain(s) IPR017499 Photosystem II biogenesis protein Psp29	178.163	143.085	136.502	293.56	368.84	301.687	0.474801	-1.07461	0.000256444	0.00650958	down	yes
Cla020743	GO:0005634(nucleus);GO:0006281(DNA repair);GO:0006284(base-excision repair);GO:0008725(DNA-3-methyladenine glycosylase activity)	03410(Base excision repair)	K01246	EC:3.2.2.20	DNA-3-methyladenine glycosylase I (AHRD V1 *-** Q94CA9_ARATH); contains Interpro domain(s) IPR005019 Methyladenine glycosylase	28.8834	25.2598	42.7712	90.9837	48.9607	69.7222	0.462231	-1.11331	0.00026214	0.00662897	down	yes
Cla011317	GO:0004784(superoxide dismutase activity);GO:0005515(protein binding);GO:0009295(nucleoid);GO:0009507(chloroplast);GO:0009534(chloroplast thylakoid);GO:0009579(thylakoid);GO:0019430(removal of superoxide radicals);GO:0042644(chloroplast nucleoid);GO:0042646(plastid nucleoid);GO:0046872(metal ion binding);GO:0055114(oxidation-reduction process)	04146(Peroxisome)	K04564	EC:1.15.1.1	Superoxide dismutase (AHRD V1 ***- B9S4J6_RICCO); contains Interpro domain(s) IPR001189 Manganese/iron superoxide dismutase	9.46562	8.49633	4.82687	11.8586	28.596	24.1822	0.352567	-1.50403	0.000268365	0.00677354	down	yes
Cla013607	GO:0003674(molecular_function);GO:0005576(extracellular region);GO:0008150(biological_process);GO:0009506(plasmodesma);GO:0016021(integral component of membrane)	NA	NA	NA	Unknown Protein (AHRD V1)	31.3701	24.0758	32.2583	62.4021	50.2741	64.1476	0.495998	-1.01159	0.000276071	0.00695225	down	yes
Cla018067	NA	NA	NA	NA	50S ribosomal protein L17 (AHRD V1 ***- B4FZB4_MAIZE); contains Interpro domain(s) IPR000456 Ribosomal protein L17	77.6411	70.8506	57.8406	108.557	226.703	155.161	0.420725	-1.24905	0.000276486	0.00695225	down	yes
Cla021742	GO:0004822(isoleucine-tRNA ligase activity);GO:0005739(mitochondrion);GO:0005829(cytosol);GO:0006428(isoleucyl-tRNA aminoacylation)	00970(Aminoacyl-tRNA biosynthesis)	K01870	EC:6.1.1.5	Isoleucyl-tRNA synthetase (AHRD V1 ***- F4K4Q2_ARATH); contains Interpro domain(s) IPR002301 Isoleucyl-tRNA synthetase, class Ia	18.9879	15.4754	13.8334	26.3496	46.2053	37.2612	0.439796	-1.18509	0.000281005	0.00703935	down	yes
Cla000971	GO:0004712(protein serine/threonine/tyrosine kinase activity);GO:0004713(protein tyrosine kinase activity);GO:0005524(ATP binding);GO:0005829(cytosol);GO:0005886(plasma membrane);GO:0016301(kinase activity)	04075(Plant hormone signal transduction)	K14510	EC:2.7.11.1	Protein-tyrosine kinase 6 (AHRD V1 **** PTK6_HUMAN); contains Interpro domain(s) IPR002290 Serine/threonine protein kinase	2.99817	5.90147	2.42077	15.1215	14.3582	8.91804	0.29482	-1.7621	0.00028526	0.00713258	down	yes
Cla019799	GO:0003674(molecular_function);GO:0009507(chloroplast);GO:0009523(photosystem II);GO:0009535(chloroplast thylakoid membrane);GO:0015979(photosynthesis);GO:0016021(integral component of membrane);GO:0042549(photosystem II stabilization);GO:0004842(ubiquitin-protein transferase activity);GO:0005515(protein binding);GO:0005634(nucleus);GO:0008270(zinc ion binding);GO:0009414(response to water depriv…	00195(Photosynthesis)	K02721	NA	Photosystem II reaction center W protein, chloroplastic (AHRD V1 *-** PSBW_SPIOL); contains Interpro domain(s) IPR009806 Photosystem II protein PsbW, class 2 ;Polycomb group ring finger 1 (AHRD V1 *--- B3DL44_XENTR); contains Interpro domain(s) IPR001841 Zinc finger, RING-type	4.73423	7.21677	8.24697	25.1257	11.2363	12.4964	0.413398	-1.2744	0.000290924	0.00722011	down	yes
Cla019798	GO:0003674(molecular_function);GO:0009507(chloroplast);GO:0009523(photosystem II);GO:0009535(chloroplast thylakoid membrane);GO:0015979(photosynthesis);GO:0016021(integral component of membrane);GO:0042549(photosystem II stabilization);GO:0004842(ubiquitin-protein transferase activity);GO:0005515(protein binding);GO:0005634(nucleus);GO:0008270(zinc ion binding);GO:0009414(response to water depriv…	00195(Photosynthesis)	K02721	NA	Photosystem II reaction center W protein, chloroplastic (AHRD V1 *-** PSBW_SPIOL); contains Interpro domain(s) IPR009806 Photosystem II protein PsbW, class 2 ;Polycomb group ring finger 1 (AHRD V1 *--- B3DL44_XENTR); contains Interpro domain(s) IPR001841 Zinc finger, RING-type	4.73423	7.21677	8.24697	25.1257	11.2363	12.4964	0.413398	-1.2744	0.000290924	0.00722011	down	yes
Cla013350	GO:0009507(chloroplast);GO:0009534(chloroplast thylakoid);GO:0009535(chloroplast thylakoid membrane);GO:0009579(thylakoid);GO:0009941(chloroplast envelope)	NA	NA	NA	Thylakoid soluble phosphoprotein (AHRD V1 ***- Q8GT36_SPIOL)	18.2517	12.9323	14.2021	46.2092	51.5342	31.7639	0.350452	-1.51271	0.000296397	0.00731056	down	yes
Cla009543	GO:0005829(cytosol);GO:0016311(dephosphorylation);GO:0016791(phosphatase activity)	01200(Carbon metabolism);00630(Glyoxylate and dicarboxylate metabolism)	K19269	EC:3.1.3.18 3.1.3.48	2-phosphoglycolate phosphatase 1 (AHRD V1 **-- Q8L3U4_ARATH); contains Interpro domain(s) IPR006349 2-phosphoglycolate phosphatase, eukaryotic	147.897	121.466	118.039	248.572	315.301	247.052	0.477728	-1.06574	0.00029714	0.00731056	down	yes
Cla021119	GO:0005096(GTPase activator activity);GO:0005737(cytoplasm);GO:0005886(plasma membrane);GO:0007165(signal transduction);GO:0007275(multicellular organism development);GO:0009531(secondary cell wall);GO:0009664(plant-type cell wall organization)	NA	NA	NA	Rho GTPase activating protein 2 (AHRD V1 *-*- Q6UQ72_ORYSJ); contains Interpro domain(s) IPR000198 RhoGAP	17.3177	12.8445	14.5089	31.8777	37.5265	24.7746	0.474322	-1.07606	0.000298046	0.00731527	down	yes
Cla023307	GO:0003729(mRNA binding);GO:0003735(structural constituent of ribosome);GO:0006412(translation);GO:0022625(cytosolic large ribosomal subunit)	03010(Ribosome)	K02871	NA	50S ribosomal protein L13 (AHRD V1 ***- B4FAZ7_MAIZE); contains Interpro domain(s) IPR005823 Ribosomal protein L13, bacterial-type	90.5797	79.2772	66.4877	127.037	293.472	164.036	0.404323	-1.30642	0.000310521	0.00759355	down	yes
Cla017325	NA	NA	NA	NA	Chlorophyll a-b binding protein 3C, chloroplastic (AHRD V1 ***- CB2G_SOLLC); contains Interpro domain(s) IPR001344 Chlorophyll A-B binding protein	25.4423	11.2491	10.8053	19.4789	59.3014	55.406	0.35396	-1.49834	0.000318088	0.00772202	down	yes
Cla021954	GO:0004970(ionotropic glutamate receptor activity);GO:0005217(intracellular ligand-gated ion channel activity);GO:0006874(cellular calcium ion homeostasis);GO:0009416(response to light stimulus);GO:0016021(integral component of membrane)	NA	NA	NA	Glutamate receptor (AHRD V1 ***- B9RNQ8_RICCO); contains Interpro domain(s) IPR015683 Glutamate receptor-related IPR017103 Ionotropic glutamate-like receptor, plant	2.8072	2.6941	2.72072	6.90188	9.85098	4.99486	0.378064	-1.4033	0.000323138	0.0078162	down	yes
Cla012602	GO:0004616(phosphogluconate dehydrogenase (decarboxylating) activity);GO:0005739(mitochondrion);GO:0009507(chloroplast);GO:0009570(chloroplast stroma);GO:0030267(glyoxylate reductase (NADP) activity);GO:0051287(NAD binding);GO:0055114(oxidation-reduction process)	01200(Carbon metabolism);00630(Glyoxylate and dicarboxylate metabolism);00650(Butanoate metabolism)	K18121	EC:1.1.1.79 1.1.1.-	2-hydroxy-3-oxopropionate reductase (AHRD V1 **-- B6T4X5_MAIZE); contains Interpro domain(s) IPR015815 3-hydroxyacid dehydrogenase/reductase	24.9099	22.8705	15.1511	32.4155	87.6665	44.7988	0.381679	-1.38957	0.00032799	0.00791921	down	yes
Cla005540	GO:0005524(ATP binding);GO:0005739(mitochondrion);GO:0009507(chloroplast);GO:0009570(chloroplast stroma);GO:0030956(glutamyl-tRNA(Gln) amidotransferase complex);GO:0032543(mitochondrial translation);GO:0050567(glutaminyl-tRNA synthase (glutamine-hydrolyzing) activity);GO:0070681(glutaminyl-tRNAGln biosynthesis via transamidation)	00970(Aminoacyl-tRNA biosynthesis)	K02433	EC:6.3.5.6 6.3.5.7	Glutamyl-tRNA(Gln) amidotransferase subunit A (AHRD V1 ***- A8YF31_MICAE); contains Interpro domain(s) IPR004412 Glutamyl-tRNA(Gln) amidotransferase A subunit	10.0555	7.93146	4.54852	12.3408	31.2771	19.2346	0.358546	-1.47977	0.000332711	0.00800424	down	yes
Cla008832	GO:0000792(heterochromatin);GO:0032454(histone demethylase activity (H3-K9 specific));GO:0045815(positive regulation of gene expression, epigenetic);GO:0048439(flower morphogenesis)	NA	NA	NA	Lysine-specific demethylase 5A (AHRD V1 *--- F4WHF8_ACREC); contains Interpro domain(s) IPR013129 Transcription factor jumonji	9.63379	7.14026	7.45263	15.5675	18.4659	17.3751	0.471258	-1.08541	0.000336324	0.00805238	down	yes
Cla011529	GO:0005575(cellular_component);GO:0008152(metabolic process);GO:0009737(response to abscisic acid);GO:0016597(amino acid binding)	NA	NA	NA	ACT domain-containing protein (AHRD V1 **-- F4I0I7_ARATH); contains Interpro domain(s) IPR002912 Amino acid-binding ACT	20.673	18.8812	20.4471	45.6816	27.7564	47.0032	0.498179	-1.00526	0.000337022	0.00805238	down	yes
Cla021968	GO:0003674(molecular_function);GO:0005886(plasma membrane);GO:0008150(biological_process);GO:0009535(chloroplast thylakoid membrane);GO:0016020(membrane);GO:0016021(integral component of membrane)	NA	NA	NA	YGGT family protein (AHRD V1 ***- D7M0R7_ARALL)	26.6769	25.3316	20.1027	39.4287	80.0045	48.6999	0.428893	-1.22131	0.000341039	0.00810242	down	yes
Cla016956	GO:0004326(tetrahydrofolylpolyglutamate synthase activity);GO:0005524(ATP binding);GO:0005743(mitochondrial inner membrane);GO:0005759(mitochondrial matrix);GO:0006730(one-carbon metabolic process);GO:0009853(photorespiration);GO:0046901(tetrahydrofolylpolyglutamate biosynthetic process);GO:0090351(seedling development)	00790(Folate biosynthesis)	K01930	EC:6.3.2.17	Folylpolyglutamate synthase (AHRD V1 ***- B9H9H1_POPTR); contains Interpro domain(s) IPR001645 Folylpolyglutamate synthetase	9.15351	7.13122	5.49127	13.651	23.0367	16.8847	0.406477	-1.29875	0.000344189	0.00813384	down	yes
Cla018324	GO:0009507(chloroplast);GO:0016301(kinase activity);GO:0016310(phosphorylation)	NA	NA	NA	5&apos-AMP-activated protein kinase-like protein (AHRD V1 *-*- F4KFB3_ARATH)	2.18375	2.50502	1.53044	3.79015	8.10291	7.4069	0.322239	-1.63379	0.000355811	0.00836406	down	yes
Cla001732	GO:0004553(hydrolase activity, hydrolyzing O-glycosyl compounds);GO:0005576(extracellular region);GO:0005618(cell wall);GO:0010411(xyloglucan metabolic process);GO:0016762(xyloglucan:xyloglucosyl transferase activity);GO:0016798(hydrolase activity, acting on glycosyl bonds);GO:0042546(cell wall biogenesis);GO:0048046(apoplast);GO:0071555(cell wall organization)	04075(Plant hormone signal transduction)	K14504	EC:2.4.1.207	Xyloglucan endotransglucosylase/hydrolase 5 (AHRD V1 ***- C0IRH8_MALDO); contains Interpro domain(s) IPR016455 Xyloglucan endotransglucosylase/hydrolase	3.7473	3.40962	3.0472	17.642	5.14173	12.3952	0.290064	-1.78556	0.000358782	0.0084043	down	yes
Cla003070	GO:0004222(metalloendopeptidase activity);GO:0006508(proteolysis);GO:0007275(multicellular organism development);GO:0009416(response to light stimulus);GO:0009507(chloroplast);GO:0009630(gravitropism);GO:0009658(chloroplast organization);GO:0009723(response to ethylene);GO:0009959(negative gravitropism);GO:0010027(thylakoid membrane organization);GO:0010207(photosystem II assembly);GO:0016020(mem…	NA	NA	NA	Peptidase M50 family protein (AHRD V1 ***- Q949Y5_ARATH); contains Interpro domain(s) IPR008915 Peptidase M50	3.51844	3.30473	2.46448	5.98657	8.60628	8.56958	0.400979	-1.3184	0.000362101	0.00846721	down	yes
Cla017646	GO:0004601(peroxidase activity);GO:0005739(mitochondrion);GO:0009409(response to cold);GO:0009507(chloroplast);GO:0009570(chloroplast stroma);GO:0010319(stromule);GO:0016209(antioxidant activity);GO:0042742(defense response to bacterium);GO:0048046(apoplast);GO:0051920(peroxiredoxin activity);GO:0055114(oxidation-reduction process)	00940(Phenylpropanoid biosynthesis)	K11188	EC:1.11.1.7 1.11.1.15 3.1.1.-	Peroxiredoxin (AHRD V1 *--- Q9FE12_PHAVU); contains Interpro domain(s) IPR012335 Thioredoxin fold	288.765	243.909	173.727	406.531	735.833	494.423	0.431578	-1.21231	0.000368609	0.00860432	down	yes
Cla010130	GO:0003682(chromatin binding);GO:0003700(transcription factor activity, sequence-specific DNA binding);GO:0003713(transcription coactivator activity);GO:0004402(histone acetyltransferase activity);GO:0005634(nucleus);GO:0006338(chromatin remodeling);GO:0006357(regulation of transcription from RNA polymerase II promoter);GO:0035066(positive regulation of histone acetylation)	NA	NA	NA	MYB transcription factor 1 (AHRD V1 ***- D3Y3F5_9ROSI); contains Interpro domain(s) IPR006447 Myb-like DNA-binding region, SHAQKYF class	11.2077	10.6929	10.5597	24.5642	23.7919	25.8372	0.43751	-1.19261	0.000375216	0.00874326	down	yes
Cla000704	GO:0004674(protein serine/threonine kinase activity);GO:0005524(ATP binding);GO:0005886(plasma membrane);GO:0007623(circadian rhythm);GO:0016021(integral component of membrane);GO:0016301(kinase activity);GO:0046777(protein autophosphorylation)	04626(Plant-pathogen interaction)	K13430	EC:2.7.11.1	Receptor-like protein kinase (AHRD V1 **** Q0WPA7_ARATH); contains Interpro domain(s) IPR002290 Serine/threonine protein kinase	38.1286	25.8419	33.2883	94.9159	38.0168	75.5778	0.466445	-1.10022	0.000379686	0.00883199	down	yes
Cla021108	GO:0003755(peptidyl-prolyl cis-trans isomerase activity);GO:0005528(FK506 binding);GO:0005789(endoplasmic reticulum membrane);GO:0061077(chaperone-mediated protein folding)	NA	NA	NA	Peptidyl-prolyl cis-trans isomerase (AHRD V1 ***- A0YIS2_LYNSP); contains Interpro domain(s) IPR001179 Peptidyl-prolyl cis-trans isomerase, FKBP-type	15.432	9.17479	13.3356	23.4257	37.634	26.7652	0.432023	-1.21082	0.000383726	0.00887958	down	yes
Cla009264	GO:0003674(molecular_function);GO:0005634(nucleus);GO:0008150(biological_process);GO:0016020(membrane)	NA	NA	NA	Unknown Protein (AHRD V1)	2.75701	2.70209	1.82366	4.60309	6.65688	7.91476	0.37981	-1.39665	0.000391405	0.00901902	down	yes
Cla015198	GO:0006461(protein complex assembly);GO:0009507(chloroplast);GO:0009523(photosystem II);GO:0009533(chloroplast stromal thylakoid);GO:0009534(chloroplast thylakoid);GO:0009535(chloroplast thylakoid membrane);GO:0009543(chloroplast thylakoid lumen);GO:0009570(chloroplast stroma);GO:0009579(thylakoid);GO:0009657(plastid organization);GO:0009735(response to cytokinin);GO:0009941(chloroplast envelope)…	NA	NA	NA	Ycf48-like protein (AHRD V1 ***- D7E3B7_NOSA0); contains Interpro domain(s) IPR016705 Photosystem II stability/assembly factor, HCF136	50.0341	46.0454	43.6629	85.0993	121.455	87.9094	0.474566	-1.07532	0.000391779	0.00901902	down	yes
Cla013489	GO:0005576(extracellular region);GO:0005634(nucleus)	NA	NA	NA	Protodermal factor 1.3 (AHRD V1 *--- F2YRC8_GOSBA)	40.8626	25.109	2.78792	46.5084	157.202	122.191	0.210983	-2.2448	0.000397054	0.00909341	down	yes
Cla012613	GO:0004565(beta-galactosidase activity);GO:0005618(cell wall);GO:0005773(vacuole)	00052(Galactose metabolism);00600(Sphingolipid metabolism);00531(Glycosaminoglycan degradation);00604(Glycosphingolipid biosynthesis - ganglio series);00511(Other glycan degradation)	K12309	EC:3.2.1.23	Beta-galactosidase (AHRD V1 ***- B2BMP7_PRUPE); contains Interpro domain(s) IPR001944 Glycoside hydrolase, family 35	88.3348	70.8776	107.916	192.351	167.356	174.553	0.499997	-1.00001	0.000397814	0.00909523	down	yes
Cla021812	GO:0003723(RNA binding);GO:0005739(mitochondrion);GO:0005840(ribosome);GO:0009507(chloroplast);GO:0009570(chloroplast stroma);GO:0009579(thylakoid);GO:0009735(response to cytokinin);GO:0016020(membrane)	03010(Ribosome)	K02945	NA	30S ribosomal protein S1 (AHRD V1 **-- B4FUZ5_MAIZE); contains Interpro domain(s) IPR003029 Ribosomal protein S1, RNA binding domain	68.7255	59.1563	48.7855	97.9871	165.902	122.349	0.457405	-1.12846	0.000403368	0.0091896	down	yes
Cla007741	GO:0009543(chloroplast thylakoid lumen);GO:0010206(photosystem II repair);GO:0010207(photosystem II assembly)	00195(Photosynthesis)	K08902	NA	Photosystem II protein Psb27 (AHRD V1 *-*- D7DYJ6_NOSA0)	20.2837	11.9984	13.7022	33.5386	40.9766	37.7187	0.409719	-1.28729	0.000403733	0.0091896	down	yes
Cla015321	GO:0009507(chloroplast);GO:0010207(photosystem II assembly)	NA	NA	NA	Homology to unknown gene (Fragment) (AHRD V1 ***- Q01G24_OSTTA); contains Interpro domain(s) IPR018962 Domain of unknown function DUF1995	19.5764	14.3856	12.4189	26.0265	44.5698	31.5109	0.454238	-1.13848	0.000404905	0.0091896	down	yes
Cla022806	NA	NA	NA	NA	NIF system FeS cluster assembly NifU family protein (AHRD V1 *-** Q08XV4_STIAD); contains Interpro domain(s) IPR001075 NIF system FeS cluster assembly, NifU, C-terminal	36.0351	27.1113	31.2937	60.8211	73.3405	56.2491	0.495981	-1.01164	0.000409839	0.00925917	down	yes
Cla023227	GO:0005524(ATP binding);GO:0005525(GTP binding);GO:0008150(biological_process);GO:0009507(chloroplast);GO:0009570(chloroplast stroma);GO:0016887(ATPase activity);GO:0043022(ribosome binding);GO:0043023(ribosomal large subunit binding)	NA	NA	NA	GTP-binding protein YchF (AHRD V1 **** C7QTA1_CYAP0); contains Interpro domain(s) IPR004396 Conserved hypothetical protein CHP00092	23.1248	19.035	13.029	33.0489	45.3126	37.9566	0.474465	-1.07563	0.000415918	0.00938063	down	yes
Cla020022	GO:0003743(translation initiation factor activity);GO:0005618(cell wall);GO:0005737(cytoplasm);GO:0006413(translational initiation);GO:0009507(chloroplast)	NA	NA	NA	Translation initiation factor IF-3 (AHRD V1 **** B9T4Q8_RICCO); contains Interpro domain(s) IPR019815 Translation initiation factor 3, C-terminal	26.1634	21.381	19.6795	41.9786	55.3537	43.2156	0.478299	-1.06402	0.000417252	0.00939485	down	yes
Cla008898	GO:0005515(protein binding)	00195(Photosynthesis)	K02641	EC:1.18.1.2	Ferredoxin--NADP reductase (AHRD V1 ***- E5RDD5_CUCME); contains Interpro domain(s) IPR012146 Ferredoxin--NADP reductase	381.389	298.718	291.44	607.94	870.485	595.839	0.468382	-1.09424	0.000419903	0.00942276	down	yes
Cla019544	GO:0016787(hydrolase activity)	00901(Indole alkaloid biosynthesis)	K08233	EC:3.1.1.78	Hydrolase alpha/beta fold family protein (AHRD V1 **-- D7LG04_ARALL)	14.27	12.8384	15.7665	31.9213	31.2954	32.3485	0.448644	-1.15636	0.000420776	0.00942651	down	yes
Cla011338	GO:0006857(oligopeptide transport);GO:0015031(protein transport);GO:0015198(oligopeptide transporter activity);GO:0015833(peptide transport);GO:0016020(membrane);GO:0016021(integral component of membrane);GO:0055085(transmembrane transport)	NA	NA	NA	Oligopeptide transporter 9 (AHRD V1 ***- B6SVF4_MAIZE); contains Interpro domain(s) IPR004813 Oligopeptide transporter OPT superfamily	8.28603	4.97772	6.45141	20.13	11.5797	14.1383	0.430012	-1.21755	0.000423232	0.00946566	down	yes
Cla013114	GO:0003674(molecular_function);GO:0008150(biological_process)	NA	NA	NA	Os06g0704200 protein (Fragment) (AHRD V1 *-*- C7J4C3_ORYSJ)	21.3301	12.1596	12.7347	32.9563	31.9197	38.7315	0.446149	-1.1644	0.00042574	0.00950581	down	yes
Cla014984	GO:0005783(endoplasmic reticulum);GO:0007275(multicellular organism development);GO:0009686(gibberellin biosynthetic process);GO:0010268(brassinosteroid homeostasis);GO:0016125(sterol metabolic process);GO:0016132(brassinosteroid biosynthetic process);GO:0051777(ent-kaurenoate oxidase activity)	00904(Diterpenoid biosynthesis)	K04123	EC:1.14.13.79	Cytochrome P450 (Fragment) (AHRD V1 **-- B9HPE8_POPTR); contains Interpro domain(s) IPR001128 Cytochrome P450	3.08468	1.39291	1.21499	13.2491	3.23471	6.48328	0.247858	-2.01241	0.000446753	0.0099252	down	yes
Cla015965	GO:0009507(chloroplast);GO:0009534(chloroplast thylakoid);GO:0009535(chloroplast thylakoid membrane);GO:0009570(chloroplast stroma);GO:0009706(chloroplast inner membrane);GO:0009941(chloroplast envelope);GO:0015031(protein transport)	00480(Glutathione metabolism)	K01256	EC:3.4.11.2	NAD-dependent epimerase/dehydratase (AHRD V1 *--- D7E435_NOSA0); contains Interpro domain(s) IPR016040 NAD(P)-binding domain	66.6641	54.6956	42.3314	105.432	133.848	101.797	0.479924	-1.05912	0.000465962	0.0102755	down	yes
Cla017959	GO:0003674(molecular_function);GO:0005737(cytoplasm);GO:0008150(biological_process)	NA	NA	NA	OTU-like cysteine protease family protein expressed (AHRD V1 **-- Q10NL4_ORYSJ); contains Interpro domain(s) IPR003323 Ovarian tumour, otubain	9.70268	8.89962	5.19967	16.3388	34.1123	19.9368	0.338154	-1.56425	0.000467138	0.0102755	down	yes
Cla004354	NA	NA	NA	NA	Zinc finger CCCH domain-containing protein 37 (AHRD V1 *-** E9CEA3_CAPO3); contains Interpro domain(s) IPR011011 Zinc finger, FYVE/PHD-type	75.5608	60.3617	71.9143	202.154	57.4858	262.648	0.397936	-1.32939	0.000468903	0.0102973	down	yes
Cla008892	GO:0004553(hydrolase activity, hydrolyzing O-glycosyl compounds);GO:0005576(extracellular region);GO:0008810(cellulase activity);GO:0030245(cellulose catabolic process);GO:0071555(cell wall organization)	00500(Starch and sucrose metabolism)	K01179	EC:3.2.1.4	Endoglucanase 1 (AHRD V1 ***- B6U0P7_MAIZE); contains Interpro domain(s) IPR001701 Glycoside hydrolase, family 9	1.28953	0.939066	0.489838	2.04323	8.97855	2.86951	0.195693	-2.35333	0.000470412	0.0103135	down	yes
Cla020236	GO:0003674(molecular_function);GO:0005739(mitochondrion);GO:0008150(biological_process)	NA	NA	NA	Cyclin delta-3 (AHRD V1 **-- Q94JY0_ARATH)	10.9873	8.80022	7.22267	17.2606	34.3493	17.515	0.390745	-1.3557	0.000480227	0.0104942	down	yes
Cla001873	NA	NA	NA	NA	Auxin-induced SAUR-like protein (AHRD V1 *--- Q8S349_CAPAN); contains Interpro domain(s) IPR003676 Auxin responsive SAUR protein	12.7043	8.66714	10.2827	23.1556	21.6883	24.7417	0.454894	-1.1364	0.000512295	0.0111585	down	yes
Cla010077	GO:0004650(polygalacturonase activity);GO:0005576(extracellular region);GO:0005975(carbohydrate metabolic process);GO:0016829(lyase activity);GO:0071555(cell wall organization)	00040(Pentose and glucuronate interconversions);00500(Starch and sucrose metabolism)	K01184	EC:3.2.1.15	Polygalacturonase (AHRD V1 ***- E5GBI6_CUCME); contains Interpro domain(s) IPR012334 Pectin lyase fold	11.74	9.41138	3.57739	16.3934	35.6604	19.842	0.343953	-1.53972	0.000513929	0.0111759	down	yes
Cla007272	GO:0004853(uroporphyrinogen decarboxylase activity);GO:0005829(cytosol);GO:0006783(heme biosynthetic process)	00860(Porphyrin and chlorophyll metabolism)	K01599	EC:4.1.1.37	Uroporphyrinogen decarboxylase (AHRD V1 ***- B9S4C3_RICCO); contains Interpro domain(s) IPR006361 Uroporphyrinogen decarboxylase HemE	63.8881	53.0865	47.143	86.6811	164.552	109.563	0.454877	-1.13645	0.000514993	0.0111808	down	yes
Cla019806	GO:0003677(DNA binding);GO:0003700(transcription factor activity, sequence-specific DNA binding);GO:0005622(intracellular);GO:0005634(nucleus);GO:0006351(transcription, DNA-templated);GO:0006355(regulation of transcription, DNA-templated);GO:0006417(regulation of translation);GO:0009733(response to auxin);GO:0009734(auxin-activated signaling pathway);GO:0044212(transcription regulatory region DNA…	04075(Plant hormone signal transduction)	K14484	NA	Auxin responsive protein (AHRD V1 ***- D9IQE6_CATRO); contains Interpro domain(s) IPR003311 AUX/IAA protein	34.7136	15.6783	24.3448	74.128	42.3174	54.2288	0.437891	-1.19136	0.000518272	0.0112337	down	yes
Cla016347	GO:0003735(structural constituent of ribosome);GO:0005762(mitochondrial large ribosomal subunit)	03010(Ribosome)	K02888	NA	50S ribosomal protein L21 (AHRD V1 *-*- B6U3Z0_MAIZE); contains Interpro domain(s) IPR001787 Ribosomal protein L21	110.926	96.4254	67.1141	134.885	334.802	197.483	0.411388	-1.28143	0.000521345	0.0112638	down	yes
Cla012134	GO:0003824(catalytic activity);GO:0005975(carbohydrate metabolic process);GO:0009507(chloroplast);GO:0009535(chloroplast thylakoid membrane);GO:0009773(photosynthetic electron transport in photosystem I);GO:0010628(positive regulation of gene expression);GO:0016020(membrane);GO:0030246(carbohydrate binding)	NA	NA	NA	NDH-dependent cyclic electron flow 5 (AHRD V1 **-- Q9C503_ARATH); contains Interpro domain(s) IPR011013 Glycoside hydrolase-type carbohydrate-binding	2.28487	2.72904	2.22206	6.9757	8.44132	7.00398	0.322732	-1.63159	0.000529054	0.0113751	down	yes
Cla023360	GO:0003735(structural constituent of ribosome);GO:0005840(ribosome);GO:0006412(translation);GO:0009507(chloroplast);GO:0009570(chloroplast stroma);GO:0009941(chloroplast envelope);GO:0016020(membrane);GO:0019843(rRNA binding);GO:0042254(ribosome biogenesis)	03010(Ribosome)	K02968	NA	30S ribosomal protein S20 (AHRD V1 *-*- RS20_ACAM1); contains Interpro domain(s) IPR002583 Ribosomal protein S20	57.8403	52.4338	54.1434	85.2402	159.254	109.006	0.465114	-1.10434	0.00054221	0.0116019	down	yes
Cla005863	GO:0003755(peptidyl-prolyl cis-trans isomerase activity)	03040(Spliceosome)	K09567	EC:5.2.1.8	Peptidyl-prolyl cis-trans isomerase (AHRD V1 *-*- F4IX28_ARATH); contains Interpro domain(s) IPR002130 Peptidyl-prolyl cis-trans isomerase, cyclophilin-type	7.64105	6.76156	5.74307	13.595	21.6383	13.0553	0.417194	-1.26121	0.000544626	0.011635	down	yes
Cla007150	GO:0005515(protein binding);GO:0005829(cytosol);GO:0006006(glucose metabolic process);GO:0006096(glycolytic process);GO:0009409(response to cold);GO:0009416(response to light stimulus);GO:0009507(chloroplast);GO:0009535(chloroplast thylakoid membrane);GO:0009570(chloroplast stroma);GO:0009744(response to sucrose);GO:0009941(chloroplast envelope);GO:0010319(stromule);GO:0016020(membrane);GO:001925…	01200(Carbon metabolism);00710(Carbon fixation in photosynthetic organisms)	K05298	EC:1.2.1.13	Glyceraldehyde-3-phosphate dehydrogenase (AHRD V1 ***- F8UX79_ARAHY); contains Interpro domain(s) IPR000173 Glyceraldehyde 3-phosphate dehydrogenase	941.912	733.091	597.526	1408.58	2156.4	1363.42	0.461109	-1.11682	0.000549404	0.0117183	down	yes
Cla018323	GO:0003674(molecular_function);GO:0005886(plasma membrane);GO:0009507(chloroplast);GO:0016021(integral component of membrane)	NA	NA	NA	Unknown Protein (AHRD V1)	12.1284	12.1921	5.17389	17.9038	43.3944	20.0581	0.362533	-1.46381	0.000553583	0.0117886	down	yes
Cla004555	GO:0003677(DNA binding);GO:0003700(transcription factor activity, sequence-specific DNA binding);GO:0005634(nucleus);GO:0006351(transcription, DNA-templated);GO:0006355(regulation of transcription, DNA-templated);GO:0007275(multicellular organism development)	00561(Glycerolipid metabolism)	K01054	EC:3.1.1.23	NAC domain protein IPR003441 (AHRD V1 *-*- B9GVP9_POPTR); contains Interpro domain(s) IPR003441 No apical meristem (NAM) protein	1.24056	1.13825	1.23591	4.82856	5.47186	3.31158	0.265554	-1.91292	0.000554513	0.0117896	down	yes
Cla014136	GO:0008152(metabolic process);GO:0009507(chloroplast);GO:0009570(chloroplast stroma);GO:0009941(chloroplast envelope);GO:0016787(hydrolase activity);GO:0046872(metal ion binding)	00740(Riboflavin metabolism)	K00861	EC:2.7.1.26	HAD-superfamily hydrolase subfamily IA variant 3 containing protein expressed (AHRD V1 **** Q10I42_ORYSJ); contains Interpro domain(s) IPR005834 Haloacid dehalogenase-like hydrolase	27.2683	21.1839	16.2709	46.2244	95.515	29.7853	0.37734	-1.40606	0.000566804	0.0120126	down	yes
Cla017273	GO:0005829(cytosol);GO:0017150(tRNA dihydrouridine synthase activity)	NA	NA	NA	tRNA-dihydrouridine synthase (AHRD V1 ***- B9RVP7_RICCO); contains Interpro domain(s) IPR001269 tRNA-dihydrouridine synthase	6.8181	5.86787	4.89403	11.6531	15.7661	15.1736	0.412745	-1.27668	0.000568767	0.0120351	down	yes
Cla006914	GO:0000049(tRNA binding);GO:0004813(alanine-tRNA ligase activity);GO:0005739(mitochondrion);GO:0005829(cytosol);GO:0006400(tRNA modification);GO:0006419(alanyl-tRNA aminoacylation);GO:0009507(chloroplast);GO:0016597(amino acid binding)	00970(Aminoacyl-tRNA biosynthesis)	K01872	EC:6.1.1.7	Alanyl-tRNA synthetase (AHRD V1 ***- A8YLG8_MICAE); contains Interpro domain(s) IPR002318 Alanyl-tRNA synthetase, class IIc	32.8223	32.738	39.2159	66.1553	80.6837	62.9163	0.499516	-1.0014	0.000586768	0.0123184	down	yes
Cla011463	GO:0004672(protein kinase activity);GO:0004674(protein serine/threonine kinase activity);GO:0005524(ATP binding);GO:0005886(plasma membrane);GO:0006468(protein phosphorylation);GO:0007169(transmembrane receptor protein tyrosine kinase signaling pathway);GO:0016021(integral component of membrane)	04075(Plant hormone signal transduction);04626(Plant-pathogen interaction)	K13416	EC:2.7.10.1 2.7.11.1	Receptor-like protein kinase (AHRD V1 *-** E0XL18_MAIZE); contains Interpro domain(s) IPR002290 Serine/threonine protein kinase	8.98436	7.47398	9.1267	16.9713	20.3622	17.976	0.462579	-1.11223	0.000587695	0.0123185	down	yes
Cla022963	GO:0009416(response to light stimulus);GO:0009535(chloroplast thylakoid membrane);GO:0009768(photosynthesis, light harvesting in photosystem I);GO:0009941(chloroplast envelope);GO:0010287(plastoglobule);GO:0016168(chlorophyll binding);GO:0031409(pigment binding)	00196(Photosynthesis - antenna proteins)	K08908	NA	Chlorophyll a-b binding protein 7, chloroplastic (AHRD V1 ***- CB12_SOLLC); contains Interpro domain(s) IPR001344 Chlorophyll A-B binding protein	786.141	563.109	628.68	1106.77	1615.09	1306.7	0.490976	-1.02627	0.000597946	0.0124942	down	yes
Cla004003	GO:0000783(nuclear telomere cap complex);GO:0003691(double-stranded telomeric DNA binding);GO:0031627(telomeric loop formation)	NA	NA	NA	Telomere repeat-binding protein 4 (AHRD V1 **** TRP4_ARATH); contains Interpro domain(s) IPR001005 SANT, DNA-binding	20.5187	16.908	33.2868	52.1118	48.8884	46.0235	0.480966	-1.05599	0.000605203	0.0125971	down	yes
Cla002414	GO:0004372(glycine hydroxymethyltransferase activity);GO:0005515(protein binding);GO:0005634(nucleus);GO:0005739(mitochondrion);GO:0005759(mitochondrial matrix);GO:0005829(cytosol);GO:0005886(plasma membrane);GO:0006544(glycine metabolic process);GO:0006563(L-serine metabolic process);GO:0007623(circadian rhythm);GO:0008266(poly(U) RNA binding);GO:0009409(response to cold);GO:0009416(response to …	01200(Carbon metabolism);01230(Biosynthesis of amino acids);00630(Glyoxylate and dicarboxylate metabolism);00260(Glycine, serine and threonine metabolism);00460(Cyanoamino acid metabolism);00670(One carbon pool by folate)	K00600	EC:2.1.2.1	Serine hydroxymethyltransferase (AHRD V1 **** D7T5C1_VITVI); contains Interpro domain(s) IPR001085 Serine hydroxymethyltransferase	144.488	130.372	131.273	237.88	403.218	238.546	0.461701	-1.11497	0.000609096	0.012648	down	yes
Cla020369	GO:0003677(DNA binding);GO:0003700(transcription factor activity, sequence-specific DNA binding);GO:0005634(nucleus);GO:0006351(transcription, DNA-templated);GO:0006355(regulation of transcription, DNA-templated);GO:0009737(response to abscisic acid)	04075(Plant hormone signal transduction)	K14491	NA	Myb-like transcription factor-like protein (AHRD V1 **-* Q8VZS3_ARATH); contains Interpro domain(s) IPR006447 Myb-like DNA-binding region, SHAQKYF class	9.5161	2.56692	9.75087	20.2157	18.4946	21.9127	0.360159	-1.47329	0.000610318	0.0126537	down	yes
Cla011339	GO:0006857(oligopeptide transport);GO:0015031(protein transport);GO:0015198(oligopeptide transporter activity);GO:0015833(peptide transport);GO:0016020(membrane);GO:0016021(integral component of membrane);GO:0055085(transmembrane transport)	NA	NA	NA	Oligopeptide transporter 9 (AHRD V1 *-*- B6SVF4_MAIZE); contains Interpro domain(s) IPR004813 Oligopeptide transporter OPT superfamily	5.70234	5.01301	7.77118	12.5316	18.7407	18.1092	0.374362	-1.4175	0.000622083	0.0128776	down	yes
Cla018622	GO:0003677(DNA binding);GO:0003700(transcription factor activity, sequence-specific DNA binding);GO:0005515(protein binding);GO:0005634(nucleus);GO:0006351(transcription, DNA-templated);GO:0006355(regulation of transcription, DNA-templated);GO:0007623(circadian rhythm);GO:0008283(cell proliferation);GO:0009735(response to cytokinin);GO:0010229(inflorescence development);GO:0010252(auxin homeostas…	04712(Circadian rhythm - plant)	K16221	NA	Transcription factor-like (AHRD V1 *-*- Q650T3_ORYSJ); contains Interpro domain(s) IPR005333 Transcription factor, TCP	0.692424	0.284935	0.332011	12.5099	0.759356	1.45036	0.088954	-3.4908	0.000627218	0.0129314	down	yes
Cla016707	GO:0009507(chloroplast);GO:0031072(heat shock protein binding);GO:0051082(unfolded protein binding)	NA	NA	NA	Bundle-sheath defective protein 2 family (AHRD V1 **-- D7LRE2_ARALL); contains Interpro domain(s) IPR001305 Heat shock protein DnaJ, cysteine-rich region	159.605	128.898	107.614	230.662	317.017	260.289	0.490263	-1.02837	0.000635883	0.0130821	down	yes
Cla020805	GO:0005515(protein binding)	NA	NA	NA	MADS-box transcription factor (AHRD V1 ***- F1T117_9ERIC); contains Interpro domain(s) IPR002100 Transcription factor, MADS-box	1.04907	1.20317	1.26954	4.40332	8.27788	4.00024	0.21112	-2.24386	0.000644106	0.0132106	down	yes
Cla019239	GO:0000166(nucleotide binding);GO:0003723(RNA binding);GO:0006396(RNA processing);GO:0006397(mRNA processing);GO:0008266(poly(U) RNA binding);GO:0009451(RNA modification);GO:0009507(chloroplast);GO:0009535(chloroplast thylakoid membrane);GO:0009570(chloroplast stroma);GO:0009579(thylakoid);GO:0009631(cold acclimation);GO:0009941(chloroplast envelope);GO:0016553(base conversion or substitution edi…	03040(Spliceosome)	K12831	NA	Nucleic acid-binding protein (AHRD V1 *--* Q41834_MAIZE); contains Interpro domain(s) IPR012677 Nucleotide-binding, alpha-beta plait	58.0063	51.9866	45.8644	79.2473	129.298	113.98	0.48324	-1.04919	0.000649454	0.0132661	down	yes
Cla021453	NA	NA	NA	NA	AGAP011962-PA (Fragment) (AHRD V1 *--- Q7PV67_ANOGA); contains Interpro domain(s) IPR001727 Uncharacterised protein family UPF0016	47.9466	38.5299	37.0399	73.7833	102.353	73.0816	0.495616	-1.01271	0.000652868	0.0132882	down	yes
Cla004286	GO:0003674(molecular_function);GO:0008150(biological_process);GO:0009507(chloroplast);GO:0009535(chloroplast thylakoid membrane);GO:0016021(integral component of membrane)	NA	NA	NA	Unknown Protein (AHRD V1)	12.5906	9.15006	8.30607	19.6313	29.1118	19.3921	0.440987	-1.18119	0.00066643	0.0134821	down	yes
Cla005252	GO:0004672(protein kinase activity);GO:0005524(ATP binding);GO:0005886(plasma membrane);GO:0006468(protein phosphorylation);GO:0016021(integral component of membrane);GO:0016301(kinase activity);GO:0016310(phosphorylation)	04626(Plant-pathogen interaction)	K13430	EC:2.7.11.1	Receptor-like kinase (AHRD V1 **** A7VM33_MARPO); contains Interpro domain(s) IPR002290 Serine/threonine protein kinase	2.72357	2.12929	0.705828	4.82048	10.9021	5.7513	0.258858	-1.94977	0.000669147	0.0135166	down	yes
Cla006161	GO:0005737(cytoplasm);GO:0005829(cytosol);GO:0009793(embryo development ending in seed dormancy);GO:0010090(trichome morphogenesis);GO:0010143(cutin biosynthetic process);GO:0016740(transferase activity);GO:0016747(transferase activity, transferring acyl groups other than amino-acyl groups);GO:0051179(localization)	00940(Phenylpropanoid biosynthesis);00945(Stilbenoid, diarylheptanoid and gingerol biosynthesis);00941(Flavonoid biosynthesis)	K13065	EC:2.3.1.133	Hydroxycinnamoyl transferase (AHRD V1 **-* Q05HB0_COFAR); contains Interpro domain(s) IPR003480 Transferase	2.55211	2.06176	2.22454	4.13188	11.4216	6.28967	0.313069	-1.67545	0.000674053	0.0135187	down	yes
Cla011748	GO:0009416(response to light stimulus);GO:0009535(chloroplast thylakoid membrane);GO:0009768(photosynthesis, light harvesting in photosystem I);GO:0009941(chloroplast envelope);GO:0010287(plastoglobule);GO:0016168(chlorophyll binding);GO:0031409(pigment binding)	00196(Photosynthesis - antenna proteins)	K08914	NA	Chlorophyll a-b binding protein 13, chloroplastic (AHRD V1 ***- CB23_SOLLC); contains Interpro domain(s) IPR001344 Chlorophyll A-B binding protein	152.772	105.808	74.4195	192.752	320.094	218.018	0.455625	-1.13408	0.000676049	0.0135331	down	yes
Cla013574	GO:0005634(nucleus);GO:0005737(cytoplasm);GO:0008150(biological_process);GO:0008270(zinc ion binding);GO:0015031(protein transport)	04144(Endocytosis)	K19476	NA	Regulator of Vps4 activity in the MVB pathway protein (AHRD V1 *--- F4IB75_ARATH); contains Interpro domain(s) IPR005061 Protein of unknown function DUF292, eukaryotic	0.393553	0.440425	0.504821	1.33175	4.29415	1.59493	0.185408	-2.43123	0.000683917	0.0136497	down	yes
Cla018604	GO:0003677(DNA binding);GO:0003700(transcription factor activity, sequence-specific DNA binding);GO:0005515(protein binding);GO:0005634(nucleus);GO:0006351(transcription, DNA-templated);GO:0006355(regulation of transcription, DNA-templated);GO:0009908(flower development);GO:0046872(metal ion binding);GO:0048510(regulation of timing of transition from vegetative to reproductive phase)	04712(Circadian rhythm - plant)	K16222	NA	Dof zinc finger protein (AHRD V1 ***- C4B6D7_IPOBA); contains Interpro domain(s) IPR003851 Zinc finger, Dof-type	0.726535	0.668523	2.02832	5.41849	5.09042	3.89401	0.237686	-2.07287	0.000686121	0.0136733	down	yes
Cla023464	GO:0004365(glyceraldehyde-3-phosphate dehydrogenase (NAD+) (phosphorylating) activity);GO:0005829(cytosol);GO:0006006(glucose metabolic process);GO:0006096(glycolytic process);GO:0009409(response to cold);GO:0009416(response to light stimulus);GO:0009507(chloroplast);GO:0009535(chloroplast thylakoid membrane);GO:0009570(chloroplast stroma);GO:0009744(response to sucrose);GO:0009941(chloroplast en…	01200(Carbon metabolism);00710(Carbon fixation in photosynthetic organisms)	K05298	EC:1.2.1.13	Glyceraldehyde-3-phosphate dehydrogenase (AHRD V1 ***- F2Q9V9_SOLTU); contains Interpro domain(s) IPR000173 Glyceraldehyde 3-phosphate dehydrogenase	861.916	712.191	541.758	1214.43	1605.22	1440.92	0.496614	-1.0098	0.000716594	0.014112	down	yes
Cla013346	GO:0003723(RNA binding);GO:0003735(structural constituent of ribosome);GO:0006412(translation);GO:0022626(cytosolic ribosome)	03010(Ribosome)	K02926	NA	50S ribosomal protein L4 (AHRD V1 ***- B6TG27_MAIZE); contains Interpro domain(s) IPR013005 Ribosomal protein L4/L1e, bacterial-type	37.0675	29.1329	25.1154	46.1033	89.0501	60.2529	0.467312	-1.09754	0.000741025	0.0144863	down	yes
Cla012225	GO:0003677(DNA binding);GO:0005634(nucleus);GO:0005829(cytosol);GO:0006351(transcription, DNA-templated);GO:0006355(regulation of transcription, DNA-templated);GO:0008327(methyl-CpG binding)	NA	NA	NA	Methyl-CpG binding domain containing protein expressed (AHRD V1 *-** Q2QM23_ORYSJ); contains Interpro domain(s) IPR001739 Methyl-CpG DNA binding	2.98814	2.65466	5.64829	11.99	11.2169	10.5445	0.334538	-1.57976	0.000742756	0.0144989	down	yes
Cla000159	GO:0005886(plasma membrane);GO:0016020(membrane);GO:0016021(integral component of membrane)	NA	NA	NA	Camphor resistance CrcB-like protein (AHRD V1 ***- Q8RYE2_ARATH); contains Interpro domain(s) IPR003691 Camphor resistance CrcB protein	2.13782	2.62291	2.84724	7.54167	6.82765	6.80404	0.359318	-1.47667	0.000744511	0.014512	down	yes
Cla015646	GO:0005516(calmodulin binding);GO:0005634(nucleus);GO:0008150(biological_process)	NA	NA	NA	IQ-domain 10 (Fragment) (AHRD V1 *--- D7L3Y4_ARALL); contains Interpro domain(s) IPR000048 IQ calmodulin-binding region	8.75532	6.18948	5.73574	14.5559	18.3291	15.0405	0.431515	-1.21252	0.000758931	0.0146646	down	yes
Cla011393	GO:0005384(manganese ion transmembrane transporter activity);GO:0006828(manganese ion transport);GO:0009507(chloroplast);GO:0009535(chloroplast thylakoid membrane);GO:0010270(photosystem II oxygen evolving complex assembly);GO:0015095(magnesium ion transmembrane transporter activity);GO:0016021(integral component of membrane);GO:0030001(metal ion transport);GO:0031969(chloroplast membrane);GO:007…	NA	NA	NA	AGAP011962-PA (Fragment) (AHRD V1 *--- Q7PV67_ANOGA); contains Interpro domain(s) IPR001727 Uncharacterised protein family UPF0016	10.9567	10.2867	9.04606	20.7126	30.0753	18.6534	0.436189	-1.19697	0.000776549	0.0149187	down	yes
Cla002611	GO:0000050(urea cycle);GO:0000053(argininosuccinate metabolic process);GO:0004055(argininosuccinate synthase activity);GO:0005737(cytoplasm);GO:0006526(arginine biosynthetic process)	01230(Biosynthesis of amino acids);00250(Alanine, aspartate and glutamate metabolism);00220(Arginine biosynthesis)	K01940	EC:6.3.4.5	Argininosuccinate synthase (AHRD V1 ***- B9S599_RICCO); contains Interpro domain(s) IPR001518 Argininosuccinate synthase	9.85065	8.36688	5.82956	12.9044	25.0681	17.8398	0.430857	-1.21472	0.00080766	0.0154497	down	yes
Cla017217	NA	NA	NA	NA	Blue copper-like protein (AHRD V1 *-*- B8Y8A0_GOSHI); contains Interpro domain(s) IPR003245 Plastocyanin-like	25.3722	17.2129	10.2776	29.2839	41.7776	50.5198	0.434793	-1.2016	0.000832719	0.0158383	down	yes
Cla017031	GO:0003674(molecular_function);GO:0005634(nucleus);GO:0008150(biological_process);GO:0016021(integral component of membrane)	NA	NA	NA	Actin cross-linking protein (AHRD V1 **-- Q0WQH3_ARATH); contains Interpro domain(s) IPR007679 Protein of unknown function DUF569	1.17392	1.21697	2.04096	4.15536	8.38503	5.02611	0.25229	-1.98685	0.00083751	0.0158765	down	yes
Cla022694	NA	NA	NA	NA	Calcium sensing receptor (AHRD V1 *--- Q75T33_CHLRE); contains Interpro domain(s) IPR001763 Rhodanese-like	39.775	31.7441	27.57	57.3529	81.5153	59.4966	0.49953	-1.00136	0.000838296	0.0158765	down	yes
Cla011585	GO:0005576(extracellular region);GO:0005618(cell wall);GO:0009505(plant-type cell wall);GO:0030599(pectinesterase activity);GO:0042545(cell wall modification);GO:0045330(aspartyl esterase activity);GO:0045490(pectin catabolic process)	00040(Pentose and glucuronate interconversions);00500(Starch and sucrose metabolism)	K01051	EC:3.1.1.11	Pectinesterase (AHRD V1 ***- D7TN54_VITVI); contains Interpro domain(s) IPR000070 Pectinesterase, catalytic	1.00497	1.30051	0.182404	3.92203	4.05506	5.94664	0.178679	-2.48455	0.000868756	0.0163145	down	yes
Cla001163	GO:0004674(protein serine/threonine kinase activity);GO:0005524(ATP binding);GO:0005886(plasma membrane);GO:0006468(protein phosphorylation);GO:0007169(transmembrane receptor protein tyrosine kinase signaling pathway);GO:0016021(integral component of membrane);GO:0016301(kinase activity)	04075(Plant hormone signal transduction)	K13415	EC:2.7.10.1 2.7.11.1	Receptor-like kinase (AHRD V1 **** A7VM43_MARPO); contains Interpro domain(s) IPR002290 Serine/threonine protein kinase	7.97374	5.56315	4.3128	13.0567	16.0461	10.9548	0.4456	-1.16618	0.000870976	0.0163332	down	yes
Cla009712	GO:0003689(DNA clamp loader activity);GO:0005663(DNA replication factor C complex);GO:0006261(DNA-dependent DNA replication)	NA	NA	NA	DNA polymerase III gamma-tau subunit (AHRD V1 **** E5GC26_CUCME); contains Interpro domain(s) IPR012763 DNA polymerase III, subunit gamma/ tau	7.65617	5.05116	4.37769	16.0331	12.4828	8.44378	0.462261	-1.11322	0.00087896	0.0164368	down	yes
Cla022571	GO:0005829(cytosol);GO:0009903(chloroplast avoidance movement);GO:0009904(chloroplast accumulation movement)	03013(RNA transport)	K09291	NA	Myosin heavy chain-like (AHRD V1 **-- Q8LHQ6_ORYSJ); contains Interpro domain(s) IPR008545 Protein of unknown function DUF827, plant	17.6569	3.75719	19.7096	37.6572	44.0631	27.9027	0.375138	-1.41451	0.00089548	0.0166067	down	yes
Cla021468	GO:0046740(transport of virus in host, cell to cell)	03440(Homologous recombination)	K03165	EC:5.99.1.2	Myosin XI-2 (AHRD V1 ***- B0CN59_NICBE); contains Interpro domain(s) IPR018444 Dil domain	0.352822	0.234491	0.14437	0.776498	2.29469	1.45256	0.161743	-2.62823	0.000899149	0.0166511	down	yes
Cla019746	GO:0005215(transporter activity);GO:0005634(nucleus);GO:0005829(cytosol);GO:0005886(plasma membrane);GO:0006810(transport);GO:0007049(cell cycle);GO:0008289(lipid binding);GO:0016021(integral component of membrane);GO:0051301(cell division)	NA	NA	NA	Phosphatidylinositol transfer protein SFH5 (AHRD V1 *--- SFH5_YARLI); contains Interpro domain(s) IPR001251 Cellular retinaldehyde-binding/triple function, C-terminal	3.53469	2.1986	0.955623	7.932	4.34854	9.40251	0.308486	-1.69672	0.000903352	0.0167057	down	yes
Cla020191	GO:0004177(aminopeptidase activity);GO:0005739(mitochondrion);GO:0006508(proteolysis);GO:0008235(metalloexopeptidase activity);GO:0009507(chloroplast);GO:0009737(response to abscisic acid);GO:0031365(N-terminal protein amino acid modification);GO:0046872(metal ion binding)	NA	NA	NA	Methionine aminopeptidase (AHRD V1 ***- B9H6F3_POPTR); contains Interpro domain(s) IPR000994 Peptidase M24, structural domain	10.4308	8.58817	8.62828	14.6911	25.8901	20.7147	0.451046	-1.14865	0.000913507	0.0168469	down	yes
Cla011480	GO:0004252(serine-type endopeptidase activity);GO:0016485(protein processing)	NA	NA	NA	Rhomboid family protein (AHRD V1 ***- D7M0H4_ARALL); contains Interpro domain(s) IPR002610 Peptidase S54, rhomboid	5.88492	5.03393	5.06456	29.9686	2.79708	31.8206	0.247474	-2.01465	0.000950964	0.0174174	down	yes
Cla014815	NA	NA	NA	NA	Photosystem II reaction center W protein (AHRD V1 *-** B6TMB3_MAIZE); contains Interpro domain(s) IPR009806 Photosystem II protein PsbW, class 2	8.45186	7.70737	8.45199	16.1859	14.3427	27.7527	0.422284	-1.24372	0.000977034	0.0178148	down	yes
Cla013455	GO:0004618(phosphoglycerate kinase activity);GO:0005524(ATP binding);GO:0005737(cytoplasm);GO:0005739(mitochondrion);GO:0005829(cytosol);GO:0006096(glycolytic process);GO:0009507(chloroplast);GO:0009570(chloroplast stroma);GO:0009579(thylakoid);GO:0016020(membrane);GO:0019253(reductive pentose-phosphate cycle);GO:0046686(response to cadmium ion)	01200(Carbon metabolism);01230(Biosynthesis of amino acids);00010(Glycolysis / Gluconeogenesis);00710(Carbon fixation in photosynthetic organisms)	K00927	EC:2.7.2.3	Phosphoglycerate kinase (AHRD V1 ***- B9RHY4_RICCO); contains Interpro domain(s) IPR001576 Phosphoglycerate kinase	233.29	189.702	128.206	302.611	567.411	340.888	0.455192	-1.13545	0.000987582	0.0179404	down	yes
Cla008263	GO:0005576(extracellular region);GO:0005783(endoplasmic reticulum);GO:0006633(fatty acid biosynthetic process);GO:0016020(membrane);GO:0016746(transferase activity, transferring acyl groups);GO:0016747(transferase activity, transferring acyl groups other than amino-acyl groups)	00062(Fatty acid elongation)	K15397	EC:2.3.1.199	3-ketoacyl-CoA synthase (AHRD V1 ***- B9HPL4_POPTR); contains Interpro domain(s) IPR012392 Very-long-chain 3-ketoacyl-CoA synthase	3.44258	2.93664	1.39916	8.45029	4.5619	10.2197	0.334815	-1.57857	0.000994264	0.0179922	down	yes
Cla015269	GO:0000166(nucleotide binding);GO:0003676(nucleic acid binding);GO:0003723(RNA binding);GO:0009507(chloroplast);GO:0009535(chloroplast thylakoid membrane);GO:0009570(chloroplast stroma);GO:0009579(thylakoid);GO:0009941(chloroplast envelope)	03013(RNA transport);03015(mRNA surveillance pathway);03018(RNA degradation)	K13126	NA	Nucleic acid-binding protein (AHRD V1 **-* Q41834_MAIZE); contains Interpro domain(s) IPR003954 RNA recognition, region 1	25.4921	25.2578	12.0549	28.7866	70.2082	59.7624	0.395602	-1.33788	0.00100597	0.0181264	down	yes
Cla018598	GO:0000103(sulfate assimilation);GO:0006457(protein folding);GO:0009507(chloroplast);GO:0015035(protein disulfide oxidoreductase activity);GO:0016671(oxidoreductase activity, acting on a sulfur group of donors, disulfide as acceptor);GO:0034599(cellular response to oxidative stress);GO:0045454(cell redox homeostasis);GO:0055114(oxidation-reduction process)	04120(Ubiquitin mediated proteolysis);03420(Nucleotide excision repair)	K10610	NA	Thioredoxin 2 (AHRD V1 ***- Q5ZF47_PLAMJ); contains Interpro domain(s) IPR015467 Thioredoxin, core	7.0572	5.19522	6.68193	13.526	13.528	18.7381	0.413485	-1.27409	0.00101802	0.0183189	down	yes
Cla001476	GO:0003989(acetyl-CoA carboxylase activity);GO:0006633(fatty acid biosynthetic process);GO:0009317(acetyl-CoA carboxylase complex);GO:0009374(biotin binding);GO:0009507(chloroplast);GO:0009536(plastid);GO:0009570(chloroplast stroma);GO:0009941(chloroplast envelope)	01200(Carbon metabolism);01212(Fatty acid metabolism);00620(Pyruvate metabolism);00640(Propanoate metabolism);00061(Fatty acid biosynthesis);00253(Tetracycline biosynthesis)	K02160	NA	Acetyl-CoA carboxylase biotin carboxyl carrier protein (AHRD V1 *-** Q2S412_SALRD); contains Interpro domain(s) IPR001249 Acetyl-CoA biotin carboxyl carrier	23.6923	18.8562	8.62211	28.8577	57.7909	41.183	0.400297	-1.32086	0.00101977	0.0183257	down	yes
Cla008698	GO:0004784(superoxide dismutase activity);GO:0005507(copper ion binding);GO:0005737(cytoplasm);GO:0008270(zinc ion binding);GO:0019430(removal of superoxide radicals)	04146(Peroxisome)	K04565	EC:1.15.1.1	Superoxide dismutase (AHRD V1 ***- A1ED47_GOSAR); contains Interpro domain(s) IPR001424 Superoxide dismutase, copper/zinc binding	93.2369	82.9651	40.1019	109.863	292.948	139.26	0.399032	-1.32542	0.00102837	0.0184306	down	yes
Cla004268	NA	NA	NA	NA	Plastid transcriptionally active7 (AHRD V1 ***- Q8VZV9_ARATH)	20.3049	15.7649	11.0815	24.8936	57.668	35.8466	0.39821	-1.3284	0.0010815	0.0192365	down	yes
Cla016227	GO:0008150(biological_process);GO:0016021(integral component of membrane)	NA	NA	NA	Transmembrane protein 41-like protein (AHRD V1 **-- E2ACS3_CAMFO); contains Interpro domain(s) IPR015414 SNARE associated Golgi protein	13.5992	13.298	10.968	30.1602	22.3601	28.9669	0.464676	-1.1057	0.00108198	0.0192365	down	yes
Cla014964	NA	NA	NA	NA	Os02g0515000 protein (Fragment) (AHRD V1 ***- Q0E0X2_ORYSJ)	8.413	8.19417	8.57423	16.831	20.9564	16.4285	0.464466	-1.10636	0.00108707	0.0193013	down	yes
Cla004956	GO:0004871(signal transducer activity);GO:0005515(protein binding);GO:0005634(nucleus);GO:0005834(heterotrimeric G-protein complex);GO:0007067(mitotic nuclear division);GO:0007165(signal transduction);GO:0010997(anaphase-promoting complex binding);GO:0016567(protein ubiquitination);GO:0019900(kinase binding);GO:0033597(mitotic checkpoint complex);GO:0051301(cell division);GO:0097027(ubiquitin-pro…	04120(Ubiquitin mediated proteolysis)	K03363	NA	Cell division cycle 20 homolog (AHRD V1 **-- A5PMD2_DANRE); contains Interpro domain(s) IPR017986 WD40 repeat, region	5.62695	5.07793	1.00275	10.5606	8.70041	21.9374	0.284177	-1.81514	0.00109827	0.0194484	down	yes
Cla017516	GO:0003677(DNA binding);GO:0003700(transcription factor activity, sequence-specific DNA binding);GO:0005634(nucleus);GO:0006351(transcription, DNA-templated);GO:0006355(regulation of transcription, DNA-templated);GO:0046983(protein dimerization activity)	04075(Plant hormone signal transduction)	K16189	NA	Transcription factor (AHRD V1 *-*- D6MKM4_9ASPA); contains Interpro domain(s) IPR011598 Helix-loop-helix DNA-binding	29.7131	19.7983	11.2792	46.2791	35.8474	43.9635	0.482121	-1.05253	0.00110606	0.0195087	down	yes
Cla002690	GO:0009658(chloroplast organization);GO:0009706(chloroplast inner membrane)	NA	NA	NA	LrgB-like family protein (AHRD V1 ***- B6U217_MAIZE); contains Interpro domain(s) IPR007300 LrgB-like protein	45.502	37.1733	40.055	69.6914	116.521	66.5885	0.485482	-1.04251	0.00114572	0.0201021	down	yes
Cla007331	GO:0004553(hydrolase activity, hydrolyzing O-glycosyl compounds);GO:0030247(polysaccharide binding);GO:0046658(anchored component of plasma membrane)	00500(Starch and sucrose metabolism)	K19892	EC:3.2.1.39	Glucan endo-1 3-beta-glucosidase 4 (AHRD V1 ***- B6TCY1_MAIZE); contains Interpro domain(s) IPR013781 Glycoside hydrolase, subgroup, catalytic core	0.609578	0.43867	12.6169	29.2384	31.4176	36.0367	0.141325	-2.82291	0.00115773	0.0202859	down	yes
Cla012368	GO:0009416(response to light stimulus);GO:0009535(chloroplast thylakoid membrane);GO:0009768(photosynthesis, light harvesting in photosystem I);GO:0009941(chloroplast envelope);GO:0010287(plastoglobule);GO:0016168(chlorophyll binding);GO:0031409(pigment binding)	00196(Photosynthesis - antenna proteins)	K08916	NA	Chlorophyll a-b binding protein 8, chloroplastic (AHRD V1 ***- CB28_PEA); contains Interpro domain(s) IPR001344 Chlorophyll A-B binding protein	545.974	441.24	373.958	733.788	1294.77	799.677	0.48128	-1.05505	0.00115924	0.0202859	down	yes
Cla006019	GO:0015095(magnesium ion transmembrane transporter activity);GO:0015693(magnesium ion transport)	NA	NA	NA	Magnesium transporter MRS2-I (AHRD V1 ***- MRS2I_ORYSJ); contains Interpro domain(s) IPR002523 Mg2+ transporter protein, CorA-like	8.15241	7.8133	9.05269	18.2467	25.1275	14.0179	0.435921	-1.19786	0.0011696	0.0203871	down	yes
Cla017061	GO:0009507(chloroplast);GO:0009535(chloroplast thylakoid membrane);GO:0009570(chloroplast stroma);GO:0009579(thylakoid);GO:0009735(response to cytokinin);GO:0009941(chloroplast envelope);GO:0030001(metal ion transport);GO:0046872(metal ion binding)	NA	NA	NA	Heavy-metal-associated domain-containing protein (AHRD V1 *-** D7M6P1_ARALL); contains Interpro domain(s) IPR006121 Heavy metal transport/detoxification protein	20.0543	16.8317	13.7382	28.9705	56.6661	34.6069	0.421014	-1.24806	0.00117185	0.0203997	down	yes
Cla009685	GO:0005794(Golgi apparatus);GO:0016413(O-acetyltransferase activity);GO:0071554(cell wall organization or biogenesis)	NA	NA	NA	Protein trichome birefringence-like 38 (AHRD V1 **-- Q8VY22_ARATH); contains Interpro domain(s) IPR004253 Protein of unknown function DUF231, plant	2.25663	4.09637	0.891598	6.15696	16.4202	6.19572	0.251786	-1.98973	0.00117709	0.0204641	down	yes
Cla004637	GO:0004497(monooxygenase activity);GO:0005783(endoplasmic reticulum);GO:0007275(multicellular organism development);GO:0010268(brassinosteroid homeostasis);GO:0016125(sterol metabolic process);GO:0016132(brassinosteroid biosynthetic process)	00905(Brassinosteroid biosynthesis)	K12639	EC:1.14.13.-	Cytochrome P450 (AHRD V1 ***- A0ZS62_SOLLC); contains Interpro domain(s) IPR001128 Cytochrome P450	0.814571	0.580945	0.371582	2.93771	3.69331	1.48069	0.217845	-2.19862	0.00119189	0.0206677	down	yes
Cla002645	GO:0003677(DNA binding);GO:0003700(transcription factor activity, sequence-specific DNA binding);GO:0005515(protein binding);GO:0005634(nucleus);GO:0006351(transcription, DNA-templated);GO:0009409(response to cold);GO:0010440(stomatal lineage progression);GO:0045893(positive regulation of transcription, DNA-templated);GO:0046983(protein dimerization activity);GO:0050826(response to freezing)	00040(Pentose and glucuronate interconversions);00053(Ascorbate and aldarate metabolism);00520(Amino sugar and nucleotide sugar metabolism)	K16190	EC:2.7.1.43	Inducer of CBF expression 1 (AHRD V1 **-- A3FM76_POPTR); contains Interpro domain(s) IPR011598 Helix-loop-helix DNA-binding	4.03422	15.1917	14.1675	25.1942	32.9471	28.1569	0.386954	-1.36977	0.00119506	0.0206957	down	yes
Cla012226	GO:0003677(DNA binding);GO:0003700(transcription factor activity, sequence-specific DNA binding);GO:0005515(protein binding);GO:0005634(nucleus);GO:0006355(regulation of transcription, DNA-templated);GO:0009944(polarity specification of adaxial/abaxial axis);GO:0046872(metal ion binding);GO:1902183(regulation of shoot apical meristem development);GO:2000024(regulation of leaf development)	NA	NA	NA	YABBY (AHRD V1 **-- B7EHY1_ORYSJ); contains Interpro domain(s) IPR006780 YABBY protein	12.2749	9.18702	10.2682	17.4409	22.5344	28.8582	0.460969	-1.11726	0.00120151	0.0207805	down	yes
Cla002626	GO:0003674(molecular_function);GO:0008150(biological_process);GO:0009507(chloroplast);GO:0009543(chloroplast thylakoid lumen);GO:0009579(thylakoid);GO:0031977(thylakoid lumen)	NA	NA	NA	Thylakoid lumenal 17.9 kDa protein, chloroplastic (AHRD V1 ***- TL1Y_ARATH)	8.4545	8.4679	7.74836	17.8844	23.7438	17.9186	0.414308	-1.27122	0.00120326	0.0207839	down	yes
Cla005752	GO:0004563(beta-N-acetylhexosaminidase activity);GO:0005618(cell wall);GO:0005886(plasma membrane);GO:0005975(carbohydrate metabolic process);GO:0009505(plant-type cell wall);GO:0015929(hexosaminidase activity)	00520(Amino sugar and nucleotide sugar metabolism);00531(Glycosaminoglycan degradation);00603(Glycosphingolipid biosynthesis - globo series);00604(Glycosphingolipid biosynthesis - ganglio series);00511(Other glycan degradation)	K12373	EC:3.2.1.52	Beta-hexosaminidase 2 (AHRD V1 ***- E6Y3A5_SOLLC); contains Interpro domain(s) IPR001540 Glycoside hydrolase, family 20	3.02638	2.84389	0.697349	4.09647	10.0472	8.27876	0.292904	-1.7715	0.00120673	0.0208168	down	yes
Cla009818	GO:0000325(plant-type vacuole);GO:0005516(calmodulin binding);GO:0005524(ATP binding);GO:0005773(vacuole);GO:0005774(vacuolar membrane);GO:0008559(xenobiotic-transporting ATPase activity);GO:0016021(integral component of membrane);GO:0042626(ATPase activity, coupled to transmembrane movement of substances);GO:0055085(transmembrane transport);GO:1902417((+)-abscisic acid D-glucopyranosyl ester tra…	02010(ABC transporters)	K05666	NA	Multidrug resistance protein ABC transporter family (AHRD V1 **-- B9I191_POPTR); contains Interpro domain(s) IPR001140 ABC transporter, transmembrane region	24.2739	23.1543	10.4456	46.0247	25.1978	51.6055	0.471177	-1.08566	0.00123463	0.0211887	down	yes
Cla022371	GO:0008194(UDP-glycosyltransferase activity);GO:0009247(glycolipid biosynthetic process);GO:0009507(chloroplast);GO:0009536(plastid);GO:0009706(chloroplast inner membrane);GO:0009793(embryo development ending in seed dormancy);GO:0009941(chloroplast envelope);GO:0010027(thylakoid membrane organization);GO:0016757(transferase activity, transferring glycosyl groups);GO:0019375(galactolipid biosynth…	00561(Glycerolipid metabolism)	K03715	EC:2.4.1.46	Processive diacylglycerol glucosyltransferase (AHRD V1 **-- C5NXP9_9BACL); contains Interpro domain(s) IPR009695 Monogalactosyldiacylglycerol synthase	6.88798	6.21568	5.3645	12.6936	11.6418	14.9741	0.469815	-1.08984	0.00124246	0.0212642	down	yes
Cla005359	GO:0003924(GTPase activity);GO:0005198(structural molecule activity);GO:0005515(protein binding);GO:0005874(microtubule);GO:0007017(microtubule-based process);GO:0007049(cell cycle);GO:0009507(chloroplast);GO:0009535(chloroplast thylakoid membrane);GO:0009570(chloroplast stroma);GO:0009637(response to blue light);GO:0009658(chloroplast organization);GO:0009902(chloroplast relocation);GO:0010020(c…	NA	NA	NA	Cell division protein ftsZ (AHRD V1 ***- B6TH29_MAIZE); contains Interpro domain(s) IPR000158 Cell division protein FtsZ, N-terminal	16.4717	14.4212	10.1647	21.5876	28.4477	36.7855	0.4729	-1.08039	0.00124381	0.0212642	down	yes
Cla012693	GO:0005887(integral component of plasma membrane);GO:0008509(anion transmembrane transporter activity);GO:0051453(regulation of intracellular pH);GO:0098656(anion transmembrane transport)	NA	NA	NA	AE family transporter anion exchange (AHRD V1 **-- A4RY02_OSTLU); contains Interpro domain(s) IPR003020 Bicarbonate transporter, eukaryotic	1.24806	1.71897	1.31262	2.62897	7.17323	3.84132	0.313677	-1.67265	0.00126448	0.02159	down	yes
Cla009966	GO:0000139(Golgi membrane);GO:0005794(Golgi apparatus);GO:0009506(plasmodesma);GO:0016021(integral component of membrane);GO:0016757(transferase activity, transferring glycosyl groups);GO:0016759(cellulose synthase activity);GO:0071555(cell wall organization)	NA	NA	NA	Cellulose synthase-like family C1 protein (AHRD V1 ***- C8CBX3_HORVD); contains Interpro domain(s) IPR001173 Glycosyl transferase, family 2	3.68811	3.00326	1.93599	9.01774	3.34641	10.8923	0.370966	-1.43064	0.00134528	0.0227082	down	yes
Cla000911	GO:0005576(extracellular region);GO:0016042(lipid catabolic process);GO:0016788(hydrolase activity, acting on ester bonds);GO:0048046(apoplast);GO:0052689(carboxylic ester hydrolase activity)	00561(Glycerolipid metabolism)	K00679	EC:2.3.1.158	GDSL esterase/lipase (AHRD V1 ***- F4KBC2_ARATH); contains Interpro domain(s) IPR001087 Lipase, GDSL	19.5216	11.9464	16.8748	45.2887	20.0589	36.3734	0.475249	-1.07324	0.00135344	0.022817	down	yes
Cla023366	GO:0005840(ribosome);GO:0006479(protein methylation);GO:0008276(protein methyltransferase activity)	NA	NA	NA	Ribosomal protein L11 methyltransferase-like protein (AHRD V1 ***- Q9FN34_ARATH); contains Interpro domain(s) IPR004498 Ribosomal protein L11 methyltransferase	2.90664	3.27128	2.46306	5.48973	9.92202	7.98161	0.369378	-1.43683	0.00138268	0.0231638	down	yes
Cla005953	GO:0003674(molecular_function);GO:0005634(nucleus);GO:0008150(biological_process)	NA	NA	NA	At1g04030 (Fragment) (AHRD V1 *-*- Q1W7J6_NICTO)	9.52825	5.96845	3.70615	15.7624	11.484	19.4636	0.411108	-1.28241	0.00142161	0.0237267	down	yes
Cla011522	GO:0004069(L-aspartate:2-oxoglutarate aminotransferase activity);GO:0006520(cellular amino acid metabolic process);GO:0008483(transaminase activity);GO:0008793(aromatic-amino-acid:2-oxoglutarate aminotransferase activity);GO:0009058(biosynthetic process);GO:0009693(ethylene biosynthetic process);GO:0016847(1-aminocyclopropane-1-carboxylate synthase activity);GO:0030170(pyridoxal phosphate binding)	00270(Cysteine and methionine metabolism)	K01762	EC:4.4.1.14	1-aminocyclopropane-1-carboxylate synthase (AHRD V1 ***- Q6U5H3_ROSHC); contains Interpro domain(s) IPR004839 Aminotransferase, class I and II	10.142	6.20898	10.575	28.6345	12.4624	17.236	0.461592	-1.11531	0.00143084	0.0238509	down	yes
Cla013874	GO:0005737(cytoplasm);GO:0006457(protein folding)	04141(Protein processing in endoplasmic reticulum)	K09503	NA	Chaperone protein dnaJ 10 (AHRD V1 ***- B6TAW2_MAIZE); contains Interpro domain(s) IPR015609 Molecular chaperone, heat shock protein, Hsp40, DnaJ	0.890786	0.424952	0.318607	2.17894	5.28505	1.50339	0.182255	-2.45597	0.0014927	0.0246665	down	yes
Cla023094	GO:0003674(molecular_function);GO:0005634(nucleus);GO:0008150(biological_process)	03040(Spliceosome)	K12662	NA	Unknown Protein (AHRD V1); contains Interpro domain(s) IPR010410 Protein of unknown function DUF1005	0.237997	0.369977	0.673575	3.91214	0.811348	3.25953	0.160534	-2.63905	0.00150031	0.0247005	down	yes
Cla019595	GO:0009416(response to light stimulus);GO:0009535(chloroplast thylakoid membrane);GO:0009768(photosynthesis, light harvesting in photosystem I);GO:0009941(chloroplast envelope);GO:0010287(plastoglobule);GO:0016168(chlorophyll binding);GO:0031409(pigment binding)	00196(Photosynthesis - antenna proteins)	K08912	NA	Chlorophyll a-b binding protein 21, chloroplastic (AHRD V1 ***- CB22_TOBAC); contains Interpro domain(s) IPR001344 Chlorophyll A-B binding protein	4.27899	1.63238	2.5387	4.76832	20.2302	6.353	0.269527	-1.8915	0.00156475	0.0256036	down	yes
Cla020846	GO:0003674(molecular_function);GO:0005576(extracellular region);GO:0031225(anchored component of membrane);GO:0051707(response to other organism)	03013(RNA transport)	K14297	NA	Thaumatin-like protein (AHRD V1 ***- Q9ZQY9_ARATH); contains Interpro domain(s) IPR001938 Thaumatin, pathogenesis-related	5.80358	4.17538	2.08452	19.224	2.36508	30.2116	0.232883	-2.10232	0.00156812	0.0256273	down	yes
Cla005884	GO:0005783(endoplasmic reticulum);GO:0016020(membrane);GO:0016788(hydrolase activity, acting on ester bonds)	00901(Indole alkaloid biosynthesis)	K01757	EC:4.3.3.2	Strictosidine synthase family protein (AHRD V1 ***- D7LVM7_ARALL); contains Interpro domain(s) IPR004141 Strictosidine synthase	17.0318	10.3357	15.2189	22.3594	39.555	29.7945	0.464366	-1.10667	0.00158706	0.0258736	down	yes
Cla020495	GO:0004177(aminopeptidase activity);GO:0005773(vacuole);GO:0006508(proteolysis);GO:0008237(metallopeptidase activity);GO:0008270(zinc ion binding);GO:0009507(chloroplast);GO:0009570(chloroplast stroma)	NA	NA	NA	Aspartyl aminopeptidase (AHRD V1 ***- Q9LZ26_ARATH); contains Interpro domain(s) IPR001948 Peptidase M18, aminopeptidase I	2.73086	2.21458	1.67193	3.3647	8.10589	7.46723	0.349426	-1.51694	0.00162291	0.0262337	down	yes
Cla012229	GO:0008150(biological_process);GO:0009507(chloroplast)	NA	NA	NA	TPR domain protein (AHRD V1 *-*- B6U810_MAIZE); contains Interpro domain(s) IPR011990 Tetratricopeptide-like helical	7.6816	5.80221	6.03901	22.7059	6.61475	22.7229	0.375125	-1.41456	0.0016546	0.0266814	down	yes
Cla017243	GO:0005737(cytoplasm)	00561(Glycerolipid metabolism);00564(Glycerophospholipid metabolism)	K13506	EC:2.3.1.15	Os03g0169000 protein (Fragment) (AHRD V1 **-- Q0DUS7_ORYSJ); contains Interpro domain(s) IPR004348 Protein of unknown function DUF246, plant	6.31281	4.2104	7.90327	21.6486	6.54547	16.1545	0.415493	-1.2671	0.00173813	0.0278	down	yes
Cla007748	GO:0016412(serine O-acyltransferase activity)	00906(Carotenoid biosynthesis)	K00514	EC:1.3.5.6	GDSL esterase/lipase 5 (AHRD V1 ***- GLIP5_ARATH); contains Interpro domain(s) IPR001087 Lipase, GDSL	47.6541	30.2682	14.8644	80.5931	46.414	70.0166	0.470942	-1.08638	0.00180643	0.0284688	down	yes
Cla014641	GO:0003674(molecular_function);GO:0008150(biological_process)	01210(2-Oxocarboxylic acid metabolism);01230(Biosynthesis of amino acids);00270(Cysteine and methionine metabolism);00280(Valine, leucine and isoleucine degradation);00290(Valine, leucine and isoleucine biosynthesis);00770(Pantothenate and CoA biosynthesis)	K00826	EC:2.6.1.42	Myosin heavy chain-related protein (AHRD V1 ***- Q9C8T4_ARATH)	5.90667	5.6072	4.40965	14.5155	9.87591	8.20505	0.488504	-1.03356	0.00180809	0.0284688	down	yes
Cla010785	GO:0003674(molecular_function);GO:0005634(nucleus);GO:0009507(chloroplast);GO:0009570(chloroplast stroma);GO:0010275(NAD(P)H dehydrogenase complex assembly);GO:0010598(NAD(P)H dehydrogenase complex (plastoquinone));GO:0016020(membrane)	00564(Glycerophospholipid metabolism)	K01126	EC:3.1.4.46	Chlororespiratory reduction 7 (AHRD V1 ***- Q9FL87_ARATH)	4.65123	5.45004	6.10961	13.9277	22.069	12.3739	0.335139	-1.57717	0.00181801	0.0285914	down	yes
Cla022246	GO:0005634(nucleus);GO:0047134(protein-disulfide reductase activity);GO:0055114(oxidation-reduction process)	NA	NA	NA	Nucleoredoxin 1 (AHRD V1 **-- A8I9L1_CHLRE); contains Interpro domain(s) IPR012335 Thioredoxin fold	7.92471	6.03394	8.21487	14.9674	18.766	13.8414	0.466077	-1.10136	0.00182266	0.0286308	down	yes
Cla017923	GO:0005829(cytosol);GO:0016491(oxidoreductase activity);GO:0055114(oxidation-reduction process)	00960(Tropane, piperidine and pyridine alkaloid biosynthesis)	K08081	EC:1.1.1.206	Tropinone reductase I (AHRD V1 **-- Q9AR59_SOLTU); contains Interpro domain(s) IPR002198 Short-chain dehydrogenase/reductase SDR	1.2991	0.446477	0.608671	3.46093	5.85658	2.38281	0.201212	-2.31321	0.00185272	0.0290006	down	yes
Cla021266	GO:0005515(protein binding);GO:0005634(nucleus);GO:0009611(response to wounding);GO:0016567(protein ubiquitination);GO:0030246(carbohydrate binding)	NA	NA	NA	F-box protein PP2-B7 (AHRD V1 ***- PP2B7_ARATH); contains Interpro domain(s) IPR001810 Cyclin-like F-box	23.3856	19.2615	42.3598	76.4389	34.648	65.8113	0.480542	-1.05727	0.00185643	0.0290147	down	yes
Cla022443	GO:0005515(protein binding);GO:0006457(protein folding);GO:0009507(chloroplast);GO:0009536(plastid);GO:0009658(chloroplast organization);GO:0009706(chloroplast inner membrane);GO:0009941(chloroplast envelope);GO:0010020(chloroplast fission);GO:0031357(integral component of chloroplast inner membrane);GO:0043621(protein self-association)	NA	NA	NA	Heat shock protein DnaJ domain protein (AHRD V1 *--* F5UJU9_9CYAN); contains Interpro domain(s) IPR001623 Heat shock protein DnaJ, N-terminal	6.27505	5.96558	3.36944	9.2157	12.7634	11.6612	0.464028	-1.10771	0.00189522	0.0293667	down	yes
Cla016776	GO:0005525(GTP binding);GO:0005576(extracellular region);GO:0005622(intracellular);GO:0005886(plasma membrane);GO:0007264(small GTPase mediated signal transduction);GO:0009738(abscisic acid-activated signaling pathway);GO:0015031(protein transport)	00940(Phenylpropanoid biosynthesis)	K00430	EC:1.11.1.7	Ras-like GTP-binding protein RHO (AHRD V1 **-* RHO_APLCA); contains Interpro domain(s) IPR003578 Ras small GTPase, Rho type	13.0525	12.4181	3.2983	21.4819	25.7981	33.0989	0.357917	-1.4823	0.0018959	0.0293667	down	yes
Cla015213	GO:0000470(maturation of LSU-rRNA);GO:0003723(RNA binding);GO:0005739(mitochondrion);GO:0006412(translation);GO:0022625(cytosolic large ribosomal subunit)	03010(Ribosome)	K02863	NA	50S ribosomal protein L1 (AHRD V1 **** D4ZXX5_SPIPL); contains Interpro domain(s) IPR005878 Ribosomal protein L1, bacterial-type	67.5999	60.3845	58.6349	87.1334	179.423	108.104	0.498103	-1.00549	0.00190991	0.0294729	down	yes
Cla003203	GO:0004318(enoyl-[acyl-carrier-protein] reductase (NADH) activity);GO:0005507(copper ion binding);GO:0005835(fatty acid synthase complex);GO:0006633(fatty acid biosynthetic process);GO:0009507(chloroplast);GO:0009570(chloroplast stroma);GO:0009579(thylakoid);GO:0009941(chloroplast envelope);GO:0016491(oxidoreductase activity);GO:0016631(enoyl-[acyl-carrier-protein] reductase activity);GO:0055114(…	01212(Fatty acid metabolism);00061(Fatty acid biosynthesis);00780(Biotin metabolism)	K00208	EC:1.3.1.9 1.3.1.10	Enoyl- (AHRD V1 ***- Q93X66_BRANA); contains Interpro domain(s) IPR014358 Enoyl-[acyl-carrier-protein] reductase (NADH)	21.1015	17.7827	8.35218	19.2593	46.3319	40.9943	0.443179	-1.17404	0.00195279	0.0300042	down	yes
Cla001161	GO:0005215(transporter activity);GO:0005886(plasma membrane);GO:0006820(anion transport);GO:0006873(cellular ion homeostasis);GO:0008308(voltage-gated anion channel activity);GO:0008509(anion transmembrane transporter activity);GO:0009270(response to humidity);GO:0009737(response to abscisic acid);GO:0009738(abscisic acid-activated signaling pathway);GO:0010037(response to carbon dioxide);GO:0010…	NA	NA	NA	C4-dicarboxylate transporter/malic acid transport family protein (AHRD V1 ***- D7KND2_ARALL); contains Interpro domain(s) IPR004695 C4-dicarboxylate transporter/malic acid transport protein	0.945206	1.21135	1.32892	3.23106	5.42386	2.53829	0.311393	-1.68319	0.00195932	0.0300354	down	yes
Cla008834	GO:0000287(magnesium ion binding);GO:0004765(shikimate kinase activity);GO:0009073(aromatic amino acid family biosynthetic process);GO:0019632(shikimate metabolic process)	NA	NA	NA	Shikimate kinase-like protein (AHRD V1 ***- B9GZJ5_POPTR); contains Interpro domain(s) IPR017447 CS	12.6006	9.04618	5.44528	14.3368	26.7785	21.0331	0.435925	-1.19785	0.00201677	0.0306347	down	yes
Cla007694	NA	NA	NA	NA	Pentatricopeptide repeat-containing protein (AHRD V1 *-*- D7LKZ8_ARALL)	7.17963	4.86583	4.47354	12.5002	18.9223	9.4149	0.404507	-1.30576	0.00206003	0.0311216	down	yes
Cla017227	GO:0008152(metabolic process);GO:0009409(response to cold);GO:0009416(response to light stimulus);GO:0009507(chloroplast);GO:0009535(chloroplast thylakoid membrane);GO:0009570(chloroplast stroma);GO:0009735(response to cytokinin);GO:0009744(response to sucrose);GO:0009941(chloroplast envelope);GO:0010319(stromule);GO:0016597(amino acid binding)	NA	NA	NA	Unknown protein DS12 from 2D-PAGE of leaf, chloroplastic (AHRD V1 **-- UP12_ORYSJ)	58.712	59.9337	37.3424	73.4713	180.335	90.8405	0.452603	-1.14368	0.00209677	0.0314916	down	yes
Cla013254	GO:0000302(response to reactive oxygen species);GO:0004601(peroxidase activity);GO:0005618(cell wall);GO:0005737(cytoplasm);GO:0005794(Golgi apparatus);GO:0005829(cytosol);GO:0005886(plasma membrane);GO:0006979(response to oxidative stress);GO:0009408(response to heat);GO:0009506(plasmodesma);GO:0009507(chloroplast);GO:0009570(chloroplast stroma);GO:0009651(response to salt stress);GO:0009735(res…	00053(Ascorbate and aldarate metabolism);00480(Glutathione metabolism)	K00434	EC:1.11.1.11	Ascorbate peroxidase (AHRD V1 ***- Q1AFF4_9ROSI); contains Interpro domain(s) IPR010255 Haem peroxidase	2.21093	3.2281	2.26848	4.49838	17.4769	6.07996	0.274726	-1.86393	0.0021111	0.0315763	down	yes
Cla019322	GO:0005737(cytoplasm);GO:0008757(S-adenosylmethionine-dependent methyltransferase activity);GO:0032259(methylation)	00860(Porphyrin and chlorophyll metabolism)	K03428	EC:2.1.1.11	Mg-protoporphyrin IX methyltransferase (AHRD V1 ***- A2BZZ7_PROM1); contains Interpro domain(s) IPR010251 Magnesium protoporphyrin O-methyltransferase	4.98842	4.89308	4.14172	10.6483	10.2448	11.726	0.429909	-1.2179	0.00211187	0.0315763	down	yes
Cla020905	GO:0005739(mitochondrion);GO:0005829(cytosol);GO:0008150(biological_process)	NA	NA	NA	Pentatricopeptide repeat-containing protein (AHRD V1 ***- D7M2Z4_ARALL); contains Interpro domain(s) IPR002885 Pentatricopeptide repeat	2.36574	2.00126	2.46466	4.50702	6.94775	5.36119	0.406261	-1.29952	0.00213103	0.0317917	down	yes
Cla007520	GO:0003700(transcription factor activity, sequence-specific DNA binding);GO:0005634(nucleus);GO:0009934(regulation of meristem structural organization);GO:0046872(metal ion binding);GO:0048444(floral organ morphogenesis);GO:0051302(regulation of cell division)	NA	NA	NA	Tesmin/TSO1-like CXC domain containing protein expressed (AHRD V1 *--- Q10G99_ORYSJ); contains Interpro domain(s) IPR005172 Tesmin/TSO1-like, CXC	6.93537	4.91819	2.58265	6.2511	13.7046	15.9641	0.4019	-1.31509	0.00213795	0.0318592	down	yes
Cla017369	GO:0009044(xylan 1,4-beta-xylosidase activity);GO:0009505(plant-type cell wall);GO:0031222(arabinan catabolic process);GO:0045493(xylan catabolic process);GO:0046556(alpha-L-arabinofuranosidase activity)	00500(Starch and sucrose metabolism);00520(Amino sugar and nucleotide sugar metabolism)	K15920	EC:3.2.1.37	Beta xylosidase (AHRD V1 ***- Q6RXY3_FRAAN); contains Interpro domain(s) IPR001764 Glycoside hydrolase, family 3, N-terminal	4.97657	4.67209	4.18205	7.6661	9.38475	11.4276	0.485655	-1.042	0.00214614	0.0319456	down	yes
Cla013304	GO:0005200(structural constituent of cytoskeleton);GO:0005524(ATP binding);GO:0005737(cytoplasm);GO:0005739(mitochondrion);GO:0005856(cytoskeleton);GO:0005886(plasma membrane);GO:0009506(plasmodesma);GO:0009570(chloroplast stroma);GO:0009941(chloroplast envelope);GO:0030036(actin cytoskeleton organization)	04145(Phagosome)	K05692	NA	Actin (AHRD V1 ***- F1CFB3_CAMSI); contains Interpro domain(s) IPR004000 Actin/actin-like	3.51191	2.05879	1.96996	6.91502	8.53975	5.61718	0.357853	-1.48256	0.00214942	0.0319588	down	yes
Cla023399	GO:0009507(chloroplast);GO:0009534(chloroplast thylakoid);GO:0009723(response to ethylene);GO:0009941(chloroplast envelope);GO:0015979(photosynthesis);GO:0015995(chlorophyll biosynthetic process);GO:0016491(oxidoreductase activity);GO:0016630(protochlorophyllide reductase activity);GO:0055114(oxidation-reduction process)	00860(Porphyrin and chlorophyll metabolism)	K00218	EC:1.3.1.33	Protochlorophyllide reductase (AHRD V1 ***- Q8LAV9_ARATH); contains Interpro domain(s) IPR005979 Light-dependent protochlorophyllide reductase	147.873	108.877	48.0024	164.572	224.773	250.29	0.476448	-1.06961	0.0021649	0.0320819	down	yes
Cla014487	GO:0005618(cell wall);GO:0006633(fatty acid biosynthetic process);GO:0009507(chloroplast);GO:0009534(chloroplast thylakoid);GO:0009941(chloroplast envelope);GO:0016020(membrane);GO:0016836(hydro-lyase activity);GO:0019171(3-hydroxyacyl-[acyl-carrier-protein] dehydratase activity)	01212(Fatty acid metabolism);00061(Fatty acid biosynthesis);00780(Biotin metabolism)	K02372	EC:4.2.1.59	(3R)-hydroxymyristoyl- (AHRD V1 ***- Q9LX13_ARATH); contains Interpro domain(s) IPR010084 Beta-hydroxyacyl-(acyl-carrier-protein) dehydratase FabZ	24.0819	18.0075	13.9384	26.5257	41.0174	44.5326	0.49991	-1.00026	0.00217584	0.0322017	down	yes
Cla019015	GO:0009061(anaerobic respiration);GO:0018171(peptidyl-cysteine oxidation);GO:0070483(detection of hypoxia)	00430(Taurine and hypotaurine metabolism)	K10712	EC:1.13.11.19	Cupin rmlc-type (Fragment) (AHRD V1 *--- A6N0W0_ORYSI); contains Interpro domain(s) IPR012864 Protein of unknown function DUF1637	6.85702	6.7711	5.32873	12.3349	18.0268	14.1552	0.425835	-1.23163	0.00218311	0.0322017	down	yes
Cla015621	GO:0009507(chloroplast);GO:0016117(carotenoid biosynthetic process);GO:0016491(oxidoreductase activity);GO:0016705(oxidoreductase activity, acting on paired donors, with incorporation or reduction of molecular oxygen);GO:0055114(oxidation-reduction process)	NA	NA	NA	FAD dependent oxidoreductase (AHRD V1 **-- Q118X4_TRIEI)	8.90221	9.33062	7.25705	14.9969	23.3134	14.8104	0.479848	-1.05935	0.00219094	0.0322175	down	yes
Cla001663	GO:0003677(DNA binding);GO:0003700(transcription factor activity, sequence-specific DNA binding);GO:0005634(nucleus);GO:0006351(transcription, DNA-templated);GO:0006355(regulation of transcription, DNA-templated);GO:0046983(protein dimerization activity)	NA	NA	NA	Transcription factor (Fragment) (AHRD V1 *--- D6MK24_9ASPA); contains Interpro domain(s) IPR011598 Helix-loop-helix DNA-binding	8.57947	6.43511	7.12302	14.7091	16.6064	15.7565	0.470292	-1.08837	0.00223496	0.0327566	down	yes
Cla001715	GO:0005509(calcium ion binding);GO:0006810(transport);GO:0009344(nitrite reductase complex [NAD(P)H]);GO:0009507(chloroplast);GO:0009534(chloroplast thylakoid);GO:0009535(chloroplast thylakoid membrane);GO:0009543(chloroplast thylakoid lumen);GO:0009654(photosystem II oxygen evolving complex);GO:0009767(photosynthetic electron transport chain);GO:0019684(photosynthesis, light reaction);GO:0019898…	00195(Photosynthesis)	K08901	NA	Oxygen evolving enhancer 3 family protein (AHRD V1 ***- D7L9Q0_ARALL); contains Interpro domain(s) IPR008797 Photosystem II oxygen evolving complex protein PsbQ	17.7459	13.2573	10.5903	23.4807	41.5485	27.0799	0.451568	-1.14699	0.00226667	0.0330761	down	yes
Cla004652	GO:0004871(signal transducer activity);GO:0005515(protein binding);GO:0005634(nucleus);GO:0005834(heterotrimeric G-protein complex);GO:0007067(mitotic nuclear division);GO:0007165(signal transduction);GO:0010997(anaphase-promoting complex binding);GO:0016567(protein ubiquitination);GO:0051301(cell division);GO:0097027(ubiquitin-protein transferase activator activity)	04120(Ubiquitin mediated proteolysis)	K03364	NA	WD-repeat cell cycle regulatory protein (AHRD V1 **-- Q6T2Z5_SOYBN); contains Interpro domain(s) IPR017986 WD40 repeat, region	4.47253	6.329	1.36007	9.94164	8.0368	18.6646	0.331894	-1.59121	0.00227816	0.0332074	down	yes
Cla016805	GO:0003674(molecular_function);GO:0005634(nucleus);GO:0008150(biological_process);GO:0009505(plant-type cell wall)	03040(Spliceosome)	K12662	NA	Unknown Protein (AHRD V1); contains Interpro domain(s) IPR010410 Protein of unknown function DUF1005	0.194232	0.148788	0.057451	0.742213	0.784843	0.916663	0.163878	-2.60931	0.00232806	0.0337139	down	yes
Cla003386	GO:0004553(hydrolase activity, hydrolyzing O-glycosyl compounds);GO:0030247(polysaccharide binding);GO:0046658(anchored component of plasma membrane)	00500(Starch and sucrose metabolism)	K19891	EC:3.2.1.39	Glucan endo-1 3-beta-glucosidase 3 (AHRD V1 ***- B6TLN1_MAIZE); contains Interpro domain(s) IPR000490 Glycoside hydrolase, family 17	11.8446	8.63312	4.3221	14.8701	14.2983	25.5388	0.453319	-1.1414	0.00233863	0.0337937	down	yes
Cla006366	GO:0009044(xylan 1,4-beta-xylosidase activity);GO:0009505(plant-type cell wall);GO:0031222(arabinan catabolic process);GO:0045493(xylan catabolic process);GO:0046556(alpha-L-arabinofuranosidase activity)	00500(Starch and sucrose metabolism);00520(Amino sugar and nucleotide sugar metabolism)	K15920	EC:3.2.1.37	Beta-xylosidase 4 (AHRD V1 ***- D7MRV5_ARALL); contains Interpro domain(s) IPR001764 Glycoside hydrolase, family 3, N-terminal	28.1868	25.3127	7.94107	35.9483	48.9349	53.9147	0.442662	-1.17572	0.00234458	0.0338431	down	yes
Cla021862	GO:0005871(kinesin complex);GO:0007018(microtubule-based movement);GO:0008574(ATP-dependent microtubule motor activity, plus-end-directed)	04144(Endocytosis)	K10396	NA	Kinesin-like protein (AHRD V1 ***- Q9LUG0_ARATH); contains Interpro domain(s) IPR010544 Kinesin-related	4.04968	3.73201	1.32535	6.18891	4.69347	11.6353	0.40444	-1.306	0.00237451	0.0340542	down	yes
Cla013105	GO:0005576(extracellular region);GO:0008152(metabolic process);GO:0047513(1,2-alpha-L-fucosidase activity);GO:0048046(apoplast)	00511(Other glycan degradation)	K15923	EC:3.2.1.51	Alpha-1 2-fucosidase (AHRD V1 **** A8J657_LILLO); contains Interpro domain(s) IPR016518 Uncharacterised conserved protein UCP007663	8.7601	5.53003	3.45196	10.8914	16.4212	11.3242	0.459203	-1.1228	0.00240164	0.0343694	down	yes
Cla005637	GO:0003677(DNA binding);GO:0004816(asparagine-tRNA ligase activity);GO:0005524(ATP binding);GO:0005739(mitochondrion);GO:0006421(asparaginyl-tRNA aminoacylation);GO:0009507(chloroplast);GO:0009570(chloroplast stroma);GO:0048481(plant ovule development)	00970(Aminoacyl-tRNA biosynthesis)	K01893	EC:6.1.1.22	Asparaginyl-tRNA synthetase (AHRD V1 ***- F8KYX3_9CHLA); contains Interpro domain(s) IPR004522 Asparaginyl-tRNA synthetase, class IIb	10.5577	10.2582	6.78134	18.6881	20.78	15.9141	0.498306	-1.0049	0.00244172	0.0349047	down	yes
Cla013217	GO:0004806(triglyceride lipase activity);GO:0005516(calmodulin binding);GO:0005886(plasma membrane);GO:0006629(lipid metabolic process);GO:0016042(lipid catabolic process);GO:0016787(hydrolase activity)	NA	NA	NA	Calmodulin-binding heat-shock protein (AHRD V1 **-- Q41251_TOBAC); contains Interpro domain(s) IPR002921 Lipase, class 3	2.38923	5.26474	2.21646	13.4954	5.49	8.49225	0.359216	-1.47708	0.00250098	0.0355245	down	yes
Cla012950	GO:0006979(response to oxidative stress);GO:0009507(chloroplast);GO:0009570(chloroplast stroma);GO:0030091(protein repair);GO:0033743(peptide-methionine (R)-S-oxide reductase activity);GO:0046872(metal ion binding);GO:0055114(oxidation-reduction process)	03040(Spliceosome)	K12869	NA	Peptide methionine sulfoxide reductase msrB (AHRD V1 *-*- B6T2C6_MAIZE); contains Interpro domain(s) IPR002579 Methionine sulphoxide reductase B	7.62629	8.76408	13.4858	10.5683	40.3169	29.601	0.371197	-1.42974	0.00255272	0.0361059	down	yes
Cla022301	GO:0005887(integral component of plasma membrane);GO:0008509(anion transmembrane transporter activity);GO:0051453(regulation of intracellular pH);GO:0098656(anion transmembrane transport)	NA	NA	NA	AE family transporter anion exchange (AHRD V1 *--- A4RY02_OSTLU); contains Interpro domain(s) IPR003020 Bicarbonate transporter, eukaryotic	0.920025	0.600078	0.180312	3.11875	1.50833	2.53054	0.237567	-2.07359	0.00257503	0.0363445	down	yes
Cla018029	GO:0005737(cytoplasm);GO:0016491(oxidoreductase activity);GO:0055114(oxidation-reduction process)	00040(Pentose and glucuronate interconversions);00051(Fructose and mannose metabolism);00052(Galactose metabolism);00561(Glycerolipid metabolism)	K00011	EC:1.1.1.21	Reductase 1 (AHRD V1 ***- Q6TY49_HYDMC); contains Interpro domain(s) IPR001395 Aldo/keto reductase	3.39603	2.94777	2.13865	26.5344	1.7256	5.07172	0.254485	-1.97434	0.0026254	0.0369772	down	yes
Cla014916	GO:0003677(DNA binding);GO:0003700(transcription factor activity, sequence-specific DNA binding);GO:0005634(nucleus);GO:0006351(transcription, DNA-templated);GO:0006355(regulation of transcription, DNA-templated);GO:0007275(multicellular organism development);GO:0009873(ethylene-activated signaling pathway)	NA	NA	NA	Ethylene-responsive transcription factor-like protein (AHRD V1 *-** F4JS76_ARATH); contains Interpro domain(s) IPR001471 Pathogenesis-related transcriptional factor and ERF, DNA-binding	13.2398	11.9026	6.15434	19.4634	29.4348	23.304	0.433459	-1.20603	0.00264644	0.0372342	down	yes
Cla009843	GO:0005783(endoplasmic reticulum);GO:0006631(fatty acid metabolic process);GO:0080132(fatty acid alpha-hydroxylase activity)	NA	NA	NA	Fatty acid hydroxylase family protein expressed (AHRD V1 ***- Q9AY73_ORYSJ); contains Interpro domain(s) IPR006694 Fatty acid hydroxylase	5.8772	4.7024	1.68901	11.0163	14.5622	10.3192	0.341767	-1.54892	0.00273364	0.0380927	down	yes
Cla004656	GO:0003674(molecular_function);GO:0005634(nucleus);GO:0008150(biological_process)	NA	NA	NA	Os03g0859900 protein (Fragment) (AHRD V1 *--- Q0DLK3_ORYSJ); contains Interpro domain(s) IPR006869 Protein of unknown function DUF547	0.792769	0.836961	0.633454	2.03994	5.68976	1.18765	0.253796	-1.97826	0.0027428	0.038108	down	yes
Cla007703	GO:0004663(Rab geranylgeranyltransferase activity);GO:0005968(Rab-protein geranylgeranyltransferase complex);GO:0018344(protein geranylgeranylation)	NA	NA	NA	Geranylgeranyl transferase type-2 subunit beta (AHRD V1 ***- D0MZN7_PHYIT); contains Interpro domain(s) IPR008930 Terpenoid cylases/protein prenyltransferase alpha-alpha toroid	0.684268	1.68181	0.757385	4.43639	4.3957	3.56822	0.251886	-1.98916	0.00275815	0.0382401	down	yes
Cla014576	GO:0003723(RNA binding);GO:0005525(GTP binding);GO:0009507(chloroplast)	NA	NA	NA	GTP-binding protein Era (AHRD V1 **** Q8VZ74_ARATH); contains Interpro domain(s) IPR005662 GTP-binding protein Era	11.8177	9.20653	8.41755	15.9343	26.1602	18.1315	0.488855	-1.03252	0.00277304	0.0382496	down	yes
Cla015786	GO:0005507(copper ion binding);GO:0009505(plant-type cell wall);GO:0009506(plasmodesma);GO:0016722(oxidoreductase activity, oxidizing metal ions)	00053(Ascorbate and aldarate metabolism)	K00423	EC:1.10.3.3	Laccase-22 (AHRD V1 **-- LAC22_ORYSJ); contains Interpro domain(s) IPR001117 Multicopper oxidase, type 1	5.49767	6.01178	3.95904	9.98955	9.28953	13.4528	0.472581	-1.08137	0.00287026	0.0392555	down	yes
Cla010335	GO:0004252(serine-type endopeptidase activity);GO:0006508(proteolysis);GO:0008233(peptidase activity);GO:0008236(serine-type peptidase activity);GO:0009507(chloroplast);GO:0009534(chloroplast thylakoid);GO:0009543(chloroplast thylakoid lumen);GO:0009579(thylakoid);GO:0010206(photosystem II repair);GO:0031977(thylakoid lumen)	NA	NA	NA	Serine protease (AHRD V1 ***- E2SYW0_9RALS); contains Interpro domain(s) IPR001254 Peptidase S1 and S6, chymotrypsin/Hap	3.85007	4.29993	4.15866	7.51844	13.921	7.88494	0.419742	-1.25243	0.00289039	0.0394144	down	yes
Cla001219	GO:0003677(DNA binding);GO:0005634(nucleus);GO:0006351(transcription, DNA-templated);GO:0006355(regulation of transcription, DNA-templated)	NA	NA	NA	AT hook motif DNA-binding family protein (AHRD V1 **** O80834_ARATH); contains Interpro domain(s) IPR005175 Protein of unknown function DUF296	23.095	17.4173	5.60589	26.4632	31.4913	55.0057	0.408269	-1.29241	0.00289291	0.0394144	down	yes
Cla019793	GO:0000786(nucleosome);GO:0003677(DNA binding);GO:0005634(nucleus);GO:0005730(nucleolus);GO:0005739(mitochondrion);GO:0006334(nucleosome assembly)	NA	NA	NA	Histone-like protein (AHRD V1 *-*- Q851P9_ORYSJ); contains Interpro domain(s) IPR005818 Histone H1/H5	1.89851	0.488593	0.564633	2.41715	4.6092	6.16116	0.223828	-2.15953	0.00293081	0.0398495	down	yes
Cla007550	NA	NA	NA	NA	Sieve element occlusion b (AHRD V1 ***- E2FKK4_MALDO)	32.3843	34.7508	20.1522	59.1561	89.8789	34.3977	0.475854	-1.07141	0.00300986	0.0408826	down	yes
Cla010819	GO:0003674(molecular_function);GO:0005886(plasma membrane);GO:0009505(plant-type cell wall);GO:0009651(response to salt stress);GO:0009825(multidimensional cell growth);GO:0009897(external side of plasma membrane);GO:0009930(longitudinal side of cell surface);GO:0010215(cellulose microfibril organization);GO:0016328(lateral plasma membrane);GO:0031225(anchored component of membrane);GO:0046658(an…	NA	NA	NA	Ch-cobra (AHRD V1 ***- B7S746_CUNLA); contains Interpro domain(s) IPR017391 COBRA-like	7.6754	7.04939	5.66879	20.3291	6.91852	17.9897	0.450813	-1.1494	0.00306325	0.0414005	down	yes
Cla017769	GO:0009813(flavonoid biosynthetic process);GO:0043231(intracellular membrane-bounded organelle);GO:0052696(flavonoid glucuronidation);GO:0080043(quercetin 3-O-glucosyltransferase activity);GO:0080044(quercetin 7-O-glucosyltransferase activity)	00944(Flavone and flavonol biosynthesis)	K13496	EC:2.4.1.-	UDP glycosyltransferase (AHRD V1 ***- C1JIE1_9SOLA); contains Interpro domain(s) IPR002213 UDP-glucuronosyl/UDP-glucosyltransferase	1.43069	1.70806	1.23102	4.38992	4.01475	4.04159	0.351091	-1.51008	0.00306835	0.0414005	down	yes
Cla014446	GO:0004664(prephenate dehydratase activity);GO:0009094(L-phenylalanine biosynthetic process);GO:0009507(chloroplast);GO:0009570(chloroplast stroma);GO:0016597(amino acid binding);GO:0047769(arogenate dehydratase activity)	01230(Biosynthesis of amino acids);00400(Phenylalanine, tyrosine and tryptophan biosynthesis)	K05359	EC:4.2.1.91 4.2.1.51	Prephenate dehydratase family protein (AHRD V1 ***- D7KMI7_ARALL); contains Interpro domain(s) IPR001086 Prephenate dehydratase	5.91599	4.58583	4.13527	9.04827	12.2216	10.9926	0.453686	-1.14023	0.00313572	0.0421209	down	yes
Cla021320	GO:0000408(EKC/KEOPS complex);GO:0002949(tRNA threonylcarbamoyladenosine modification)	NA	NA	NA	O-sialoglycoprotein endopeptidase (Fragment) (AHRD V1 *--- Q677H2_HYAOR); contains Interpro domain(s) IPR009180 Peptidase M22, O-sialoglycoprotein endopeptidase	5.17635	4.62225	5.24301	7.99373	15.3162	9.50888	0.458323	-1.12556	0.00331286	0.0437419	down	yes
Cla017257	GO:0002181(cytoplasmic translation);GO:0003735(structural constituent of ribosome);GO:0022625(cytosolic large ribosomal subunit)	03010(Ribosome)	K02910	NA	60S ribosomal protein L31 (AHRD V1 ***- B6SJB0_MAIZE); contains Interpro domain(s) IPR000054 Ribosomal protein L31e	0.95473	0.218592	0.950832	0.354255	5.72414	14.28	0.104338	-3.26067	0.00334474	0.0439418	down	yes
Cla007940	GO:0005515(protein binding);GO:0009507(chloroplast);GO:0009534(chloroplast thylakoid);GO:0009535(chloroplast thylakoid membrane);GO:0009538(photosystem I reaction center);GO:0009579(thylakoid);GO:0009941(chloroplast envelope);GO:0010287(plastoglobule);GO:0015979(photosynthesis);GO:0016020(membrane);GO:0016021(integral component of membrane);GO:0019684(photosynthesis, light reaction)	00195(Photosynthesis)	K02699	NA	Photosystem I reaction center subunit XI (AHRD V1 **** B6SHL1_MAIZE); contains Interpro domain(s) IPR003757 Photosystem I reaction centre, subunit XI PsaL	6.43233	6.53946	7.31671	13.9057	17.2494	15.0093	0.439483	-1.18612	0.00340724	0.0446014	down	yes
Cla022188	GO:0001053(plastid sigma factor activity);GO:0003677(DNA binding);GO:0003700(transcription factor activity, sequence-specific DNA binding);GO:0003899(DNA-directed RNA polymerase activity);GO:0006352(DNA-templated transcription, initiation);GO:0006355(regulation of transcription, DNA-templated);GO:0009507(chloroplast);GO:0016987(sigma factor activity);GO:0019685(photosynthesis, dark reaction);GO:0…	NA	NA	NA	RNA polymerase sigma factor (AHRD V1 *-*- Q59965_SYNP2); contains Interpro domain(s) IPR013325 RNA polymerase sigma factor, region 2	5.21113	4.50333	4.07114	8.76074	10.7484	9.39752	0.476901	-1.06824	0.00342433	0.0447101	down	yes
Cla010694	NA	NA	NA	NA	Tyrosyl-tRNA synthetase (AHRD V1 ***- A4RSR2_OSTLU); contains Interpro domain(s) IPR002307 Tyrosyl-tRNA synthetase, class Ib, bacterial/mitochondrial	0.023023	0.48679	0.052134	0.049029	0.017269	22.689	0.0246952	-5.33962	0.00343841	0.0447899	down	yes
Cla022385	GO:0005507(copper ion binding);GO:0009505(plant-type cell wall);GO:0009506(plasmodesma);GO:0016722(oxidoreductase activity, oxidizing metal ions)	00053(Ascorbate and aldarate metabolism)	K00423	EC:1.10.3.3	Laccase-2 (AHRD V1 **-- LAC2_ORYSJ); contains Interpro domain(s) IPR001117 Multicopper oxidase, type 1	20.233	12.9702	5.43551	23.3715	38.7929	23.2839	0.452189	-1.145	0.00344659	0.0448527	down	yes
Cla018521	GO:0003755(peptidyl-prolyl cis-trans isomerase activity)	NA	NA	NA	Peptidyl-prolyl cis-trans isomerase (AHRD V1 ***- A8IY43_CHLRE); contains Interpro domain(s) IPR002130 Peptidyl-prolyl cis-trans isomerase, cyclophilin-type	0.56338	0.583203	0.693576	3.94108	2.41012	2.03267	0.219488	-2.18779	0.00351216	0.0456171	down	yes
Cla003625	NA	NA	NA	NA	Unknown Protein (AHRD V1)	1.1679	1.02365	1.58145	1.62243	15.3006	1.33496	0.206649	-2.27474	0.00355705	0.0460211	down	yes
Cla006699	GO:0005525(GTP binding);GO:0005739(mitochondrion);GO:0009617(response to bacterium)	NA	NA	NA	GTPase IMAP family member 7 (AHRD V1 **-- B9ENC9_SALSA); contains Interpro domain(s) IPR006703 AIG1	0.032055	0.171615	0	3.36376	0	3.3588	0.0302965	-5.0447	0.00360113	0.0462775	down	yes
Cla011706	GO:0003674(molecular_function);GO:0005575(cellular_component);GO:0008150(biological_process)	NA	NA	NA	Unknown Protein (AHRD V1)	0.118797	0.064442	0.308345	0.669085	1.49672	0.607036	0.177285	-2.49586	0.00363214	0.0466231	down	yes
Cla020293	GO:0009507(chloroplast);GO:0016021(integral component of membrane);GO:0080167(response to karrikin)	NA	NA	NA	Nodulin family protein (AHRD V1 **-- D7L7M7_ARALL); contains Interpro domain(s) IPR010658 Nodulin-like	11.3118	8.87952	4.55775	19.6108	13.7636	17.3935	0.487494	-1.03654	0.00363501	0.0466231	down	yes
Cla018366	GO:0000139(Golgi membrane);GO:0005794(Golgi apparatus);GO:0009294(DNA mediated transformation);GO:0009617(response to bacterium);GO:0016021(integral component of membrane);GO:0016757(transferase activity, transferring glycosyl groups);GO:0047259(glucomannan 4-beta-mannosyltransferase activity);GO:0051753(mannan synthase activity);GO:0071555(cell wall organization)	NA	NA	NA	Cellulose synthase-like A1 (AHRD V1 ***- A3QT94_PINTA); contains Interpro domain(s) IPR001173 Glycosyl transferase, family 2	2.94796	1.81932	1.20921	4.39433	9.54346	3.32614	0.346184	-1.53039	0.0036494	0.0467611	down	yes
Cla009727	GO:0004252(serine-type endopeptidase activity);GO:0005618(cell wall)	04144(Endocytosis)	K18443	NA	Subtilisin-like protease (AHRD V1 ***- Q9FK77_ARATH); contains Interpro domain(s) IPR015500 Peptidase S8, subtilisin-related	1.36895	2.05005	0.313105	1.89733	7.42143	4.04879	0.279192	-1.84067	0.00365278	0.0467611	down	yes
Cla001861	GO:0000788(nuclear nucleosome);GO:0003677(DNA binding);GO:0006334(nucleosome assembly)	NA	NA	NA	Histone H2B (AHRD V1 *-*- Q2XPW1_SOLTU); contains Interpro domain(s) IPR000558 Histone H2B	21.0296	18.1146	6.94271	17.7407	28.095	64.7955	0.416581	-1.26333	0.00369047	0.0471984	down	yes
Cla004960	GO:0003674(molecular_function);GO:0008150(biological_process)	NA	NA	NA	mRNA clone RTFL01-46-D12 (AHRD V1 **-- E4MY89_THEHA)	8.94417	6.02624	7.98403	17.8487	14.2165	15.0217	0.487491	-1.03655	0.00370759	0.047372	down	yes
Cla014300	GO:0005634(nucleus);GO:0007049(cell cycle);GO:0051301(cell division)	NA	NA	NA	Male sterility MS5 family protein (AHRD V1 *-*- D7MMN1_ARALL); contains Interpro domain(s) IPR011990 Tetratricopeptide-like helical	2.42252	1.9248	0.263969	4.02961	4.26007	10.0166	0.251897	-1.9891	0.00374087	0.0476603	down	yes
Cla015166	GO:0005576(extracellular region);GO:0005618(cell wall);GO:0005737(cytoplasm);GO:0009505(plant-type cell wall);GO:0009507(chloroplast);GO:0030599(pectinesterase activity);GO:0042545(cell wall modification);GO:0045330(aspartyl esterase activity);GO:0045490(pectin catabolic process)	00040(Pentose and glucuronate interconversions);00500(Starch and sucrose metabolism)	K01051	EC:3.1.1.11	Pectinesterase (AHRD V1 ***- A5BYJ7_VITVI); contains Interpro domain(s) IPR000070 Pectinesterase, catalytic	5.79346	2.76111	6.06431	12.0796	12.9943	8.29643	0.43808	-1.19073	0.00379866	0.0482127	down	yes
Cla020077	GO:0000166(nucleotide binding);GO:0003676(nucleic acid binding);GO:0003723(RNA binding);GO:0005634(nucleus);GO:0009414(response to water deprivation);GO:0009507(chloroplast);GO:0009651(response to salt stress);GO:0009737(response to abscisic acid);GO:0010029(regulation of seed germination)	03040(Spliceosome)	K12741	NA	RNA binding protein-like (AHRD V1 **-* Q8LFQ5_ARATH); contains Interpro domain(s) IPR000504 RNA recognition motif, RNP-1	3.2437	2.29917	0.208172	4.79814	14.1749	6.67652	0.224216	-2.15704	0.00395688	0.0497947	down	yes
Cla019749	GO:0003697(single-stranded DNA binding);GO:0003896(DNA primase activity);GO:0004003(ATP-dependent DNA helicase activity);GO:0005524(ATP binding);GO:0005739(mitochondrion);GO:0006269(DNA replication, synthesis of RNA primer);GO:0009507(chloroplast);GO:0043139(5'-3' DNA helicase activity);GO:0046872(metal ion binding);GO:1990077(primosome complex)	NA	NA	NA	DNA primase/helicase (AHRD V1 *--- C3QJ18_9BACE); contains Interpro domain(s) IPR006154 Toprim domain, subgroup	2.95534	1.36995	0.923229	5.22023	7.01206	4.06252	0.322097	-1.63443	0.00398661	0.0500071	down	yes
Cla007500	GO:0004553(hydrolase activity, hydrolyzing O-glycosyl compounds);GO:0005576(extracellular region);GO:0005618(cell wall);GO:0010154(fruit development);GO:0010411(xyloglucan metabolic process);GO:0016762(xyloglucan:xyloglucosyl transferase activity);GO:0016798(hydrolase activity, acting on glycosyl bonds);GO:0042546(cell wall biogenesis);GO:0048046(apoplast);GO:0071555(cell wall organization);GO:00…	04075(Plant hormone signal transduction)	K14504	EC:2.4.1.207	Xyloglucan endotransglucosylase/hydrolase 10 (AHRD V1 ***- C0IRI3_MALDO); contains Interpro domain(s) IPR000757 Glycoside hydrolase, family 16	0	0	0.280004	5.52925	0.158171	1.31589	0.0399816	-4.64452	0.00398873	0.0500071	down	yes
Cla011370	GO:0004555(alpha,alpha-trehalase activity);GO:0005993(trehalose catabolic process)	00500(Starch and sucrose metabolism)	K01194	EC:3.2.1.28	Trehalase (AHRD V1 ***- D2KWM9_TOBAC); contains Interpro domain(s) IPR001661 Glycoside hydrolase, family 37	0.143164	0.240249	0.113162	1.17579	0.558888	1.22627	0.167708	-2.57598	0.00399531	0.0500148	down	yes
Cla000953	GO:0003674(molecular_function);GO:0008150(biological_process);GO:0009507(chloroplast);GO:0016021(integral component of membrane)	NA	NA	NA	Unknown Protein (AHRD V1)	10.3657	8.61423	6.95247	14.06	22.852	15.3013	0.496663	-1.00966	0.00399873	0.0500148	down	yes
Cla009249	GO:0005515(protein binding)	NA	NA	NA	4Fe-4S ferredoxin iron-sulfur binding (AHRD V1 **** A2Q2W7_MEDTR); contains Interpro domain(s) IPR001450 4Fe-4S ferredoxin, iron-sulphur binding, subgroup	3.5894	3.7105	1.80111	5.47435	11.3317	6.4571	0.39122	-1.35395	0.00400058	0.0500148	down	yes
Cla004173	GO:0005576(extracellular region);GO:0006629(lipid metabolic process);GO:0006979(response to oxidative stress);GO:0009408(response to heat);GO:0009414(response to water deprivation);GO:0009507(chloroplast);GO:0009535(chloroplast thylakoid membrane);GO:0009543(chloroplast thylakoid lumen);GO:0009644(response to high light intensity);GO:0009737(response to abscisic acid);GO:0010431(seed maturation);…	NA	NA	NA	Chloroplast lipocalin (AHRD V1 ***- Q38JB2_SOYBN); contains Interpro domain(s) IPR012674 Calycin	8.02226	5.61245	2.25923	7.21467	21.0522	13.067	0.384525	-1.37885	0.00413699	0.0512879	down	yes
Cla020460	NA	NA	NA	NA	Restricted tev movement 2 (AHRD V1 *-*- D5K210_ARATH); contains Interpro domain(s) IPR008978 HSP20-like chaperone	0.491607	0.012099	0.906044	0.21802	4.56622	9.03024	0.102049	-3.29267	0.00429139	0.0528585	down	yes
Cla015627	GO:0003677(DNA binding);GO:0003700(transcription factor activity, sequence-specific DNA binding);GO:0005515(protein binding);GO:0005634(nucleus);GO:0006351(transcription, DNA-templated);GO:0009555(pollen development);GO:0043565(sequence-specific DNA binding);GO:0045893(positive regulation of transcription, DNA-templated)	04141(Protein processing in endoplasmic reticulum)	K04374	NA	BZIP transcription factor family protein (AHRD V1 *-** D7LW03_ARALL); contains Interpro domain(s) IPR011700 Basic leucine zipper	2.35921	0.693823	0.988267	6.56874	3.35918	4.11775	0.287725	-1.79724	0.00436711	0.053456	down	yes
Cla020386	GO:0004742(dihydrolipoyllysine-residue acetyltransferase activity);GO:0005739(mitochondrion);GO:0005829(cytosol);GO:0006086(acetyl-CoA biosynthetic process from pyruvate);GO:0006096(glycolytic process);GO:0009507(chloroplast);GO:0009534(chloroplast thylakoid);GO:0009570(chloroplast stroma);GO:0009941(chloroplast envelope);GO:0016020(membrane);GO:0022626(cytosolic ribosome)	01200(Carbon metabolism);00010(Glycolysis / Gluconeogenesis);00020(Citrate cycle (TCA cycle));00620(Pyruvate metabolism)	K00627	EC:2.3.1.12	Dihydrolipoyllysine-residue acetyltransferase component of pyruvate dehydrogenase complex (AHRD V1 ***- A5GUY8_SYNR3); contains Interpro domain(s) IPR001078 2-oxoacid dehydrogenase acyltransferase, catalytic domain	20.0852	17.9663	8.98018	15.818	43.7651	38.6341	0.478854	-1.06234	0.00439933	0.053791	down	yes
Cla023036	GO:0000166(nucleotide binding);GO:0003676(nucleic acid binding);GO:0003723(RNA binding);GO:0005634(nucleus);GO:0008150(biological_process);GO:0009507(chloroplast);GO:0009570(chloroplast stroma)	03013(RNA transport);03015(mRNA surveillance pathway);03018(RNA degradation)	K13126	NA	RNA-binding protein (AHRD V1 *--* Q8SMH8_PERAE); contains Interpro domain(s) IPR000504 RNA recognition motif, RNP-1	6.83104	5.21629	5.23577	8.78017	16.5683	12.7227	0.453969	-1.13933	0.00447628	0.0544824	down	yes
Cla003448	GO:0004674(protein serine/threonine kinase activity);GO:0005524(ATP binding);GO:0005886(plasma membrane);GO:0006468(protein phosphorylation);GO:0016021(integral component of membrane);GO:0016301(kinase activity)	04626(Plant-pathogen interaction)	K13420	EC:2.7.11.1	Receptor-like protein kinase (AHRD V1 **** C6ZRZ1_SOYBN); contains Interpro domain(s) IPR002290 Serine/threonine protein kinase	0.116522	0.09528	0.155338	0.475666	0.392019	0.775324	0.223456	-2.16194	0.00451225	0.0547208	down	yes
Cla018688	GO:0003674(molecular_function);GO:0005634(nucleus);GO:0009507(chloroplast);GO:0009535(chloroplast thylakoid membrane);GO:0009570(chloroplast stroma);GO:0010275(NAD(P)H dehydrogenase complex assembly)	NA	NA	NA	Conserved domain protein (AHRD V1 **-- B4W2T4_9CYAN); contains Interpro domain(s) IPR014946 Protein of unknown function DUF1817	3.62355	9.13763	8.36172	8.08114	29.8239	17.22	0.383181	-1.3839	0.00452178	0.0547369	down	yes
Cla008732	GO:0005249(voltage-gated potassium channel activity);GO:0005887(integral component of plasma membrane);GO:0042391(regulation of membrane potential)	04626(Plant-pathogen interaction)	K05391	NA	Cyclic nucleotide gated channel 9 (AHRD V1 ***- F4JQC2_ARATH); contains Interpro domain(s) IPR000595 Cyclic nucleotide-binding	4.85377	3.35837	3.62725	10.3437	6.12796	7.29693	0.498111	-1.00546	0.00465143	0.0560206	down	yes
Cla021920	GO:0008308(voltage-gated anion channel activity);GO:0015288(porin activity);GO:0031359(integral component of chloroplast outer membrane);GO:0034426(etioplast membrane);GO:0044070(regulation of anion transport)	NA	NA	NA	Chloroplast channel forming outer membrane protein (AHRD V1 ***- Q9SM57_PEA)	21.8207	14.7049	12.0592	27.9057	40.379	31.4505	0.487138	-1.0376	0.004653	0.0560206	down	yes
Cla009751	GO:0004373(glycogen (starch) synthase activity);GO:0005515(protein binding);GO:0005982(starch metabolic process);GO:0009011(starch synthase activity);GO:0009501(amyloplast);GO:0009507(chloroplast);GO:0016757(transferase activity, transferring glycosyl groups);GO:0019252(starch biosynthetic process);GO:0033201(alpha-1,4-glucan synthase activity)	00500(Starch and sucrose metabolism)	K00703	EC:2.4.1.21	Glycogen synthase (AHRD V1 *-*- F8L353_9CHLA); contains Interpro domain(s) IPR011835 Glycogen/starch synthases, ADP-glucose type	5.43562	4.13045	2.44972	7.02645	9.41201	8.24778	0.48674	-1.03878	0.00468868	0.0562785	down	yes
Cla009683	GO:0009658(chloroplast organization);GO:0009707(chloroplast outer membrane)	04144(Endocytosis)	K05747	NA	Chloroplast unusual positioning 1A (AHRD V1 *--- B3IYT7_ADICA)	5.32865	4.68799	2.42685	6.26436	10.3622	10.6361	0.45643	-1.13154	0.00475869	0.0568827	down	yes
Cla018444	GO:0004672(protein kinase activity);GO:0004674(protein serine/threonine kinase activity);GO:0005524(ATP binding);GO:0005886(plasma membrane);GO:0006468(protein phosphorylation);GO:0007169(transmembrane receptor protein tyrosine kinase signaling pathway);GO:0009506(plasmodesma);GO:0016021(integral component of membrane);GO:0016301(kinase activity)	04075(Plant hormone signal transduction)	K13415	EC:2.7.10.1 2.7.11.1	Receptor kinase (AHRD V1 **** B6SS10_MAIZE); contains Interpro domain(s) IPR002290 Serine/threonine protein kinase	0.055836	0	0.143516	0.462852	0.927425	0.34374	0.114965	-3.12073	0.00478337	0.0571266	down	yes
Cla015907	NA	NA	NA	NA	Zinc ion binding protein (AHRD V1 **-* D3YBG3_TRIRP); contains Interpro domain(s) IPR001841 Zinc finger, RING-type	2.8816	0	6.13007	12.5764	52.0845	8.48042	0.123209	-3.02082	0.00482064	0.0574176	down	yes
Cla013019	NA	NA	NA	NA	Ferredoxin I (AHRD V1 ***- Q93XJ9_SOLTU); contains Interpro domain(s) IPR010241 Ferredoxin [2Fe-2S], plant	0.322234	0.821843	13.3936	3.10922	56.6376	44.8042	0.139049	-2.84634	0.0048252	0.0574207	down	yes
Cla000980	GO:0034219(carbohydrate transmembrane transport)	00500(Starch and sucrose metabolism);00460(Cyanoamino acid metabolism);00940(Phenylpropanoid biosynthesis)	K05350	EC:3.2.1.21	Phosphate translocator (AHRD V1 ***- Q40568_TOBAC); contains Interpro domain(s) IPR004696 Tpt phosphate/phosphoenolpyruvate translocator	20.5271	20.7806	8.61188	20.6241	37.1906	42.333	0.498459	-1.00445	0.00489542	0.0580495	down	yes
Cla020391	NA	NA	NA	NA	Alpha-glucosidase (AHRD V1 ***- Q9LEC9_SOLTU); contains Interpro domain(s) IPR000322 Glycoside hydrolase, family 31	0.422649	1.24156	0.080019	2.48204	6.88447	3.00933	0.140938	-2.82686	0.00491385	0.0582162	down	yes
Cla019618	GO:0003977(UDP-N-acetylglucosamine diphosphorylase activity);GO:0005829(cytosol);GO:0006048(UDP-N-acetylglucosamine biosynthetic process)	00520(Amino sugar and nucleotide sugar metabolism)	K00972	EC:2.7.7.23 2.7.7.83	Ribosome maturation factor rimM (AHRD V1 *-** B5W499_SPIMA); contains Interpro domain(s) IPR011961 16S rRNA processing protein RimM	1.50287	2.43691	1.08655	2.63983	5.74198	5.00822	0.375379	-1.41358	0.00492926	0.0583274	down	yes
Cla018782	GO:0004842(ubiquitin-protein transferase activity);GO:0005515(protein binding);GO:0006511(ubiquitin-dependent protein catabolic process);GO:0008270(zinc ion binding);GO:0009733(response to auxin);GO:0010311(lateral root formation);GO:0010366(negative regulation of ethylene biosynthetic process);GO:0016567(protein ubiquitination);GO:0016874(ligase activity);GO:0051865(protein autoubiquitination)	NA	NA	NA	Ankyrin repeat-rich protein (AHRD V1 **-- C7EC57_NICBE); contains Interpro domain(s) IPR002208 SecY protein	1.52703	2.21624	0.453958	5.80831	3.18402	5.17156	0.296333	-1.75471	0.00498473	0.0587432	down	yes
Cla020026	GO:0009507(chloroplast);GO:0015979(photosynthesis);GO:0016491(oxidoreductase activity);GO:0055114(oxidation-reduction process)	NA	NA	NA	FAD-dependent oxidoreductase (AHRD V1 ***- F8CHD4_MYXFU); contains Interpro domain(s) IPR016040 NAD(P)-binding domain	3.1241	2.402	2.51948	4.24177	6.34139	6.41662	0.473276	-1.07925	0.00501	0.058937	down	yes
Cla013480	GO:0006891(intra-Golgi vesicle-mediated transport);GO:0017119(Golgi transport complex)	NA	NA	NA	Conserved oligomeric Golgi complex subunit 5 (AHRD V1 **-- E2BTS7_HARSA)	0.173369	0.300343	0.515538	2.12591	0.816884	1.89959	0.20429	-2.29131	0.00501714	0.058969	down	yes
Cla015809	GO:0009507(chloroplast);GO:0016020(membrane);GO:0016021(integral component of membrane)	NA	NA	NA	Heat shock protein DnaJ domain protein (AHRD V1 ***- B8HQA2_CYAP4)	7.71996	8.55418	5.1751	12.4821	25.1155	14.3225	0.41312	-1.27537	0.0050915	0.0597379	down	yes
Cla005940	GO:0004837(tyrosine decarboxylase activity);GO:0005737(cytoplasm);GO:0006520(cellular amino acid metabolic process);GO:0006559(L-phenylalanine catabolic process);GO:0009611(response to wounding);GO:0030170(pyridoxal phosphate binding);GO:1990055(phenylacetaldehyde synthase activity)	00350(Tyrosine metabolism);00950(Isoquinoline alkaloid biosynthesis)	K01592	EC:4.1.1.25	Aromatic L-amino acid decarboxylase (AHRD V1 **** A6BM84_ROSDA); contains Interpro domain(s) IPR002129 Pyridoxal phosphate-dependent decarboxylase	6.44242	5.63865	3.44334	8.71957	12.1161	12.1271	0.470967	-1.0863	0.00509978	0.0597825	down	yes
Cla011145	NA	NA	NA	NA	Chlorophyll a-b binding protein, chloroplastic (AHRD V1 ***- CB12_PETHY); contains Interpro domain(s) IPR001344 Chlorophyll A-B binding protein	4.43316	6.95521	0	24.1145	36.7221	21.8842	0.137672	-2.86069	0.00511396	0.0598424	down	yes
Cla013241	GO:0003735(structural constituent of ribosome);GO:0005840(ribosome);GO:0006412(translation);GO:0009507(chloroplast)	NA	NA	NA	Plastid-specific 30S ribosomal protein 3 (AHRD V1 **** B4FH16_MAIZE); contains Interpro domain(s) IPR006924 Ribosomal protein, PSRP-3/Ycf65	5.23799	3.63125	3.01854	8.0408	13.3356	10.5156	0.372751	-1.42371	0.00511833	0.0598424	down	yes
Cla011222	GO:0005634(nucleus);GO:0005737(cytoplasm);GO:0006351(transcription, DNA-templated);GO:0006355(regulation of transcription, DNA-templated);GO:0097100(supercoiled DNA binding);GO:2000033(regulation of seed dormancy process)	NA	NA	NA	Transcripteion factor (Fragment) (AHRD V1 **-- O04239_VICFA)	1.22575	1.69565	1.30631	7.47277	1.14479	6.5938	0.277932	-1.8472	0.00518475	0.0602266	down	yes
Cla001819	GO:0005507(copper ion binding);GO:0009505(plant-type cell wall);GO:0009506(plasmodesma);GO:0016722(oxidoreductase activity, oxidizing metal ions)	00053(Ascorbate and aldarate metabolism)	K00423	EC:1.10.3.3	Laccase-22 (AHRD V1 **-- LAC22_ORYSJ); contains Interpro domain(s) IPR001117 Multicopper oxidase, type 1	11.4867	14.5497	2.42071	29.5298	14.1666	28.1814	0.395908	-1.33676	0.00523391	0.0606597	down	yes
Cla011078	GO:0005886(plasma membrane);GO:0006869(lipid transport);GO:0008289(lipid binding);GO:0016020(membrane);GO:0031225(anchored component of membrane);GO:0042335(cuticle development);GO:0046658(anchored component of plasma membrane)	NA	NA	NA	Non-specific lipid-transfer protein-like protein (AHRD V1 *-** C0KHK0_9CARY); contains Interpro domain(s) IPR013770 Plant lipid transfer protein and hydrophobic protein, helical	5.41878	5.23391	5.36963	9.69784	21.9307	10.4822	0.380481	-1.3941	0.00526198	0.0608822	down	yes
Cla022747	GO:0004021(L-alanine:2-oxoglutarate aminotransferase activity);GO:0005737(cytoplasm);GO:0005777(peroxisome);GO:0005829(cytosol);GO:0008453(alanine-glyoxylate transaminase activity);GO:0009058(biosynthetic process);GO:0009507(chloroplast);GO:0009570(chloroplast stroma);GO:0009853(photorespiration);GO:0030170(pyridoxal phosphate binding);GO:0042853(L-alanine catabolic process);GO:0047958(glycine:2-…	01200(Carbon metabolism);01210(2-Oxocarboxylic acid metabolism);01230(Biosynthesis of amino acids);00630(Glyoxylate and dicarboxylate metabolism);00710(Carbon fixation in photosynthetic organisms);00250(Alanine, aspartate and glutamate metabolism);00260(Glycine, serine and threonine metabolism);00220(Arginine biosynthesis)	K14272	EC:2.6.1.4 2.6.1.2 2.6.1.44	Alanine aminotransferase (AHRD V1 ***- Q84UX4_ORYSI); contains Interpro domain(s) IPR004839 Aminotransferase, class I and II	1.38153	1.66218	0.391826	1.36004	6.90338	4.57417	0.267615	-1.90177	0.00528214	0.0609569	down	yes
Cla022492	GO:0008150(biological_process);GO:0009507(chloroplast);GO:0009535(chloroplast thylakoid membrane);GO:0009579(thylakoid)	NA	NA	NA	Unknown Protein (AHRD V1)	5.98666	5.46461	4.5916	8.50333	16.4868	10.3473	0.453992	-1.13926	0.00535527	0.0615349	down	yes
Cla008493	GO:0004497(monooxygenase activity);GO:0005506(iron ion binding);GO:0005576(extracellular region);GO:0016021(integral component of membrane);GO:0016705(oxidoreductase activity, acting on paired donors, with incorporation or reduction of molecular oxygen);GO:0020037(heme binding);GO:0055114(oxidation-reduction process)	00073(Cutin, suberine and wax biosynthesis)	K15405	NA	Cytochrome P450 (AHRD V1 ***- B9NGF5_POPTR); contains Interpro domain(s) IPR001128 Cytochrome P450	0.085768	0.061866	0.078553	0.761964	0.482479	0.124567	0.165219	-2.59755	0.00537807	0.0617437	down	yes
Cla012671	GO:0005089(Rho guanyl-nucleotide exchange factor activity);GO:0005634(nucleus);GO:0005737(cytoplasm);GO:0005875(microtubule associated complex);GO:0007017(microtubule-based process);GO:0048364(root development);GO:0080147(root hair cell development)	NA	NA	NA	ROP guanine nucleotide exchange factor 5 (AHRD V1 **-* F4K295_ARATH); contains Interpro domain(s) IPR005512 Rop nucleotide exchanger, PRONE	0.376165	0.287251	0.246392	0.596444	2.01697	1.30908	0.231947	-2.10813	0.00541799	0.0620953	down	yes
Cla014028	GO:0004871(signal transducer activity);GO:0009416(response to light stimulus);GO:0009507(chloroplast);GO:0016567(protein ubiquitination)	NA	NA	NA	BTB/POZ domain-containing protein (AHRD V1 **-- D7LSZ7_ARALL); contains Interpro domain(s) IPR011333 BTB/POZ fold	3.9114	3.38077	1.92192	5.98446	7.40499	7.69099	0.437092	-1.19399	0.00555059	0.063235	down	yes
Cla020677	GO:0003674(molecular_function);GO:0005634(nucleus);GO:0005737(cytoplasm);GO:0005829(cytosol);GO:0005886(plasma membrane)	NA	NA	NA	Vacuolar import and degradation protein VID27 (AHRD V1 *--- B3LP56_YEAS1); contains Interpro domain(s) IPR013863 Vacuolar import and degradation, Vid27-related	0.353344	0.06177	0.194651	1.50468	0.838064	0.608457	0.206616	-2.27498	0.00565168	0.0639344	down	yes
Cla005055	GO:0005509(calcium ion binding);GO:0005515(protein binding);GO:0009507(chloroplast);GO:0009534(chloroplast thylakoid);GO:0009543(chloroplast thylakoid lumen);GO:0009570(chloroplast stroma);GO:0009579(thylakoid);GO:0009654(photosystem II oxygen evolving complex);GO:0015979(photosynthesis);GO:0019898(extrinsic component of membrane);GO:0031977(thylakoid lumen)	NA	NA	NA	PsbP domain-containing protein 6, chloroplastic (AHRD V1 ***- PPD6_ARATH); contains Interpro domain(s) IPR016123 Mog1/PsbP, alpha/beta/alpha sandwich	6.10674	5.33328	5.03344	9.31689	14.5529	10.921	0.473502	-1.07856	0.00565507	0.0639344	down	yes
Cla013765	NA	NA	NA	NA	GATA transcription factor 9 (AHRD V1 *-** B6STZ1_MAIZE); contains Interpro domain(s) IPR016679 Transcription factor, GATA, plant	20.0786	11.7346	4.0388	57.0639	5.4212	59.7733	0.293248	-1.76981	0.00567084	0.0640358	down	yes
Cla004591	GO:0004252(serine-type endopeptidase activity);GO:0005618(cell wall)	04144(Endocytosis)	K18443	NA	Subtilisin-like serine protease (AHRD V1 **-- Q948Q4_ARATH); contains Interpro domain(s) IPR015500 Peptidase S8, subtilisin-related	0.10842	0.318249	0.102806	0.463179	1.77507	0.557214	0.189405	-2.40045	0.00571849	0.0643246	down	yes
Cla017242	GO:0004871(signal transducer activity);GO:0005515(protein binding);GO:0005634(nucleus);GO:0005834(heterotrimeric G-protein complex);GO:0007067(mitotic nuclear division);GO:0007165(signal transduction);GO:0010997(anaphase-promoting complex binding);GO:0016567(protein ubiquitination);GO:0019900(kinase binding);GO:0033597(mitotic checkpoint complex);GO:0051301(cell division);GO:0097027(ubiquitin-pro…	04120(Ubiquitin mediated proteolysis)	K03363	NA	Cell division cycle 20 homolog (AHRD V1 **-- A5PMD2_DANRE); contains Interpro domain(s) IPR017986 WD40 repeat, region	7.99976	10.8765	2.19832	13.9237	10.9365	31.8727	0.371471	-1.42868	0.00585928	0.0656869	down	yes
Cla021375	GO:0003674(molecular_function);GO:0005634(nucleus);GO:0005739(mitochondrion);GO:0005774(vacuolar membrane);GO:0008150(biological_process);GO:0009507(chloroplast);GO:0009536(plastid);GO:0009941(chloroplast envelope)	NA	NA	NA	Protein pigment defective 320 (AHRD V1 **-- F4JD78_ARATH)	12.1522	7.08525	4.02779	10.6165	21.3989	17.7536	0.467464	-1.09707	0.00586692	0.0657173	down	yes
Cla017278	GO:0003674(molecular_function);GO:0005618(cell wall);GO:0005886(plasma membrane);GO:0008150(biological_process);GO:0009507(chloroplast)	NA	NA	NA	Os01g0611000 protein (Fragment) (AHRD V1 ***- Q0JLB5_ORYSJ); contains Interpro domain(s) IPR006946 Protein of unknown function DUF642	17.819	15.3007	5.00987	29.859	15.4748	41.3709	0.439764	-1.1852	0.00595688	0.0666132	down	yes
Cla004496	GO:0005871(kinesin complex);GO:0007018(microtubule-based movement);GO:0008574(ATP-dependent microtubule motor activity, plus-end-directed)	04144(Endocytosis)	K10396	NA	Kinesin-like protein (AHRD V1 *-*- Q9LUG0_ARATH); contains Interpro domain(s) IPR010544 Kinesin-related	3.46656	3.22928	0.482856	5.06793	4.34531	11.5402	0.342602	-1.54539	0.00597307	0.0666826	down	yes
Cla002232	GO:0003677(DNA binding);GO:0003700(transcription factor activity, sequence-specific DNA binding);GO:0005634(nucleus);GO:0005737(cytoplasm);GO:0006351(transcription, DNA-templated);GO:0006355(regulation of transcription, DNA-templated);GO:0009908(flower development);GO:0010321(regulation of vegetative phase change);GO:0046872(metal ion binding)	04075(Plant hormone signal transduction)	K13415	EC:2.7.10.1 2.7.11.1	Squamosa promoter binding-like protein (AHRD V1 ***- Q52UU1_BETPL); contains Interpro domain(s) IPR017238 Squamosa promoter-binding protein	0.572186	0.244285	0.183188	1.34258	1.40981	2.22062	0.201017	-2.31461	0.00609293	0.0677375	down	yes
Cla013519	GO:0000911(cytokinesis by cell plate formation);GO:0005515(protein binding);GO:0005634(nucleus);GO:0005874(microtubule);GO:0007020(microtubule nucleation);GO:0007067(mitotic nuclear division);GO:0031023(microtubule organizing center organization);GO:0051225(spindle assembly)	NA	NA	NA	Unknown Protein (AHRD V1)	6.96562	7.31452	5.65838	12.6389	16.4564	12.3484	0.481099	-1.05559	0.00610628	0.0678294	down	yes
Cla001931	NA	NA	NA	NA	MLP-like protein 28 (AHRD V1 **-- A8MR61_ARATH); contains Interpro domain(s) IPR000916 Bet v I allergen	30.2963	6.15388	14.3672	110.442	18.5372	23.8511	0.332508	-1.58854	0.00614616	0.0681591	down	yes
Cla016173	GO:0009705(plant-type vacuole membrane);GO:0015140(malate transmembrane transporter activity)	NA	NA	NA	Aluminum-activated malate transporter-like (AHRD V1 ***- Q6EPG5_ORYSJ); contains Interpro domain(s) IPR006214 Uncharacterised protein family UPF0005	0.692981	0.888244	1.47216	2.43982	4.55121	2.23633	0.330906	-1.59551	0.00626437	0.0691255	down	yes
Cla018290	GO:0005249(voltage-gated potassium channel activity);GO:0005887(integral component of plasma membrane);GO:0042391(regulation of membrane potential)	04626(Plant-pathogen interaction)	K05391	NA	Cyclic nucleotide gated channel 7 (AHRD V1 ***- F4I2R9_ARATH); contains Interpro domain(s) IPR000595 Cyclic nucleotide-binding	0.723149	0.705999	1.21817	2.16544	4.41621	1.50972	0.327178	-1.61185	0.00627129	0.0691415	down	yes
Cla000921	GO:0003674(molecular_function);GO:0008150(biological_process);GO:0009507(chloroplast);GO:0016021(integral component of membrane)	NA	NA	NA	Unknown Protein (AHRD V1)	20.3106	15.8392	13.3468	31.4103	45.6735	27.093	0.475121	-1.07363	0.00627617	0.0691415	down	yes
Cla004566	GO:0050518(2-C-methyl-D-erythritol 4-phosphate cytidylyltransferase activity)	00900(Terpenoid backbone biosynthesis)	K00991	EC:2.7.7.60	2-C-methyl-D-erythritol 4-phosphate cytidylyltransferase (AHRD V1 *-*- A9ZN10_HEVBR); contains Interpro domain(s) IPR001228 4-diphosphocytidyl-2C-methyl-D-erythritol synthase	11.466	10.9222	5.25732	12.2469	27.2439	18.7479	0.474694	-1.07493	0.00637075	0.0697232	down	yes
Cla003262	GO:0042781(3'-tRNA processing endoribonuclease activity)	03013(RNA transport)	K00784	EC:3.1.26.11	Ribonuclease Z family protein (AHRD V1 ***- D0LN77_HALO1)	5.73714	9.55014	4.4667	13.4098	16.5557	11.2581	0.479191	-1.06133	0.00637659	0.06973	down	yes
Cla003843	GO:0005634(nucleus);GO:0006284(base-excision repair);GO:0019104(DNA N-glycosylase activity)	NA	NA	NA	HhH-GPD (AHRD V1 ***- Q2INY1_ANADE); contains Interpro domain(s) IPR011257 DNA glycosylase	2.25963	1.21021	1.24944	4.94652	6.37476	2.79887	0.334223	-1.58112	0.00657579	0.0713821	down	yes
Cla014135	GO:0010052(guard cell differentiation)	NA	NA	NA	EPIDERMAL PATTERNING FACTOR-like protein 1 (AHRD V1 ***- EPFL1_ARATH)	1.10803	1.04098	0.226465	3.29168	5.20448	3.05355	0.205674	-2.28157	0.00670586	0.0724994	down	yes
Cla018787	GO:0005524(ATP binding);GO:0005737(cytoplasm);GO:0006351(transcription, DNA-templated);GO:0006355(regulation of transcription, DNA-templated);GO:0009845(seed germination);GO:0016787(hydrolase activity);GO:0019538(protein metabolic process);GO:0080167(response to karrikin);GO:0090351(seedling development);GO:1902347(response to strigolactone)	NA	NA	NA	Chaperone protein clpB (AHRD V1 *-*- C8LCD8_STAAU); contains Interpro domain(s) IPR004176 Clp, N-terminal	2.14432	2.25468	2.99943	6.92399	3.53436	4.59357	0.491527	-1.02466	0.00678521	0.0731204	down	yes
Cla000830	GO:0000798(nuclear cohesin complex);GO:0003674(molecular_function);GO:0005634(nucleus);GO:0005730(nucleolus);GO:0007059(chromosome segregation);GO:0007067(mitotic nuclear division);GO:0009555(pollen development);GO:0009561(megagametogenesis);GO:0051301(cell division)	NA	NA	NA	Double-strand-break repair protein rad21-like protein (AHRD V1 *--- F4WWN9_ACREC); contains Interpro domain(s) IPR006910 Rad21/Rec8 like protein, N-terminal	0.414263	0.19741	0.02936	0.598458	0.533217	3.04745	0.153389	-2.70473	0.00683754	0.0735656	down	yes
Cla018242	GO:0005737(cytoplasm);GO:0030001(metal ion transport);GO:0046914(transition metal ion binding);GO:0046916(cellular transition metal ion homeostasis)	03013(RNA transport)	K14292	EC:2.1.1.-	Heavy-metal-associated domain-containing protein (AHRD V1 **-* D7LKC4_ARALL); contains Interpro domain(s) IPR006121 Heavy metal transport/detoxification protein	9.86479	8.11283	7.76105	15.0196	22.029	14.6448	0.497911	-1.00604	0.00694954	0.0738775	down	yes
Cla016035	GO:0005886(plasma membrane);GO:0009507(chloroplast)	04075(Plant hormone signal transduction)	K13415	EC:2.7.10.1 2.7.11.1	Leucine-rich repeat-containing protein (AHRD V1 **-- Q9LT85_ARATH); contains Interpro domain(s) IPR001611 Leucine-rich repeat	1.89947	1.54139	0.621413	4.10482	4.50868	3.10452	0.346669	-1.52837	0.00700119	0.0741904	down	yes
Cla018781	NA	NA	NA	NA	Unknown Protein (AHRD V1); contains Interpro domain(s) IPR008546 Protein of unknown function DUF828, plant	1.57862	1.05178	0.43383	8.21948	1.18506	3.12587	0.244543	-2.03184	0.00717612	0.0755936	down	yes
Cla009678	GO:0005576(extracellular region);GO:0016042(lipid catabolic process);GO:0016298(lipase activity);GO:0016788(hydrolase activity, acting on ester bonds);GO:0052689(carboxylic ester hydrolase activity)	00511(Other glycan degradation)	K01206	EC:3.2.1.51	GDSL esterase/lipase (AHRD V1 ***- F4HY89_ARATH); contains Interpro domain(s) IPR001087 Lipase, GDSL	3.15476	2.4007	1.38004	4.89703	9.26643	4.19857	0.377709	-1.40465	0.00718456	0.0755936	down	yes
Cla013285	GO:0000790(nuclear chromatin);GO:0003677(DNA binding);GO:0006342(chromatin silencing)	04070(Phosphatidylinositol signaling system);04626(Plant-pathogen interaction)	K02183	NA	Histone H2A (AHRD V1 ***- A5AFR3_VITVI); contains Interpro domain(s) IPR002119 Histone H2A	0.511835	0.207374	0	0.717658	2.40599	2.06791	0.138534	-2.85168	0.00733488	0.076812	down	yes
Cla016726	GO:0004674(protein serine/threonine kinase activity);GO:0005634(nucleus);GO:0005737(cytoplasm);GO:0005886(plasma membrane);GO:0035556(intracellular signal transduction)	04626(Plant-pathogen interaction)	K13412	EC:2.7.11.1	Kinase family protein (AHRD V1 **** D7LER6_ARALL); contains Interpro domain(s) IPR002290 Serine/threonine protein kinase	0.265749	1.27244	0.49065	1.4875	3.449	2.86603	0.260023	-1.94329	0.00779225	0.0804646	down	yes
Cla008618	GO:0002679(respiratory burst involved in defense response);GO:0004842(ubiquitin-protein transferase activity);GO:0005737(cytoplasm);GO:0005829(cytosol);GO:0006952(defense response);GO:0009414(response to water deprivation);GO:0010200(response to chitin);GO:0016567(protein ubiquitination);GO:0016874(ligase activity);GO:0051865(protein autoubiquitination)	00970(Aminoacyl-tRNA biosynthesis)	K01876	EC:6.1.1.12	U-box domain-containing protein (AHRD V1 ***- D7LU64_ARALL); contains Interpro domain(s) IPR003613 U box domain	0.149989	0.235093	0	5.00047	0	3.63601	0.0445878	-4.48721	0.00783447	0.0805033	down	yes
Cla008184	GO:0005507(copper ion binding);GO:0009809(lignin biosynthetic process);GO:0016722(oxidoreductase activity, oxidizing metal ions)	00053(Ascorbate and aldarate metabolism)	K00423	EC:1.10.3.3	Laccase 1a (AHRD V1 ***- B9IG56_POPTR); contains Interpro domain(s) IPR017761 Laccase	2.30586	1.8174	0.983177	3.81379	5.23065	4.01593	0.390987	-1.35481	0.00788842	0.0808336	down	yes
Cla015718	GO:0003690(double-stranded DNA binding);GO:0005739(mitochondrion);GO:0006355(regulation of transcription, DNA-templated);GO:0009507(chloroplast);GO:0009651(response to salt stress);GO:0009658(chloroplast organization);GO:0048364(root development);GO:0048367(shoot system development)	NA	NA	NA	Mitochondrial transcription termination factor family protein (AHRD V1 **-- F4JSZ0_ARATH); contains Interpro domain(s) IPR003690 Mitochodrial transcription termination factor-related	0	0	0.731001	9.05383	18.6542	0	0.0263823	-5.24429	0.00797208	0.0813786	down	yes
Cla016775	GO:0000079(regulation of cyclin-dependent protein serine/threonine kinase activity);GO:0004674(protein serine/threonine kinase activity);GO:0004693(cyclin-dependent protein serine/threonine kinase activity);GO:0005515(protein binding);GO:0005524(ATP binding);GO:0005634(nucleus);GO:0005737(cytoplasm);GO:0005829(cytosol);GO:0006468(protein phosphorylation);GO:0007049(cell cycle);GO:0008353(RNA poly…	03022(Basal transcription factors);03420(Nucleotide excision repair)	K02202	EC:2.7.11.22 2.7.11.23	Cyclin-dependent kinase 20 (AHRD V1 *-** D3K5N0_PIG); contains Interpro domain(s) IPR002290 Serine/threonine protein kinase	0.106323	1.00944	0.063853	1.22618	1.93572	4.51277	0.153703	-2.70179	0.00806733	0.0820856	down	yes
Cla005081	GO:0003674(molecular_function);GO:0008150(biological_process);GO:0009507(chloroplast);GO:0016021(integral component of membrane)	NA	NA	NA	Os06g0731300 protein (Fragment) (AHRD V1 *-*- Q0D996_ORYSJ)	1.44441	1.6964	1.2936	3.54318	6.34006	6.04645	0.278373	-1.84491	0.00807208	0.0820856	down	yes
Cla021469	GO:0046740(transport of virus in host, cell to cell)	03440(Homologous recombination)	K03165	EC:5.99.1.2	Myosin XI-2 (AHRD V1 **** B0CN59_NICBE); contains Interpro domain(s) IPR001609 Myosin head, motor region	0.499762	0.337837	0.137104	0.673821	1.92223	0.980811	0.272502	-1.87566	0.00816421	0.0825822	down	yes
Cla011600	GO:0010345(suberin biosynthetic process);GO:0035336(long-chain fatty-acyl-CoA metabolic process);GO:0043231(intracellular membrane-bounded organelle);GO:0080019(fatty-acyl-CoA reductase (alcohol-forming) activity)	00073(Cutin, suberine and wax biosynthesis);04146(Peroxisome)	K13356	EC:1.2.1.84	Fatty acyl coA reductase (AHRD V1 **-- Q8L4M0_WHEAT); contains Interpro domain(s) IPR013120 Male sterility, NAD-binding	1.04385	0.588455	0.381135	5.64189	1.35291	1.00236	0.25177	-1.98982	0.00822287	0.0828618	down	yes
Cla011070	GO:0004672(protein kinase activity);GO:0004674(protein serine/threonine kinase activity);GO:0005524(ATP binding);GO:0005886(plasma membrane);GO:0006468(protein phosphorylation);GO:0007169(transmembrane receptor protein tyrosine kinase signaling pathway);GO:0016021(integral component of membrane)	04626(Plant-pathogen interaction)	K13420	EC:2.7.11.1	Receptor-like kinase (AHRD V1 *-** C0SW26_SOYBN); contains Interpro domain(s) IPR002290 Serine/threonine protein kinase	3.42194	3.30085	1.80495	4.1489	7.52969	5.49748	0.49649	-1.01016	0.00827912	0.0832401	down	yes
Cla007607	GO:0005737(cytoplasm);GO:0008757(S-adenosylmethionine-dependent methyltransferase activity);GO:0032259(methylation)	00950(Isoquinoline alkaloid biosynthesis)	K13384	EC:2.1.1.140	Cyclopropane-fatty-acyl-phospholipid synthase (AHRD V1 ***- Q8GZ28_ARATH); contains Interpro domain(s) IPR003333 Cyclopropane-fatty-acyl-phospholipid synthase	1.40746	0.483506	0.4447	6.62046	0.963065	2.64174	0.228421	-2.13023	0.0084418	0.0843674	down	yes
Cla020737	GO:0000312(plastid small ribosomal subunit);GO:0000462(maturation of SSU-rRNA from tricistronic rRNA transcript (SSU-rRNA, 5.8S rRNA, LSU-rRNA));GO:0003735(structural constituent of ribosome);GO:0006412(translation);GO:0022627(cytosolic small ribosomal subunit)	03010(Ribosome)	K02996	NA	30S ribosomal protein S9 (AHRD V1 ***- B6SZ34_MAIZE); contains Interpro domain(s) IPR000754 Ribosomal protein S9	1.4488	1.76451	0.898553	3.25499	7.04232	4.10265	0.285547	-1.8082	0.00847265	0.0845914	down	yes
Cla014406	GO:0005094(Rho GDP-dissociation inhibitor activity);GO:0005096(GTPase activator activity);GO:0005515(protein binding);GO:0005737(cytoplasm);GO:0009932(cell tip growth);GO:0010053(root epidermal cell differentiation)	04120(Ubiquitin mediated proteolysis)	K10686	EC:6.2.1.45	RHO protein GDP dissociation inhibitor (AHRD V1 ***- Q705X3_MEDTR); contains Interpro domain(s) IPR000406 RHO protein GDP dissociation inhibitor	0.584248	0.481625	0.651692	1.78671	2.44473	2.56145	0.252847	-1.98366	0.00848321	0.0845914	down	yes
Cla009578	GO:0001682(tRNA 5'-leader removal);GO:0004526(ribonuclease P activity);GO:0005739(mitochondrion);GO:0008033(tRNA processing);GO:0009507(chloroplast)	03013(RNA transport)	K18213	EC:3.1.26.5	Pentatricopeptide repeat-containing protein (Fragment) (AHRD V1 *--- D2DHR1_9LAMI); contains Interpro domain(s) IPR002528 Multi antimicrobial extrusion protein MatE	1.9279	1.37153	0.48846	2.5582	3.68472	4.45887	0.353949	-1.49839	0.00849337	0.0846295	down	yes
Cla014905	GO:0003677(DNA binding);GO:0003700(transcription factor activity, sequence-specific DNA binding);GO:0005515(protein binding);GO:0005634(nucleus);GO:0006351(transcription, DNA-templated);GO:0006355(regulation of transcription, DNA-templated);GO:0009637(response to blue light);GO:0046983(protein dimerization activity)	04141(Protein processing in endoplasmic reticulum)	K07953	EC:3.6.5.-	Transcription factor (AHRD V1 *-*- D6MKM4_9ASPA); contains Interpro domain(s) IPR011598 Helix-loop-helix DNA-binding	2.60159	2.82513	2.03731	5.3465	7.1276	4.20092	0.447617	-1.15966	0.00883171	0.0868885	down	yes
Cla006355	GO:0004601(peroxidase activity);GO:0009505(plant-type cell wall);GO:0009664(plant-type cell wall organization)	00940(Phenylpropanoid biosynthesis)	K00430	EC:1.11.1.7	Peroxidase 43 (AHRD V1 ***- F4JU42_ARATH); contains Interpro domain(s) IPR002016 Haem peroxidase, plant/fungal/bacterial	0.725173	0.482679	0.468696	1.81427	2.38597	2.3718	0.255103	-1.97085	0.00884373	0.0868885	down	yes
Cla002742	GO:0005576(extracellular region);GO:0016829(lyase activity);GO:0030570(pectate lyase activity);GO:0045490(pectin catabolic process);GO:0046872(metal ion binding)	00040(Pentose and glucuronate interconversions)	K01728	EC:4.2.2.2	Pectate lyase (AHRD V1 ***- E3VSV6_9ROSA); contains Interpro domain(s) IPR002022 Pectate lyase/Amb allergen	5.64466	2.76806	0.93237	4.81831	13.741	5.89686	0.382117	-1.38791	0.00886267	0.0869466	down	yes
Cla020879	GO:0000977(RNA polymerase II regulatory region sequence-specific DNA binding);GO:0001085(RNA polymerase II transcription factor binding);GO:0001228(transcriptional activator activity, RNA polymerase II transcription regulatory region sequence-specific binding);GO:0003682(chromatin binding);GO:0005634(nucleus);GO:0005667(transcription factor complex);GO:0030154(cell differentiation)	NA	NA	NA	GATA transcription factor 20 (AHRD V1 *-** B6SS40_MAIZE); contains Interpro domain(s) IPR000679 Zinc finger, GATA-type	0.237592	0.411673	0.142824	0.409792	2.48874	1.16866	0.19475	-2.3603	0.00919325	0.088948	down	yes
Cla023096	GO:0005524(ATP binding);GO:0005634(nucleus);GO:0005739(mitochondrion);GO:0006412(translation);GO:0006450(regulation of translational fidelity);GO:0009507(chloroplast);GO:0016874(ligase activity)	00970(Aminoacyl-tRNA biosynthesis)	K02435	EC:6.3.5.6 6.3.5.7	Aspartyl/glutamyl-tRNA(Asn/Gln) amidotransferase subunit C (AHRD V1 ***- A0YXB5_LYNSP); contains Interpro domain(s) IPR003837 Glu-tRNAGln amidotransferase, C subunit	8.30911	6.09743	7.1884	13.9593	21.6421	14.1535	0.434026	-1.20415	0.00924394	0.0891742	down	yes
Cla013533	GO:0012505(endomembrane system)	NA	NA	NA	Reticulon-like protein B17 (AHRD V1 ***- RTNLQ_ARATH); contains Interpro domain(s) IPR003388 Reticulon	1.77936	0.977104	0.520611	2.34916	2.88848	5.00247	0.320023	-1.64375	0.00930985	0.089557	down	yes
Cla023232	GO:0003674(molecular_function);GO:0008150(biological_process);GO:0009507(chloroplast);GO:0009535(chloroplast thylakoid membrane);GO:0016021(integral component of membrane)	NA	NA	NA	Unknown Protein (AHRD V1)	2.26736	1.77214	2.32087	19.121	2.99377	2.98017	0.253452	-1.98022	0.00941715	0.0903938	down	yes
Cla016417	GO:0005515(protein binding);GO:0005634(nucleus);GO:0006260(DNA replication);GO:0006301(postreplication repair);GO:0007062(sister chromatid cohesion);GO:0007067(mitotic nuclear division);GO:0009941(chloroplast envelope);GO:0042555(MCM complex);GO:0043601(nuclear replisome);GO:0051301(cell division)	NA	NA	NA	Mini-chromosome maintenance complex-binding protein (AHRD V1 ***- MCMBP_ARATH); contains Interpro domain(s) IPR019140 Protein of unknown function DUF2044, membrane	3.86825	2.60546	0.550963	4.94347	3.71206	11.2047	0.353707	-1.49937	0.0096038	0.0918553	down	yes
Cla017951	GO:0005198(structural molecule activity);GO:0005618(cell wall);GO:0005730(nucleolus);GO:0005737(cytoplasm);GO:0005794(Golgi apparatus);GO:0005886(plasma membrane);GO:0009506(plasmodesma);GO:0009651(response to salt stress);GO:0045298(tubulin complex);GO:0046686(response to cadmium ion)	04145(Phagosome)	K07375	NA	Tubulin beta chain (AHRD V1 ***- B9GKJ5_POPTR); contains Interpro domain(s) IPR002453 Beta tubulin	14.6711	10.2774	3.18185	15.0726	15.9684	31.2568	0.451548	-1.14705	0.00966989	0.0924211	down	yes
Cla016730	NA	NA	NA	NA	Unknown Protein (AHRD V1)	3.86852	2.6448	1.48252	5.04662	14.003	8.61975	0.288977	-1.79097	0.00974424	0.0930652	down	yes
Cla002191	GO:0005576(extracellular region);GO:0008150(biological_process)	NA	NA	NA	Carboxyl-terminal proteinase (AHRD V1 *--- B6SL47_MAIZE); contains Interpro domain(s) IPR004314 Protein of unknown function DUF239, plant	9.58561	8.04598	4.78537	13.6963	17.1068	14.2592	0.497466	-1.00733	0.00981234	0.0934482	down	yes
Cla005930	GO:0004674(protein serine/threonine kinase activity);GO:0005524(ATP binding);GO:0005886(plasma membrane);GO:0006468(protein phosphorylation);GO:0016021(integral component of membrane);GO:0016301(kinase activity)	04075(Plant hormone signal transduction);04626(Plant-pathogen interaction)	K13416	EC:2.7.10.1 2.7.11.1	Receptor-like kinase (AHRD V1 **** A7VM36_MARPO); contains Interpro domain(s) IPR002290 Serine/threonine protein kinase	7.12033	3.63401	4.21197	13.7718	6.27449	10.6067	0.488249	-1.03431	0.00991905	0.094062	down	yes
Cla022611	GO:0003674(molecular_function);GO:0005576(extracellular region);GO:0009739(response to gibberellin);GO:0009740(gibberellic acid mediated signaling pathway)	NA	NA	NA	Gibberellin-regulated family protein (AHRD V1 **-- D7MT35_ARALL); contains Interpro domain(s) IPR003854 Gibberellin regulated protein	2.90552	0.734077	0.222055	9.93612	3.00244	7.80302	0.186179	-2.42524	0.00993251	0.094062	down	yes
Cla018953	GO:0003755(peptidyl-prolyl cis-trans isomerase activity);GO:0005528(FK506 binding);GO:0005789(endoplasmic reticulum membrane);GO:0061077(chaperone-mediated protein folding)	NA	NA	NA	Peptidyl-prolyl cis-trans isomerase (AHRD V1 ***- B8I9L2_METNO); contains Interpro domain(s) IPR001179 Peptidyl-prolyl cis-trans isomerase, FKBP-type	5.801	3.12606	2.26524	6.73638	14.109	10.4313	0.357849	-1.48258	0.0101101	0.0952644	down	yes
Cla010332	GO:0001666(response to hypoxia);GO:0003677(DNA binding);GO:0003700(transcription factor activity, sequence-specific DNA binding);GO:0005515(protein binding);GO:0005634(nucleus);GO:0006351(transcription, DNA-templated);GO:0006355(regulation of transcription, DNA-templated);GO:0009617(response to bacterium);GO:0009626(plant-type hypersensitive response);GO:0009723(response to ethylene);GO:0009733(r…	04626(Plant-pathogen interaction)	K09422	NA	MYB family transcription factor (AHRD V1 **-* Q9SCU7_ARATH); contains Interpro domain(s) IPR015495 Myb transcription factor	1.71434	1.23099	1.90602	3.78447	6.99327	2.84634	0.356087	-1.4897	0.010192	0.0958686	down	yes
Cla018458	GO:0003677(DNA binding);GO:0003700(transcription factor activity, sequence-specific DNA binding);GO:0005634(nucleus);GO:0005829(cytosol);GO:0006351(transcription, DNA-templated);GO:0006355(regulation of transcription, DNA-templated);GO:0048513(animal organ development)	NA	NA	NA	WUSCHEL-related homeobox-containing protein 4 (AHRD V1 *-*- C0LAL8_9MAGN); contains Interpro domain(s) IPR001356 Homeobox	0.699654	0.909608	0.472786	1.51375	1.51808	5.08371	0.256551	-1.96268	0.0102781	0.0963208	down	yes
Cla011256	GO:0005576(extracellular region);GO:0005618(cell wall);GO:0005737(cytoplasm);GO:0009505(plant-type cell wall);GO:0009507(chloroplast);GO:0030599(pectinesterase activity);GO:0042545(cell wall modification);GO:0045330(aspartyl esterase activity);GO:0045490(pectin catabolic process)	00040(Pentose and glucuronate interconversions);00500(Starch and sucrose metabolism)	K01051	EC:3.1.1.11	Pectinesterase (AHRD V1 ***- B9RKG6_RICCO); contains Interpro domain(s) IPR000070 Pectinesterase, catalytic	12.0333	5.40975	2.42553	12.2237	20.4075	13.4377	0.431281	-1.2133	0.01065	0.0991623	down	yes
Cla022243	GO:0003674(molecular_function);GO:0005739(mitochondrion);GO:0005773(vacuole);GO:0008150(biological_process);GO:0016021(integral component of membrane)	03030(DNA replication)	K10744	NA	AT3g20300/MQC12_5 (AHRD V1 **-- Q8VXV8_ARATH)	1.61146	1.69124	2.60223	4.92303	5.79113	3.61621	0.412056	-1.27909	0.0106666	0.0992475	down	yes
Cla019531	NA	NA	NA	NA	50S ribosomal protein L33 (AHRD V1 ***- C6TLC5_SOYBN); contains Interpro domain(s) IPR001705 Ribosomal protein L33	2.48198	13.6082	11.8219	19.1976	22.2037	27.9338	0.402567	-1.3127	0.0107991	0.100156	down	yes
Cla019571	GO:0004252(serine-type endopeptidase activity);GO:0006508(proteolysis);GO:0008236(serine-type peptidase activity);GO:0009507(chloroplast);GO:0009543(chloroplast thylakoid lumen);GO:0009579(thylakoid);GO:0010206(photosystem II repair);GO:0031977(thylakoid lumen)	NA	NA	NA	Serine protease (AHRD V1 **-- D5RQ80_9PROT); contains Interpro domain(s) IPR001254 Peptidase S1 and S6, chymotrypsin/Hap	2.1333	1.73494	0.516504	2.96144	6.59338	4.25434	0.317525	-1.65506	0.010853	0.100321	down	yes
Cla021008	GO:0003674(molecular_function);GO:0005737(cytoplasm);GO:0005886(plasma membrane);GO:0008150(biological_process)	NA	NA	NA	PPPDE peptidase domain-containing protein 1 (AHRD V1 **-- F1KY42_ASCSU); contains Interpro domain(s) IPR008580 Protein of unknown function DUF862, eukaryotic	7.14472	5.10997	6.29755	14.9588	9.89917	13.2364	0.487007	-1.03798	0.0108573	0.100321	down	yes
Cla022605	GO:0004693(cyclin-dependent protein serine/threonine kinase activity);GO:0005634(nucleus);GO:0005737(cytoplasm);GO:0007049(cell cycle);GO:0016301(kinase activity);GO:0016310(phosphorylation);GO:0051301(cell division);GO:0051726(regulation of cell cycle)	03010(Ribosome)	K02985	NA	G2/mitotic-specific cyclin-B2 (AHRD V1 **** CCNB2_ORYLU); contains Interpro domain(s) IPR015453 G2/mitotic-specific cyclin A	1.91823	2.10038	0.623386	3.197	2.61577	9.44107	0.304317	-1.71636	0.0109009	0.100321	down	yes
Cla014218	GO:0008270(zinc ion binding);GO:0009507(chloroplast);GO:0016554(cytidine to uridine editing);GO:1900865(chloroplast RNA modification)	00561(Glycerolipid metabolism);00564(Glycerophospholipid metabolism);04070(Phosphatidylinositol signaling system)	K00901	EC:2.7.1.107	Pentatricopeptide repeat-containing protein (AHRD V1 ***- D7MMG1_ARALL); contains Interpro domain(s) IPR002885 Pentatricopeptide repeat	0.130351	0.153335	0.034585	0.206774	0.798339	0.58164	0.20058	-2.31775	0.0111252	0.101829	down	yes
Cla016529	GO:0005634(nucleus);GO:0005819(spindle);GO:0005874(microtubule);GO:0032147(activation of protein kinase activity);GO:0060236(regulation of mitotic spindle organization)	NA	NA	NA	TPX2 (Targeting protein for Xklp2) family protein (AHRD V1 ***- F4K9T9_ARATH); contains Interpro domain(s) IPR009675 Targeting for Xklp2	0.950131	1.26506	0.433947	1.97558	1.96939	4.55443	0.311685	-1.68184	0.0111346	0.101829	down	yes
Cla003538	GO:0005623(cell);GO:0009507(chloroplast);GO:0045454(cell redox homeostasis)	NA	NA	NA	CBS domain-containing protein-like (AHRD V1 ***- B8AP73_ORYSI); contains Interpro domain(s) IPR000644 Cystathionine beta-synthase, core	5.15937	4.11601	4.34946	6.94087	14.3147	9.73138	0.439696	-1.18542	0.0113116	0.102757	down	yes
Cla010824	GO:0016787(hydrolase activity)	00860(Porphyrin and chlorophyll metabolism)	K13544	EC:3.1.1.82	Hydrolase alpha/beta fold family protein (AHRD V1 **-- D7LP51_ARALL); contains Interpro domain(s) IPR000073 Alpha/beta hydrolase fold-1	4.02994	3.43504	3.58073	6.72139	10.821	5.60813	0.477125	-1.06756	0.0113296	0.102836	down	yes
Cla015542	GO:0016165(linoleate 13S-lipoxygenase activity)	00591(Linoleic acid metabolism);00592(alpha-Linolenic acid metabolism)	K00454	EC:1.13.11.12	Lipoxygenase (AHRD V1 ***- Q6X5R5_NICAT); contains Interpro domain(s) IPR013819 Lipoxygenase, C-terminal IPR000907 Lipoxygenase	6.40953	4.65553	3.38506	14.6694	3.11969	13.474	0.46221	-1.11338	0.011439	0.103323	down	yes
Cla006460	GO:0003674(molecular_function);GO:0005634(nucleus);GO:0008150(biological_process);GO:0016021(integral component of membrane)	NA	NA	NA	Unknown Protein (AHRD V1)	1.30692	1.21974	0.236577	1.93606	2.08204	4.22207	0.335337	-1.57632	0.0115929	0.104024	down	yes
Cla014613	GO:0003674(molecular_function);GO:0005634(nucleus);GO:0008150(biological_process)	00350(Tyrosine metabolism);00360(Phenylalanine metabolism)	K07253	EC:5.3.2.1	Os10g0358600 protein (Fragment) (AHRD V1 *-*- Q0IY80_ORYSJ)	8.93037	8.28143	3.37447	16.0841	12.701	15.1868	0.468169	-1.0949	0.011934	0.105982	down	yes
Cla012718	GO:0006952(defense response)	NA	NA	NA	LURP-one-related 3 protein (AHRD V1 *-*- F4HTE5_ARATH); contains Interpro domain(s) IPR007612 Protein of unknown function DUF567	0.451033	0.34996	0.385199	2.53979	0.388848	2.99981	0.200085	-2.32132	0.0120831	0.106986	down	yes
Cla002202	GO:0003942(N-acetyl-gamma-glutamyl-phosphate reductase activity);GO:0004073(aspartate-semialdehyde dehydrogenase activity);GO:0005739(mitochondrion);GO:0006520(cellular amino acid metabolic process);GO:0009086(methionine biosynthetic process);GO:0009088(threonine biosynthetic process);GO:0009089(lysine biosynthetic process via diaminopimelate);GO:0009097(isoleucine biosynthetic process);GO:000950…	01210(2-Oxocarboxylic acid metabolism);01230(Biosynthesis of amino acids);00260(Glycine, serine and threonine metabolism);00270(Cysteine and methionine metabolism);00300(Lysine biosynthesis);00261(Monobactam biosynthesis)	K00133	EC:1.2.1.11	Aspartate-semialdehyde dehydrogenase (AHRD V1 ***- B6TWW1_MAIZE); contains Interpro domain(s) IPR005986 Aspartate-semialdehyde dehydrogenase, bacterial	8.89729	6.41713	2.56044	7.1367	14.5102	17.5624	0.455883	-1.13326	0.0123267	0.108399	down	yes
Cla004923	GO:0005634(nucleus);GO:0042752(regulation of circadian rhythm)	NA	NA	NA	Timeless family protein (AHRD V1 ***- Q9FLX0_ARATH); contains Interpro domain(s) IPR007725 Timeless C-terminal	2.86503	2.65038	0.96407	2.9752	2.81663	9.74912	0.41693	-1.26212	0.0124242	0.108851	down	yes
Cla012092	GO:0005515(protein binding);GO:0005634(nucleus);GO:0005737(cytoplasm);GO:0007067(mitotic nuclear division);GO:0010332(response to gamma radiation);GO:0016538(cyclin-dependent protein serine/threonine kinase regulator activity);GO:0051301(cell division);GO:0051726(regulation of cell cycle)	NA	NA	NA	Cyclin (AHRD V1 ***- O82718_LUPLU); contains Interpro domain(s) IPR014400 Cyclin, A/B/D/E	8.00019	10.008	0.863548	11.7427	11.4809	33.5245	0.332553	-1.58834	0.0125134	0.109273	down	yes
Cla001908	GO:0005829(cytosol);GO:0006760(folic acid-containing compound metabolic process);GO:0009507(chloroplast);GO:0016491(oxidoreductase activity);GO:0016616(oxidoreductase activity, acting on the CH-OH group of donors, NAD or NADP as acceptor);GO:0055114(oxidation-reduction process)	00906(Carotenoid biosynthesis)	K09841	EC:1.1.1.288	Short-chain dehydrogenase/reductase SDR (AHRD V1 **-- F0SQ75_PLABD); contains Interpro domain(s) IPR002198 Short-chain dehydrogenase/reductase SDR	2.36407	1.19678	1.02423	9.84437	1.49846	4.59015	0.287773	-1.797	0.0126365	0.109988	down	yes
Cla005676	GO:0003677(DNA binding);GO:0003700(transcription factor activity, sequence-specific DNA binding);GO:0005515(protein binding);GO:0005634(nucleus);GO:0006355(regulation of transcription, DNA-templated);GO:0007275(multicellular organism development);GO:0009944(polarity specification of adaxial/abaxial axis);GO:0010154(fruit development);GO:0010158(abaxial cell fate specification);GO:0046872(metal io…	NA	NA	NA	CRABS CLAW (Fragment) (AHRD V1 **-- Q5EMM7_GOSHI); contains Interpro domain(s) IPR006780 YABBY protein	7.86642	5.70193	2.73849	7.92713	12.4815	20.4446	0.399157	-1.32497	0.0128069	0.110965	down	yes
Cla010927	GO:0005886(plasma membrane);GO:0031225(anchored component of membrane)	NA	NA	NA	Arabinogalactan peptide 22 (AHRD V1 *-*- AGP22_ARATH); contains Interpro domain(s) IPR009424 Protein of unknown function DUF1070	1.53236	0.93231	0.366556	3.28153	5.53524	3.15331	0.236525	-2.07993	0.0129942	0.112369	down	yes
Cla021579	GO:0003674(molecular_function);GO:0005634(nucleus);GO:0008150(biological_process);GO:0009507(chloroplast)	NA	NA	NA	Plant-specific domain TIGR01615 family protein (AHRD V1 ***- B6SS18_MAIZE); contains Interpro domain(s) IPR006502 Protein of unknown function DUF506, plant	15.6115	9.82465	12.9266	65.2577	10.2953	15.0997	0.423185	-1.24064	0.0132069	0.11347	down	yes
Cla018356	GO:0000139(Golgi membrane);GO:0005794(Golgi apparatus);GO:0016021(integral component of membrane);GO:0016757(transferase activity, transferring glycosyl groups);GO:0071555(cell wall organization)	NA	NA	NA	Exostosin family protein (AHRD V1 ***- F4K474_ARATH); contains Interpro domain(s) IPR004263 Exostosin-like	0.083409	0.303107	0.46214	1.36645	1.6878	0.566898	0.234361	-2.09319	0.0132387	0.11347	down	yes
Cla016034	GO:0005886(plasma membrane);GO:0009507(chloroplast)	04626(Plant-pathogen interaction)	K13420	EC:2.7.11.1	Leucine-rich repeat-containing protein (AHRD V1 **-- Q9LT85_ARATH); contains Interpro domain(s) IPR001611 Leucine-rich repeat	0.387556	0.085688	0.14231	0.83426	0.899707	0.664826	0.25661	-1.96235	0.0132794	0.11358	down	yes
Cla001790	GO:0005509(calcium ion binding);GO:0005515(protein binding);GO:0008266(poly(U) RNA binding);GO:0009507(chloroplast);GO:0009534(chloroplast thylakoid);GO:0009535(chloroplast thylakoid membrane);GO:0009543(chloroplast thylakoid lumen);GO:0009570(chloroplast stroma);GO:0009579(thylakoid);GO:0009654(photosystem II oxygen evolving complex);GO:0010205(photoinhibition);GO:0010207(photosystem II assembly…	00195(Photosynthesis)	K02716	NA	Oxygen-evolving enhancer protein 1 of photosystem II (AHRD V1 ***- A8J0E4_CHLRE); contains Interpro domain(s) IPR002628 Photosystem II manganese-stabilizing protein PsbO	25.5314	20.8632	144.184	223.661	66.0704	231.718	0.365478	-1.45214	0.0132873	0.11358	down	yes
Cla021547	GO:0003676(nucleic acid binding);GO:0003677(DNA binding);GO:0004386(helicase activity);GO:0005524(ATP binding);GO:0005634(nucleus);GO:0006281(DNA repair);GO:0008270(zinc ion binding);GO:0009941(chloroplast envelope);GO:0016568(chromatin modification)	03440(Homologous recombination)	K10875	EC:3.6.4.-	Chromodomain-helicase-DNA-binding protein 9 (AHRD V1 *-** CHD9_MOUSE); contains Interpro domain(s) IPR000330 SNF2-related	0.938402	0.521782	0.110365	0.946716	0.942218	3.85305	0.27352	-1.87028	0.0135358	0.115188	down	yes
Cla023446	GO:0005515(protein binding);GO:0005634(nucleus);GO:0007049(cell cycle);GO:0016538(cyclin-dependent protein serine/threonine kinase regulator activity);GO:0051301(cell division);GO:0051726(regulation of cell cycle)	NA	NA	NA	Cyclin B (AHRD V1 ***- B6V744_POPTO); contains Interpro domain(s) IPR006671 Cyclin, N-terminal	4.14735	5.6524	2.02658	5.92005	5.37172	15.6671	0.43868	-1.18876	0.0135972	0.115563	down	yes
Cla016955	GO:0005516(calmodulin binding);GO:0005634(nucleus);GO:0005886(plasma membrane);GO:0008150(biological_process)	NA	NA	NA	Calmodulin-binding protein-like protein (AHRD V1 *-*- Q9SII1_ARATH); contains Interpro domain(s) IPR012417 Calmodulin-binding, plant	0.478749	1.05657	1.38426	2.48392	1.50033	3.10277	0.411962	-1.27942	0.013642	0.11587	down	yes
Cla002362	GO:0009416(response to light stimulus);GO:0009686(gibberellin biosynthetic process);GO:0009740(gibberellic acid mediated signaling pathway);GO:0009826(unidimensional cell growth);GO:0009908(flower development);GO:0045544(gibberellin 20-oxidase activity)	00904(Diterpenoid biosynthesis)	K05282	EC:1.14.11.12	Gibberellin 20-oxidase (AHRD V1 ***- Q8GT56_CUCMA); contains Interpro domain(s) IPR005123 Oxoglutarate and iron-dependent oxygenase	2.36069	2.12564	1.3821	4.47086	5.17565	4.41402	0.417369	-1.26061	0.0137122	0.116245	down	yes
Cla001659	GO:0005576(extracellular region);GO:0005618(cell wall)	NA	NA	NA	Proline-rich protein (AHRD V1 *-*- Q9M6T7_NICGL); contains Interpro domain(s) IPR010616 Protein of unknown function DUF1210	0.178526	0	0	0.155645	1.21804	0.474609	0.0965896	-3.37199	0.013818	0.116722	down	yes
Cla021617	GO:0005634(nucleus);GO:0016021(integral component of membrane);GO:0016853(isomerase activity)	NA	NA	NA	C-8 sterol isomerase (AHRD V1 ***- Q5Q0I8_ARATH)	0.276909	0.494089	0.467395	0.806877	1.84572	1.93485	0.269952	-1.88922	0.0138209	0.116722	down	yes
Cla013123	GO:0016491(oxidoreductase activity);GO:0055114(oxidation-reduction process)	NA	NA	NA	Oxidoreductase family protein (AHRD V1 **** D7LXC3_ARALL); contains Interpro domain(s) IPR016040 NAD(P)-binding domain	3.37262	4.13776	3.00044	9.16488	6.22265	6.78437	0.47406	-1.07686	0.0139994	0.117657	down	yes
Cla012632	GO:0003674(molecular_function);GO:0005634(nucleus);GO:0008150(biological_process)	03022(Basal transcription factors)	K03131	NA	F-box family protein (AHRD V1 ***- B9I3S8_POPTR); contains Interpro domain(s) IPR001810 Cyclin-like F-box	0.674431	0.291328	0.50484	0.980181	2.94472	1.194	0.287288	-1.79943	0.0141779	0.118537	down	yes
Cla020575	GO:0004185(serine-type carboxypeptidase activity);GO:0005773(vacuole);GO:0051603(proteolysis involved in cellular protein catabolic process)	00460(Cyanoamino acid metabolism)	K08249	EC:4.1.2.11	Serine carboxypeptidase K10B2.2 (AHRD V1 ***- B6TM29_MAIZE); contains Interpro domain(s) IPR001563 Peptidase S10, serine carboxypeptidase	1.61191	1.65233	0.999515	3.36113	3.52843	3.52335	0.409469	-1.28818	0.0143938	0.119555	down	yes
Cla001408	GO:0004553(hydrolase activity, hydrolyzing O-glycosyl compounds);GO:0030247(polysaccharide binding);GO:0046658(anchored component of plasma membrane)	00500(Starch and sucrose metabolism)	K19891	EC:3.2.1.39	Glucan endo-13-beta-glucosidase (AHRD V1 ***- E5GC60_CUCME); contains Interpro domain(s) IPR012946 X8	1.4928	1.2974	3.05063	4.635	9.44643	5.44674	0.299097	-1.74131	0.0149115	0.122296	down	yes
Cla020361	GO:0005524(ATP binding);GO:0009507(chloroplast);GO:0010287(plastoglobule);GO:0016887(ATPase activity)	NA	NA	NA	Anion-transporting ATPase (AHRD V1 ***- B0C2S6_ACAM1)	1.07554	1.50865	0.681675	2.24854	3.26855	3.52351	0.361244	-1.46896	0.0150622	0.123154	down	yes
Cla014062	GO:0010052(guard cell differentiation)	NA	NA	NA	EPIDERMAL PATTERNING FACTOR-like protein 2 (AHRD V1 ***- EPFL2_ARATH)	2.32208	1.63432	2.52489	6.54542	6.7668	6.49364	0.327241	-1.61158	0.0154885	0.12564	down	yes
Cla018087	GO:0000287(magnesium ion binding);GO:0004737(pyruvate decarboxylase activity);GO:0005829(cytosol);GO:0009507(chloroplast);GO:0016020(membrane);GO:0030976(thiamine pyrophosphate binding);GO:0034059(response to anoxia)	00010(Glycolysis / Gluconeogenesis)	K01568	EC:4.1.1.1	Pyruvate decarboxylase (AHRD V1 ***- F6M9V4_SALMI); contains Interpro domain(s) IPR012110 Pyruvate decarboxylase/indolepyruvate decarboxylase	3.94676	1.67849	0.838416	7.25021	3.16027	5.21647	0.413623	-1.27361	0.0156442	0.126289	down	yes
Cla019052	GO:0003677(DNA binding);GO:0005634(nucleus);GO:0006260(DNA replication);GO:0006281(DNA repair);GO:0006310(DNA recombination);GO:0010224(response to UV-B);GO:0046872(metal ion binding)	03030(DNA replication);03420(Nucleotide excision repair);03430(Mismatch repair);03440(Homologous recombination)	K07466	NA	Replication protein A DNA-binding subunit (AHRD V1 **** B6SL03_MAIZE); contains Interpro domain(s) IPR004591 Replication factor-a protein 1 Rpa1	2.78123	1.60516	0.388919	2.00112	2.57028	10.6316	0.314102	-1.67069	0.016032	0.128487	down	yes
Cla013090	GO:0000082(G1/S transition of mitotic cell cycle);GO:0005515(protein binding);GO:0005634(nucleus);GO:0007067(mitotic nuclear division);GO:0009735(response to cytokinin);GO:0009741(response to brassinosteroid);GO:0009744(response to sucrose);GO:0016538(cyclin-dependent protein serine/threonine kinase regulator activity);GO:0042127(regulation of cell proliferation);GO:0048316(seed development);GO:0…	04075(Plant hormone signal transduction)	K14505	NA	Cyclin D3-1 (AHRD V1 ***- A7Y7X0_CUCSA); contains Interpro domain(s) IPR015451 Cyclin D	3.86185	4.74713	1.78628	5.11952	7.24236	11.1013	0.443046	-1.17447	0.0161687	0.12914	down	yes
Cla000609	NA	NA	NA	NA	Mitochondrial ribosomal protein L37 (AHRD V1 ***- Q1PDW9_ARATH); contains Interpro domain(s) IPR013870 Ribosomal protein L37, mitochondrial	1.71318	1e-06	0	1.19593	0.836721	22.4945	0.0698481	-3.83963	0.0161715	0.12914	down	yes
Cla013418	GO:0003700(transcription factor activity, sequence-specific DNA binding);GO:0005634(nucleus)	04141(Protein processing in endoplasmic reticulum)	K04374	NA	BZIP transcription factor-like protein (AHRD V1 **** O22873_ARATH); contains Interpro domain(s) IPR011700 Basic leucine zipper	5.09129	3.61233	1.49842	5.07105	9.40822	8.24623	0.448924	-1.15546	0.0162683	0.129758	down	yes
Cla018793	GO:0004801(sedoheptulose-7-phosphate:D-glyceraldehyde-3-phosphate glyceronetransferase activity);GO:0005739(mitochondrion);GO:0005829(cytosol);GO:0005975(carbohydrate metabolic process);GO:0006098(pentose-phosphate shunt);GO:0009507(chloroplast);GO:0009536(plastid);GO:0009570(chloroplast stroma);GO:0009809(lignin biosynthetic process);GO:0033587(shikimate biosynthetic process);GO:0046686(response…	01200(Carbon metabolism);01230(Biosynthesis of amino acids);00030(Pentose phosphate pathway)	K00616	EC:2.2.1.2	Transaldolase 2 (AHRD V1 ***- B6TS84_MAIZE); contains Interpro domain(s) IPR014634 Transaldolase, bacterial/plant type	0.711162	1.03691	0.541984	1.29732	3.1257	2.84063	0.315276	-1.66531	0.0164161	0.130236	down	yes
Cla012588	GO:0007165(signal transduction);GO:0016020(membrane)	NA	NA	NA	Ankyrin repeat-containing protein (AHRD V1 **-- Q4V397_ARATH); contains Interpro domain(s) IPR015495 Myb transcription factor	0	0.139179	0	0.631542	0.440175	0.225098	0.107324	-3.21996	0.0168608	0.13256	down	yes
Cla000422	GO:0009813(flavonoid biosynthetic process);GO:0043231(intracellular membrane-bounded organelle);GO:0052696(flavonoid glucuronidation);GO:0080043(quercetin 3-O-glucosyltransferase activity);GO:0080044(quercetin 7-O-glucosyltransferase activity)	01210(2-Oxocarboxylic acid metabolism);00380(Tryptophan metabolism);00966(Glucosinolate biosynthesis)	K11820	EC:2.4.1.195	UDP-glycosyltransferase 74 F1 (AHRD V1 ***- F4IS54_ARATH); contains Interpro domain(s) IPR002213 UDP-glucuronosyl/UDP-glucosyltransferase	0.469508	0.683012	0.03603	1.98853	1.34839	2.16266	0.216117	-2.21012	0.0171012	0.133881	down	yes
Cla021364	GO:0003824(catalytic activity);GO:0005506(iron ion binding);GO:0005739(mitochondrion);GO:0006633(fatty acid biosynthetic process);GO:0016021(integral component of membrane);GO:0016491(oxidoreductase activity);GO:0055114(oxidation-reduction process)	00073(Cutin, suberine and wax biosynthesis)	K15404	EC:4.1.99.5	CER1 protein (AHRD V1 **-- F4HVY0_ARATH); contains Interpro domain(s) IPR006694 Fatty acid hydroxylase	1.1281	0.587213	1.04241	3.65387	1.37889	2.38914	0.371566	-1.42831	0.0171152	0.133881	down	yes
Cla009079	GO:0003674(molecular_function);GO:0005575(cellular_component);GO:0008150(biological_process)	04141(Protein processing in endoplasmic reticulum);04120(Ubiquitin mediated proteolysis);03420(Nucleotide excision repair)	K03868	NA	GEM-like protein 6 (AHRD V1 **-- F4KCV4_ARATH); contains Interpro domain(s) IPR004182 GRAM	0.872191	0.885133	1.63031	2.12898	4.94889	3.57063	0.318133	-1.6523	0.0173854	0.135247	down	yes
Cla005378	GO:0003674(molecular_function);GO:0005737(cytoplasm);GO:0008150(biological_process)	NA	NA	NA	Pathogenesis-related protein (AHRD V1 ***- Q8L9B0_ARATH)	2.4517	0.404496	0.505768	9.54708	2.15065	2.03048	0.244894	-2.02977	0.017439	0.135322	down	yes
Cla019351	GO:0007165(signal transduction);GO:0016020(membrane)	NA	NA	NA	Ankyrin repeat-containing protein (AHRD V1 *-*- Q9M396_ARATH); contains Interpro domain(s) IPR002695 AICARFT/IMPCHase bienzyme	0.07799	0.233174	0.104459	1.11092	0.360006	0.309698	0.233414	-2.09904	0.0174507	0.135322	down	yes
Cla018037	GO:0005886(plasma membrane);GO:0016021(integral component of membrane);GO:0030246(carbohydrate binding)	03015(mRNA surveillance pathway)	K14962	NA	Lectin protein kinase family protein (AHRD V1 *-*- D7MA62_ARALL); contains Interpro domain(s) IPR001480 Curculin-like (mannose-binding) lectin	1.00638	0.650826	0.445334	1.60894	2.92542	1.63934	0.340563	-1.55401	0.018005	0.138322	down	yes
Cla006021	GO:0003700(transcription factor activity, sequence-specific DNA binding);GO:0005515(protein binding);GO:0005634(nucleus);GO:0006351(transcription, DNA-templated);GO:0006355(regulation of transcription, DNA-templated);GO:0009733(response to auxin);GO:0009734(auxin-activated signaling pathway)	04075(Plant hormone signal transduction)	K14484	NA	Auxin responsive protein (AHRD V1 ***- D9IQE6_CATRO); contains Interpro domain(s) IPR003311 AUX/IAA protein	1.32151	0.731003	5.13542	7.74683	7.12944	7.97668	0.314529	-1.66873	0.0182998	0.140103	down	yes
Cla014229	GO:0006651(diacylglycerol biosynthetic process);GO:0008195(phosphatidate phosphatase activity);GO:0009507(chloroplast)	00510(N-Glycan biosynthesis)	K07252	EC:3.6.1.43	Phosphatidic acid phosphatase (PAP2) family protein (AHRD V1 **-- Q9FJZ4_ARATH); contains Interpro domain(s) IPR000326 Phosphatidic acid phosphatase type 2/haloperoxidase	2.83269	3.20013	3.67294	7.52312	6.50971	6.97428	0.462023	-1.11396	0.0183117	0.140113	down	yes
Cla002233	GO:0003674(molecular_function);GO:0005634(nucleus);GO:0005739(mitochondrion);GO:0005819(spindle);GO:0005874(microtubule);GO:0032147(activation of protein kinase activity);GO:0060236(regulation of mitotic spindle organization)	NA	NA	NA	Targeting protein for XKLP2 (AHRD V1 ***- F4I2H7_ARATH); contains Interpro domain(s) IPR009675 Targeting for Xklp2	4.33935	3.6396	0.45169	4.8814	5.20614	12.3647	0.375492	-1.41315	0.0184168	0.140837	down	yes
Cla016467	GO:0005794(Golgi apparatus);GO:0016413(O-acetyltransferase activity);GO:0071554(cell wall organization or biogenesis)	NA	NA	NA	Leaf senescence protein-like (AHRD V1 ***- Q8RV74_ORYSJ); contains Interpro domain(s) IPR004253 Protein of unknown function DUF231, plant	3.41679	2.76925	1.33024	3.90099	6.21146	6.82777	0.443694	-1.17236	0.0185272	0.141438	down	yes
Cla017928	GO:0004350(glutamate-5-semialdehyde dehydrogenase activity);GO:0005737(cytoplasm);GO:0006561(proline biosynthetic process)	01230(Biosynthesis of amino acids);00330(Arginine and proline metabolism)	K12657	EC:2.7.2.11 1.2.1.41	Gamma-glutamyl phosphate reductase (AHRD V1 ***- F4IFZ9_ARATH); contains Interpro domain(s) IPR005766 Delta l-pyrroline-5-carboxylate synthetase	1.36982	0.75029	0.427709	0.699872	6.06032	0.973177	0.329458	-1.60184	0.0186065	0.141757	down	yes
Cla006930	GO:0003690(double-stranded DNA binding);GO:0003697(single-stranded DNA binding);GO:0005634(nucleus);GO:0009555(pollen development);GO:0048256(flap endonuclease activity)	04075(Plant hormone signal transduction)	K14491	NA	Flap endonuclease-1 (AHRD V1 *-*- B0I2X9_AERPX); contains Interpro domain(s) IPR006084 DNA repair protein (XPGC)/yeast Rad	0.701025	0.775652	0.273287	1.04893	1.47023	2.6074	0.341353	-1.55066	0.0186922	0.141946	down	yes
Cla019124	GO:0006869(lipid transport);GO:0042626(ATPase activity, coupled to transmembrane movement of substances);GO:0043231(intracellular membrane-bounded organelle)	02010(ABC transporters)	K05643	NA	Uncharacterized ABC transporter ATP-binding protein sll0415 (AHRD V1 *-*- Y415_SYNY3); contains Interpro domain(s) IPR003439 ABC transporter-like	2.63118	1.59872	6.79237	14.7718	3.48968	7.35289	0.430315	-1.21653	0.0187452	0.142047	down	yes
Cla002234	GO:0004722(protein serine/threonine phosphatase activity);GO:0005575(cellular_component);GO:0006470(protein dephosphorylation);GO:0046872(metal ion binding)	NA	NA	NA	Protein phosphatase 2C (AHRD V1 ***- Q6QLU0_SOLLC); contains Interpro domain(s) IPR015655 Protein phosphatase 2C	11.138	7.6551	12.0409	37.2455	3.70002	36.2261	0.39955	-1.32355	0.0188279	0.142511	down	yes
Cla022835	GO:0006952(defense response);GO:0016614(oxidoreductase activity, acting on CH-OH group of donors);GO:0046202(cyanide biosynthetic process);GO:0046593(mandelonitrile lyase activity);GO:0050660(flavin adenine dinucleotide binding);GO:0055114(oxidation-reduction process)	00460(Cyanoamino acid metabolism)	K08248	EC:4.1.2.10	Choline dehydrogenase (AHRD V1 ***- A0QXW0_MYCS2); contains Interpro domain(s) IPR012132 Glucose-methanol-choline oxidoreductase	0.123983	0.242913	0.500037	1.20304	0.943179	0.974333	0.277814	-1.84781	0.0190953	0.1439	down	yes
Cla014084	GO:0003677(DNA binding);GO:0005634(nucleus);GO:0008150(biological_process)	NA	NA	NA	Unknown Protein (AHRD V1)	0.333072	0.112133	0.426944	0.215923	0.810447	3.17257	0.207707	-2.26738	0.0192967	0.144475	down	yes
Cla018858	GO:0003674(molecular_function);GO:0006954(inflammatory response);GO:0009507(chloroplast);GO:0051707(response to other organism)	00350(Tyrosine metabolism);00360(Phenylalanine metabolism)	K07253	EC:5.3.2.1	Macrophage migration inhibitory factor family protein (AHRD V1 ***- F4KAK0_ARATH); contains Interpro domain(s) IPR001398 Macrophage migration inhibitory factor	1.74587	2.0661	1.04292	3.62028	8.25205	3.66881	0.31239	-1.67858	0.0193837	0.14483	down	yes
Cla008895	GO:0009507(chloroplast);GO:0009813(flavonoid biosynthetic process);GO:0016853(isomerase activity);GO:0045430(chalcone isomerase activity)	NA	NA	NA	Chalcone-flavanone isomerase family protein (AHRD V1 ***- F4JZ53_ARATH)	6.56628	5.45877	0.563942	9.52221	5.48976	22.4869	0.335717	-1.57468	0.0194901	0.145381	down	yes
Cla006284	GO:0008270(zinc ion binding);GO:0009451(RNA modification);GO:0009507(chloroplast)	00561(Glycerolipid metabolism);00564(Glycerophospholipid metabolism);04070(Phosphatidylinositol signaling system)	K00901	EC:2.7.1.107	Pentatricopeptide repeat-containing protein (AHRD V1 ***- D7MMP4_ARALL); contains Interpro domain(s) IPR002885 Pentatricopeptide repeat	0.130085	0	0.531443	3.86684	1.33258	0.167833	0.123253	-3.02031	0.0198921	0.147676	down	yes
Cla011195	GO:0005516(calmodulin binding);GO:0005634(nucleus);GO:0005737(cytoplasm);GO:0008150(biological_process)	NA	NA	NA	Calmodulin-binding protein (AHRD V1 ***- A2I5F3_BETVU)	0.592932	0.751343	0.319521	3.11656	0.88057	1.58525	0.298045	-1.7464	0.0200484	0.148565	down	yes
Cla005489	GO:0004365(glyceraldehyde-3-phosphate dehydrogenase (NAD+) (phosphorylating) activity);GO:0005975(carbohydrate metabolic process);GO:0006006(glucose metabolic process);GO:0006096(glycolytic process);GO:0009507(chloroplast);GO:0009536(plastid);GO:0009570(chloroplast stroma);GO:0050661(NADP binding);GO:0051287(NAD binding);GO:0055114(oxidation-reduction process);GO:0080022(primary root development)…	01200(Carbon metabolism);01230(Biosynthesis of amino acids);00010(Glycolysis / Gluconeogenesis);00710(Carbon fixation in photosynthetic organisms)	K00134	EC:1.2.1.12	Glyceraldehyde-3-phosphate dehydrogenase (AHRD V1 ***- Q8VWN9_CAPAN); contains Interpro domain(s) IPR000173 Glyceraldehyde 3-phosphate dehydrogenase	3.60455	4.36503	1.62865	4.75234	7.08242	8.41482	0.473996	-1.07705	0.0204001	0.150321	down	yes
Cla023420	GO:0003674(molecular_function);GO:0005576(extracellular region);GO:0008150(biological_process)	NA	NA	NA	Late embryogenesis abundant-like protein (Fragment) (AHRD V1 ***- E0ZAM8_PICSI); contains Interpro domain(s) IPR009646 Root cap	0.320909	0.440996	0.241429	1.00104	0.948564	1.54561	0.287059	-1.80058	0.0204252	0.150423	down	yes
Cla009290	GO:0003674(molecular_function);GO:0008150(biological_process);GO:0009507(chloroplast)	NA	NA	NA	Unknown Protein (AHRD V1)	0.581052	0.890343	1.99905	4.01827	2.12304	6.33243	0.27822	-1.8457	0.0211389	0.153823	down	yes
Cla018601	GO:0003677(DNA binding);GO:0003700(transcription factor activity, sequence-specific DNA binding);GO:0005515(protein binding);GO:0005634(nucleus);GO:0006351(transcription, DNA-templated);GO:0006355(regulation of transcription, DNA-templated);GO:0009555(pollen development);GO:0010152(pollen maturation);GO:0046983(protein dimerization activity);GO:0080092(regulation of pollen tube growth)	03060(Protein export)	K03217	NA	MADS-box transcription factor 1 (AHRD V1 *-*- D1MFS6_HEVBR); contains Interpro domain(s) IPR002100 Transcription factor, MADS-box	5.39866	3.39272	2.87551	6.91328	8.80246	8.39191	0.48395	-1.04707	0.0211403	0.153823	down	yes
Cla021946	GO:0005634(nucleus)	NA	NA	NA	Bzip transcription factor-like (AHRD V1 *--- Q8RU34_ORYSJ); contains Interpro domain(s) IPR006867 Protein of unknown function DUF632	1.248	0.866347	0.473671	2.13211	1.70806	2.86762	0.385824	-1.37399	0.0212234	0.154092	down	yes
Cla007645	GO:0000977(RNA polymerase II regulatory region sequence-specific DNA binding);GO:0001085(RNA polymerase II transcription factor binding);GO:0001228(transcriptional activator activity, RNA polymerase II transcription regulatory region sequence-specific binding);GO:0003682(chromatin binding);GO:0005634(nucleus);GO:0005667(transcription factor complex);GO:0030154(cell differentiation)	NA	NA	NA	GATA transcription factor 1 (AHRD V1 *-** Q0WTQ5_ARATH); contains Interpro domain(s) IPR000679 Zinc finger, GATA-type	0.51743	0.373944	0.07688	1.40451	1.58571	0.706898	0.261894	-1.93294	0.0217511	0.156975	down	yes
Cla018481	GO:0003777(microtubule motor activity);GO:0005871(kinesin complex);GO:0007018(microtubule-based movement);GO:0016887(ATPase activity)	04144(Endocytosis)	K10396	NA	Kinesin-like protein (AHRD V1 ***- Q8L5J2_ARATH); contains Interpro domain(s) IPR001752 Kinesin, motor region	3.51962	3.61699	0.828218	3.95917	4.08495	9.7363	0.447955	-1.15857	0.0217901	0.157096	down	yes
Cla021596	GO:0005516(calmodulin binding);GO:0005634(nucleus)	03015(mRNA surveillance pathway)	K14411	NA	Calmodulin binding protein (AHRD V1 **-* B6SW62_MAIZE); contains Interpro domain(s) IPR000048 IQ calmodulin-binding region	0.899473	0.339524	0.350664	2.54572	1.2924	1.29518	0.309677	-1.69117	0.0224572	0.160271	down	yes
Cla018197	GO:0003700(transcription factor activity, sequence-specific DNA binding);GO:0005634(nucleus);GO:0006351(transcription, DNA-templated);GO:0006355(regulation of transcription, DNA-templated);GO:0043565(sequence-specific DNA binding)	04626(Plant-pathogen interaction)	K18834	NA	WRKY transcription factor 36 (Fragment) (AHRD V1 *-** B2KJ86_HORVU); contains Interpro domain(s) IPR003657 DNA-binding WRKY	0.339989	0.26581	0.093799	0.943304	1.02782	0.565698	0.275777	-1.85843	0.0225389	0.160758	down	yes
Cla002186	GO:0005576(extracellular region);GO:0016042(lipid catabolic process);GO:0016788(hydrolase activity, acting on ester bonds);GO:0052689(carboxylic ester hydrolase activity)	NA	NA	NA	GDSL esterase/lipase (AHRD V1 ***- F4JZZ2_ARATH); contains Interpro domain(s) IPR001087 Lipase, GDSL	3.78354	2.04577	1.89319	3.89672	16.8568	4.01372	0.311803	-1.68129	0.0227395	0.161671	down	yes
Cla005944	GO:0001944(vasculature development);GO:0004672(protein kinase activity);GO:0004674(protein serine/threonine kinase activity);GO:0005515(protein binding);GO:0005524(ATP binding);GO:0005886(plasma membrane);GO:0006468(protein phosphorylation);GO:0007169(transmembrane receptor protein tyrosine kinase signaling pathway);GO:0010067(procambium histogenesis);GO:0010183(pollen tube guidance);GO:0016021(i…	04626(Plant-pathogen interaction)	K13420	EC:2.7.11.1	Receptor-like protein kinase 3 (AHRD V1 **** Q9LKZ4_SOYBN); contains Interpro domain(s) IPR002290 Serine/threonine protein kinase	0.701336	0.198294	0.308218	1.87094	0.481844	1.23845	0.336332	-1.57204	0.0227588	0.161722	down	yes
Cla019942	GO:0008150(biological_process);GO:0009507(chloroplast);GO:0009570(chloroplast stroma)	NA	NA	NA	TPR repeat (AHRD V1 **-- Q2HW44_MEDTR); contains Interpro domain(s) IPR011990 Tetratricopeptide-like helical	1.98596	2.95132	1.05024	2.5008	9.18629	4.528	0.369256	-1.43731	0.0228461	0.161997	down	yes
Cla017453	GO:0005887(integral component of plasma membrane);GO:0009992(cellular water homeostasis);GO:0015250(water channel activity);GO:0015254(glycerol channel activity);GO:0034220(ion transmembrane transport)	NA	NA	NA	Aquaporin (AHRD V1 *-*- D3TQR7_GLOMM); contains Interpro domain(s) IPR000425 Major intrinsic protein	3.58071	1.54733	1.42722	5.30117	5.18241	5.80017	0.402564	-1.31271	0.0229495	0.162128	down	yes
Cla004077	GO:0003674(molecular_function);GO:0008150(biological_process)	NA	NA	NA	Unknown Protein (AHRD V1)	4.9436	2.26124	2.87243	7.65087	8.67948	6.80907	0.435502	-1.19925	0.0234503	0.164707	down	yes
Cla018408	GO:0003674(molecular_function);GO:0008150(biological_process);GO:0009507(chloroplast);GO:0009535(chloroplast thylakoid membrane);GO:0009570(chloroplast stroma)	NA	NA	NA	Unknown Protein (AHRD V1)	1.96535	2.6193	2.07466	6.38704	6.19292	4.07423	0.399858	-1.32244	0.023569	0.165107	down	yes
Cla007031	GO:0003674(molecular_function);GO:0006457(protein folding);GO:0009507(chloroplast);GO:0009570(chloroplast stroma);GO:0015031(protein transport)	NA	NA	NA	Trigger factor (AHRD V1 ***- B7KBH9_CYAP7)	0.629746	1.09274	0.949763	2.38921	3.60197	3.02257	0.296463	-1.75408	0.0238221	0.166356	down	yes
Cla015137	GO:0000347(THO complex);GO:0003677(DNA binding);GO:0003678(DNA helicase activity);GO:0005515(protein binding);GO:0005524(ATP binding);GO:0005634(nucleus);GO:0005737(cytoplasm);GO:0005829(cytosol);GO:0006268(DNA unwinding involved in DNA replication);GO:0006270(DNA replication initiation);GO:0006351(transcription, DNA-templated);GO:0006355(regulation of transcription, DNA-templated);GO:0007049(cel…	03030(DNA replication)	K02210	EC:3.6.4.12	DNA replication licensing factor (AHRD V1 **** E7R5I6_PICAD); contains Interpro domain(s) IPR008050 MCM protein 7	6.49682	4.65879	1.69659	4.93963	5.8049	17.0502	0.462397	-1.1128	0.0239099	0.166882	down	yes
Cla015403	GO:0005886(plasma membrane);GO:0016021(integral component of membrane);GO:0042626(ATPase activity, coupled to transmembrane movement of substances)	02010(ABC transporters)	K05681	NA	ABC transporter G family member 29 (AHRD V1 ***- F4J1I6_ARATH); contains Interpro domain(s) IPR013525 ABC-2 type transporter	0.880301	0.710998	0.346577	2.63721	0.853016	1.17563	0.415331	-1.26767	0.0243306	0.168935	down	yes
Cla013636	GO:0007165(signal transduction);GO:0016020(membrane)	NA	NA	NA	Ankyrin repeat family protein-like (AHRD V1 **-- Q6ERI3_ORYSJ); contains Interpro domain(s) IPR002068 Heat shock protein Hsp20	1.49401	1.57578	0.755532	2.64201	3.21279	2.70599	0.446841	-1.16217	0.0246416	0.170071	down	yes
Cla006521	GO:0005737(cytoplasm);GO:0008150(biological_process)	NA	NA	NA	Ankyrin repeat domain-containing protein 50 (AHRD V1 **-- ANR50_HUMAN); contains Interpro domain(s) IPR011009 Protein kinase-like	0.676249	0.808868	0.341336	2.87451	0.936973	1.26591	0.359723	-1.47504	0.0248434	0.170984	down	yes
Cla018758	GO:0009725(response to hormone)	NA	NA	NA	Adiponectin receptor (AHRD V1 ***- A0SY07_BOMMO); contains Interpro domain(s) IPR004254 Hly-III related	1.61119	1.47658	1.61494	2.76758	4.2229	3.94523	0.430032	-1.21749	0.0249474	0.171565	down	yes
Cla019390	NA	04141(Protein processing in endoplasmic reticulum)	K13993	NA	15.4 kDa class V heat shock protein (AHRD V1 ***- HS154_ARATH); contains Interpro domain(s) IPR008978 HSP20-like chaperone	2.00052	1.03317	0.62541	3.4563	1.69997	5.29314	0.350173	-1.51386	0.0253605	0.173776	down	yes
Cla004355	GO:0000162(tryptophan biosynthetic process);GO:0004640(phosphoribosylanthranilate isomerase activity)	01230(Biosynthesis of amino acids);00400(Phenylalanine, tyrosine and tryptophan biosynthesis)	K01817	EC:5.3.1.24	N-(5&apos-phosphoribosyl)anthranilate isomerase (AHRD V1 ***- B9SQM9_RICCO); contains Interpro domain(s) IPR011060 Ribulose-phosphate binding barrel	0.722065	0.848469	0.370746	2.20627	1.87647	2.21878	0.308066	-1.69869	0.0257111	0.175509	down	yes
Cla012500	GO:0005576(extracellular region);GO:0016042(lipid catabolic process);GO:0016788(hydrolase activity, acting on ester bonds);GO:0052689(carboxylic ester hydrolase activity)	00561(Glycerolipid metabolism)	K00679	EC:2.3.1.158	GDSL esterase/lipase (AHRD V1 ***- F4JSC9_ARATH); contains Interpro domain(s) IPR001087 Lipase, GDSL	0.507387	0.182405	0.682317	1.08371	3.52359	0.405226	0.273736	-1.86914	0.0258142	0.176032	down	yes
Cla018082	NA	NA	NA	NA	Unknown Protein (AHRD V1)	0.148003	0.191461	0.440728	1.60978	0.802806	0.559537	0.262503	-1.92959	0.0261526	0.177074	down	yes
Cla016642	GO:0005524(ATP binding);GO:0005634(nucleus);GO:0016021(integral component of membrane);GO:0016301(kinase activity)	NA	NA	NA	Nucleoside/nucleotide kinase-like protein (AHRD V1 ***- O04333_ARATH)	0.478297	0.209995	0.135842	0.890577	0.836696	0.927161	0.310474	-1.68745	0.026221	0.177447	down	yes
Cla018977	GO:0003700(transcription factor activity, sequence-specific DNA binding);GO:0005634(nucleus);GO:0005730(nucleolus);GO:0006355(regulation of transcription, DNA-templated);GO:0008270(zinc ion binding);GO:0009641(shade avoidance);GO:0010223(secondary shoot formation);GO:0045893(positive regulation of transcription, DNA-templated)	04712(Circadian rhythm - plant)	K12129	NA	CONSTANS-like zinc finger protein (AHRD V1 **-- D0EP06_SOYBN); contains Interpro domain(s) IPR010402 CCT domain	1.17239	0.621364	1.20064	2.86172	3.09069	2.02352	0.375429	-1.41339	0.0265473	0.17902	down	yes
Cla008602	GO:0005515(protein binding);GO:0005634(nucleus);GO:0007049(cell cycle);GO:0016538(cyclin-dependent protein serine/threonine kinase regulator activity);GO:0051301(cell division);GO:0051726(regulation of cell cycle)	NA	NA	NA	Cyclin B1 (AHRD V1 ***- Q9LD02_TOBAC); contains Interpro domain(s) IPR014400 Cyclin, A/B/D/E	3.2048	3.90303	0.423545	4.04414	4.7905	12.3826	0.354964	-1.49425	0.0267664	0.180225	down	yes
Cla007758	GO:0003924(GTPase activity);GO:0005525(GTP binding);GO:0005773(vacuole);GO:0005886(plasma membrane);GO:0006886(intracellular protein transport);GO:0006913(nucleocytoplasmic transport);GO:0007264(small GTPase mediated signal transduction);GO:0010089(xylem development);GO:0010508(positive regulation of autophagy);GO:0010623(programmed cell death involved in cell development);GO:0048102(autophagic c…	04144(Endocytosis);04145(Phagosome)	K07897	NA	Ras-related protein Rab-7a (AHRD V1 ***- E2BLX8_HARSA); contains Interpro domain(s) IPR003579 Ras small GTPase, Rab type	3.8559	2.07076	3.09982	5.49087	8.34779	6.26586	0.448977	-1.15529	0.0270806	0.182064	down	yes
[truncated: 95 more rows]

## Sheet: up
gene_name	GO	KEGG	KO_ENTRY	EC	Description	FPKM.h24_1	FPKM.h24_2	FPKM.h24_3	FPKM.ck_1	FPKM.ck_2	FPKM.ck_3	fc	log2(fc)	pval	qval	regulation	significant
[truncated: 886 more rows]

## Sheet: DEGs
gene_name	GO	KEGG	KO_ENTRY	EC	Description	FPKM.h24_1	FPKM.h24_2	FPKM.h24_3	FPKM.ck_1	FPKM.ck_2	FPKM.ck_3	fc	log2(fc)	pval	qval	regulation	significant
[truncated: 1,641 more rows]
