# Supplementary material for: Transcriptome Analysis of Watermelon Leaves Reveals Candidate Genes Responsive to Cucumber green mottle mosaic virus Infection
Source: Int J Mol Sci. 2019 Jan 31;20(3):610. doi: 10.3390/ijms20030610 (PMC6387395; doi:10.3390/ijms20030610)
Supplement: Supplementary file 1 [file ijms-20-00610-s001.zip › ijms-434408 supplementary/Table S2. GO_enrichment_Gene.xlsx]

## Sheet: Sheet1
GO_ID	GO_Term	GO_function	GO_class	Genes	S gene number	TS gene number	B gene number	TB gene number	pvalue
GO:0009535	chloroplast thylakoid membrane	cellular_component	13	Cla000152;Cla001715;Cla001790;Cla003512;Cla003933;Cla004173;Cla004286;Cla004698;Cla004746;Cla005359;Cla006740;Cla007150;Cla007720;Cla007940;Cla008429;Cla008430;Cla008554;Cla010328;Cla011145;Cla011393;Cla011503;Cla011748;Cla012134;Cla012368;Cla013350;Cla013826;Cla014416;Cla014706;Cla014920;Cla015198;Cla015269;Cla015464;Cla015552;Cla015965;Cla017061;Cla017092;Cla017227;Cla017815;Cla017910;Cla018117…	59	1450	218	15106	8.85958e-14
GO:0009579	thylakoid	cellular_component	7	Cla000152;Cla001790;Cla002626;Cla003203;Cla004698;Cla004704;Cla004703;Cla005055;Cla005200;Cla005315;Cla005326;Cla006052;Cla006740;Cla007940;Cla008429;Cla010335;Cla011317;Cla012720;Cla013350;Cla013455;Cla015198;Cla015269;Cla015356;Cla016168;Cla016401;Cla017061;Cla017092;Cla017815;Cla018528;Cla019239;Cla019571;Cla021183;Cla021812;Cla021914;Cla022492	34	1450	104	15106	6.31238e-11
GO:0009570	chloroplast stroma	cellular_component	12	Cla000874;Cla001476;Cla001790;Cla002202;Cla002414;Cla003203;Cla003512;Cla003902;Cla005055;Cla005315;Cla005326;Cla005359;Cla005489;Cla005540;Cla005637;Cla006052;Cla006207;Cla006741;Cla006976;Cla007031;Cla007150;Cla007239;Cla007720;Cla008766;Cla009279;Cla009383;Cla010052;Cla010785;Cla010956;Cla011460;Cla012602;Cla012950;Cla013062;Cla013254;Cla013304;Cla013455;Cla014136;Cla014446;Cla014596;Cla014706…	73	1450	358	15106	3.45181e-10
GO:0009941	chloroplast envelope	cellular_component	12	Cla001476;Cla003203;Cla003512;Cla004356;Cla004746;Cla005315;Cla006052;Cla006740;Cla006741;Cla006976;Cla006980;Cla007150;Cla007239;Cla007516;Cla007650;Cla007649;Cla007720;Cla007760;Cla007940;Cla008157;Cla009383;Cla010328;Cla010956;Cla011145;Cla011748;Cla012368;Cla012954;Cla013304;Cla013350;Cla013826;Cla014136;Cla014487;Cla014706;Cla014920;Cla015198;Cla015269;Cla015701;Cla015965;Cla016401;Cla016417…	65	1450	311	15106	1.13151e-09
GO:0009768	photosynthesis, light harvesting in photosystem I	biological_process	7	Cla000152;Cla004746;Cla011145;Cla011748;Cla012368;Cla013826;Cla018117;Cla019105;Cla019595;Cla022573;Cla022963	11	1450	15	15106	5.83321e-09
GO:0031409	pigment binding	molecular_function	4	Cla004746;Cla011145;Cla011748;Cla012368;Cla013826;Cla018117;Cla019105;Cla019595;Cla022573;Cla022963	10	1450	14	15106	4.49789e-08
GO:0009507	chloroplast	cellular_component	10	Cla000152;Cla000300;Cla000709;Cla000874;Cla000921;Cla000953;Cla001476;Cla001503;Cla001715;Cla001790;Cla001908;Cla001918;Cla002152;Cla002202;Cla002263;Cla002414;Cla002597;Cla002626;Cla002752;Cla002944;Cla003070;Cla003203;Cla003446;Cla003455;Cla003512;Cla003538;Cla003615;Cla003827;Cla003902;Cla003933;Cla004173;Cla004189;Cla004286;Cla004356;Cla004551;Cla004698;Cla004704;Cla004703;Cla004847;Cla005055…	239	1450	1808	15106	5.59581e-08
GO:0009543	chloroplast thylakoid lumen	cellular_component	13	Cla001715;Cla001790;Cla002626;Cla004173;Cla004698;Cla004704;Cla004703;Cla005055;Cla007741;Cla008429;Cla008554;Cla010335;Cla015198;Cla018907;Cla019571;Cla021914	15	1450	34	15106	1.60453e-07
GO:0016168	chlorophyll binding	molecular_function	6	Cla004746;Cla011145;Cla011748;Cla012368;Cla013826;Cla018117;Cla019105;Cla019595;Cla021590;Cla022573;Cla022963	11	1450	19	15106	2.24346e-07
GO:0010287	plastoglobule	cellular_component	13	Cla001790;Cla003902;Cla004746;Cla005425;Cla006052;Cla007940;Cla010956;Cla011145;Cla011748;Cla012368;Cla013826;Cla018117;Cla019105;Cla019595;Cla020361;Cla021183;Cla022573;Cla022963	18	1450	49	15106	2.73758e-07
GO:0003700	transcription factor activity, sequence-specific DNA binding	molecular_function	4	Cla000807;Cla000827;Cla001495;Cla001663;Cla001783;Cla001822;Cla001961;Cla002170;Cla002208;Cla002232;Cla002630;Cla002645;Cla002975;Cla003103;Cla003748;Cla004187;Cla004307;Cla004555;Cla005103;Cla005481;Cla005676;Cla005982;Cla006021;Cla006058;Cla006906;Cla006978;Cla007520;Cla007701;Cla008279;Cla008619;Cla008778;Cla008940;Cla009071;Cla009439;Cla009627;Cla009659;Cla009692;Cla010130;Cla010201;Cla010220…	137	1450	944	15106	3.82276e-07
GO:0009737	response to abscisic acid	biological_process	6	Cla001161;Cla001495;Cla002170;Cla003446;Cla004173;Cla004243;Cla006233;Cla006740;Cla007397;Cla007605;Cla007604;Cla008619;Cla009222;Cla010881;Cla010918;Cla010955;Cla011267;Cla011529;Cla012921;Cla014774;Cla015027;Cla015165;Cla017113;Cla017336;Cla017624;Cla017696;Cla017815;Cla018045;Cla018338;Cla018339;Cla018610;Cla018623;Cla019450;Cla019451;Cla020077;Cla020191;Cla020369;Cla020839;Cla021121;Cla021184…	45	1450	220	15106	7.67065e-07
GO:0009409	response to cold	biological_process	5	Cla002414;Cla002645;Cla003512;Cla004243;Cla005204;Cla005206;Cla005326;Cla007150;Cla008766;Cla009222;Cla009947;Cla009948;Cla010955;Cla010956;Cla011267;Cla013783;Cla014022;Cla015027;Cla016110;Cla016401;Cla017092;Cla017151;Cla017205;Cla017206;Cla017227;Cla017336;Cla017646;Cla017815;Cla018623;Cla018715;Cla021590;Cla022588;Cla022663;Cla022909;Cla023464	35	1450	154	15106	1.01905e-06
GO:0009408	response to heat	biological_process	5	Cla000300;Cla000874;Cla002597;Cla004173;Cla004897;Cla005204;Cla005206;Cla005645;Cla006454;Cla009947;Cla009948;Cla009996;Cla011267;Cla013254;Cla016060;Cla016401;Cla017151;Cla017336;Cla018008;Cla018195;Cla018573;Cla018715;Cla019425;Cla022683	24	1450	89	15106	2.14749e-06
GO:0048046	apoplast	cellular_component	4	Cla000911;Cla001732;Cla002414;Cla002597;Cla004344;Cla005097;Cla005200;Cla005527;Cla005528;Cla005530;Cla006052;Cla006622;Cla007150;Cla007500;Cla007704;Cla008706;Cla010956;Cla011460;Cla012160;Cla012640;Cla012639;Cla013062;Cla013105;Cla013410;Cla014596;Cla015386;Cla015574;Cla017092;Cla017646;Cla018045;Cla018816;Cla018918;Cla019368;Cla020705;Cla022103;Cla022857;Cla023464	36	1450	168	15106	3.12456e-06
GO:0009414	response to water deprivation	biological_process	5	Cla002814;Cla002815;Cla003103;Cla003446;Cla004173;Cla004243;Cla007635;Cla008618;Cla009222;Cla009947;Cla009948;Cla010955;Cla011567;Cla011761;Cla014774;Cla015027;Cla016110;Cla017113;Cla017151;Cla017336;Cla017384;Cla017392;Cla017696;Cla018045;Cla018623;Cla018715;Cla019799;Cla019798;Cla020077;Cla020903;Cla021121;Cla021641;Cla022580;Cla022909	33	1450	154	15106	7.93428e-06
GO:0015979	photosynthesis	biological_process	5	Cla004698;Cla004704;Cla004703;Cla005055;Cla007239;Cla007940;Cla008429;Cla009550;Cla015198;Cla017092;Cla019799;Cla019798;Cla020026;Cla021590;Cla021683;Cla021914;Cla023399	15	1450	48	15106	2.59128e-05
GO:0009534	chloroplast thylakoid	cellular_component	12	Cla001715;Cla001790;Cla002414;Cla003902;Cla005055;Cla006052;Cla006740;Cla007720;Cla007940;Cla008429;Cla008562;Cla010335;Cla011317;Cla013350;Cla014487;Cla015198;Cla015965;Cla017695;Cla017815;Cla018528;Cla019368;Cla020386;Cla021183;Cla023399	24	1450	103	15106	3.18175e-05
GO:0031977	thylakoid lumen	cellular_component	9	Cla001790;Cla002626;Cla004173;Cla004704;Cla004703;Cla005055;Cla005326;Cla010335;Cla015198;Cla019571;Cla021914	10	1450	24	15106	3.58001e-05
GO:0005618	cell wall	cellular_component	6	Cla001659;Cla001732;Cla004531;Cla004591;Cla005065;Cla005097;Cla005527;Cla005528;Cla005530;Cla005752;Cla005943;Cla006622;Cla007292;Cla007436;Cla007500;Cla007704;Cla008706;Cla009124;Cla009727;Cla011133;Cla011211;Cla011212;Cla011256;Cla011585;Cla012478;Cla012613;Cla013254;Cla013410;Cla014487;Cla014557;Cla015166;Cla015574;Cla016773;Cla017272;Cla017278;Cla017951;Cla018045;Cla018816;Cla019212;Cla019425…	46	1450	261	15106	3.61759e-05
GO:0009416	response to light stimulus	biological_process	6	Cla002362;Cla002414;Cla002788;Cla002787;Cla003070;Cla004746;Cla005243;Cla007150;Cla010040;Cla011145;Cla011748;Cla012368;Cla012622;Cla013826;Cla014028;Cla017227;Cla018117;Cla018715;Cla018797;Cla019105;Cla019586;Cla019595;Cla021954;Cla022180;Cla022347;Cla022573;Cla022831;Cla022963;Cla023145;Cla023464	29	1450	138	15106	4.03568e-05
GO:0030095	chloroplast photosystem II	cellular_component	14	Cla001715;Cla001790;Cla004698;Cla004704;Cla004703;Cla008554;Cla015198	6	1450	9	15106	5.03858e-05
GO:0003677	DNA binding	molecular_function	6	Cla000304;Cla000807;Cla000827;Cla001219;Cla001495;Cla001663;Cla001694;Cla001783;Cla001822;Cla001861;Cla002170;Cla002208;Cla002232;Cla002429;Cla002597;Cla002630;Cla002645;Cla003103;Cla003358;Cla004187;Cla004307;Cla004351;Cla004555;Cla004740;Cla004759;Cla005103;Cla005481;Cla005637;Cla005676;Cla005982;Cla006058;Cla006740;Cla006906;Cla006978;Cla008279;Cla008619;Cla008778;Cla008940;Cla009071;Cla009439…	135	1450	1025	15106	7.12283e-05
GO:0010295	(+)-abscisic acid 8'-hydroxylase activity	molecular_function	7	Cla005457;Cla016011;Cla020673;Cla022574	4	1450	4	15106	8.45762e-05
GO:0047216	inositol 3-alpha-galactosyltransferase activity	molecular_function	8	Cla009222;Cla010080;Cla010955;Cla017336	4	1450	4	15106	8.45762e-05
GO:0010325	raffinose family oligosaccharide biosynthetic process	biological_process	8	Cla003446;Cla010080;Cla014721;Cla017113	4	1450	4	15106	8.45762e-05
GO:0010319	stromule	cellular_component	12	Cla002414;Cla003512;Cla005326;Cla007150;Cla007720;Cla010956;Cla017092;Cla017227;Cla017646;Cla017815;Cla023464	11	1450	31	15106	8.47617e-05
GO:0006355	regulation of transcription, DNA-templated	biological_process	11	Cla000304;Cla000827;Cla001057;Cla001104;Cla001219;Cla001663;Cla001783;Cla001822;Cla001961;Cla002208;Cla002232;Cla002429;Cla002444;Cla002630;Cla002975;Cla003103;Cla003748;Cla004187;Cla004307;Cla004351;Cla004555;Cla005103;Cla005481;Cla005676;Cla005982;Cla006021;Cla006058;Cla006906;Cla006978;Cla007701;Cla008120;Cla008159;Cla008279;Cla008619;Cla008778;Cla008940;Cla009439;Cla009627;Cla009659;Cla009692…	151	1450	1174	15106	8.65066e-05
GO:0003755	peptidyl-prolyl cis-trans isomerase activity	molecular_function	6	Cla001502;Cla005505;Cla005863;Cla006252;Cla010902;Cla011758;Cla014165;Cla017086;Cla018521;Cla018953;Cla021108;Cla021861;Cla023021	13	1450	42	15106	9.93411e-05
GO:0009773	photosynthetic electron transport in photosystem I	biological_process	8	Cla003933;Cla006740;Cla008429;Cla012134;Cla015464;Cla019103	6	1450	10	15106	0.000115696
GO:0009611	response to wounding	biological_process	5	Cla002944;Cla003391;Cla005940;Cla006818;Cla007400;Cla007605;Cla007604;Cla008554;Cla010956;Cla012250;Cla012536;Cla013922;Cla014999;Cla015533;Cla015574;Cla016694;Cla018297;Cla018301;Cla018665;Cla019451;Cla021202;Cla021266;Cla021441;Cla021496;Cla022186;Cla023182	25	1450	120	15106	0.000154531
GO:0016762	xyloglucan:xyloglucosyl transferase activity	molecular_function	7	Cla001732;Cla005097;Cla005527;Cla005528;Cla005530;Cla007500;Cla007704;Cla008706;Cla018816;Cla022857	10	1450	28	15106	0.00016745
GO:0042542	response to hydrogen peroxide	biological_process	7	Cla000300;Cla002597;Cla006454;Cla009996;Cla013783;Cla014022;Cla015027;Cla017336;Cla018573;Cla021932;Cla022683	11	1450	34	15106	0.000218612
GO:0009644	response to high light intensity	biological_process	8	Cla000300;Cla004173;Cla006454;Cla008188;Cla009996;Cla017336;Cla018573;Cla018715;Cla021202;Cla022683	10	1450	29	15106	0.000233749
GO:0042546	cell wall biogenesis	biological_process	5	Cla001732;Cla005097;Cla005527;Cla005528;Cla005530;Cla007500;Cla007704;Cla008706;Cla013332;Cla017384;Cla018816;Cla022857	12	1450	40	15106	0.000254484
GO:0006351	transcription, DNA-templated	biological_process	10	Cla000304;Cla000827;Cla001057;Cla001104;Cla001219;Cla001495;Cla001663;Cla001783;Cla001822;Cla002170;Cla002208;Cla002232;Cla002429;Cla002630;Cla002645;Cla002975;Cla003103;Cla003748;Cla004351;Cla004555;Cla004759;Cla005103;Cla005481;Cla006021;Cla006058;Cla006906;Cla008120;Cla008159;Cla008279;Cla008619;Cla008778;Cla008940;Cla009439;Cla009627;Cla009659;Cla009692;Cla009945;Cla010201;Cla010332;Cla010576…	122	1450	940	15106	0.000293284
GO:0005887	integral component of plasma membrane	cellular_component	7	Cla000014;Cla000765;Cla002150;Cla002221;Cla003075;Cla004162;Cla004163;Cla004701;Cla004962;Cla005799;Cla006068;Cla008368;Cla008732;Cla008914;Cla011802;Cla012281;Cla012693;Cla014789;Cla015428;Cla015463;Cla015820;Cla017331;Cla017453;Cla018056;Cla018286;Cla018287;Cla018290;Cla018702;Cla019183;Cla019566;Cla021597;Cla021640;Cla021641;Cla021642;Cla021643;Cla021919;Cla022301	37	1450	215	15106	0.000328363
GO:0008266	poly(U) RNA binding	molecular_function	9	Cla001790;Cla002414;Cla006052;Cla017815;Cla019239	5	1450	8	15106	0.000353651
GO:0010089	xylem development	biological_process	7	Cla001495;Cla002170;Cla005481;Cla006622;Cla007758;Cla009439;Cla010881;Cla013410;Cla018732;Cla020899;Cla022658	11	1450	36	15106	0.000383589
GO:0019684	photosynthesis, light reaction	biological_process	6	Cla001715;Cla001790;Cla006207;Cla007940	4	1450	5	15106	0.000390489
GO:0033946	xyloglucan-specific endo-beta-1,4-glucanase activity	molecular_function	8	Cla005097;Cla005527;Cla005528;Cla008706	4	1450	5	15106	0.000390489
GO:0055114	oxidation-reduction process	biological_process	5	Cla000480;Cla000753;Cla000765;Cla001434;Cla001825;Cla001908;Cla001918;Cla002202;Cla002425;Cla002597;Cla002788;Cla002787;Cla003203;Cla003972;Cla004356;Cla005065;Cla005068;Cla005239;Cla005431;Cla005483;Cla005489;Cla006095;Cla006622;Cla006814;Cla007150;Cla007239;Cla007427;Cla008157;Cla008430;Cla008493;Cla008562;Cla009055;Cla010854;Cla010864;Cla011126;Cla011244;Cla011268;Cla011317;Cla011542;Cla012354…	87	1450	640	15106	0.000514649
GO:0010411	xyloglucan metabolic process	biological_process	9	Cla001732;Cla005097;Cla005527;Cla005528;Cla005530;Cla007500;Cla007704;Cla008706;Cla018816;Cla022857	10	1450	32	15106	0.000576245
GO:0010598	NAD(P)H dehydrogenase complex (plastoquinone	cellular_component	7	Cla003933;Cla008430;Cla010785;Cla015464;Cla019103	5	1450	9	15106	0.000732733
GO:0050113	inositol oxygenase activity	molecular_function	6	Cla011244;Cla012640;Cla012639;Cla016814	3	1450	3	15106	0.00088276
GO:0019310	inositol catabolic process	biological_process	7	Cla011244;Cla012640;Cla012639;Cla016814	3	1450	3	15106	0.00088276
GO:0008692	3-hydroxybutyryl-CoA epimerase activity	molecular_function	7	Cla009294;Cla009300;Cla016773	3	1450	3	15106	0.00088276
GO:0009658	chloroplast organization	biological_process	6	Cla000874;Cla000910;Cla002320;Cla002690;Cla002752;Cla003070;Cla005359;Cla006978;Cla007760;Cla009683;Cla010956;Cla013885;Cla014706;Cla015718;Cla022443;Cla022619	16	1450	71	15106	0.000938457
GO:0008509	anion transmembrane transporter activity	molecular_function	7	Cla001161;Cla012693;Cla017331;Cla022301	4	1450	6	15106	0.00108204
GO:0009610	response to symbiotic fungus	biological_process	8	Cla002788;Cla002787;Cla008619;Cla012877;Cla017624	4	1450	6	15106	0.00108204
GO:0016717	oxidoreductase activity, acting on paired donors, with oxidation of a pair of donors resulting in the reduction of molecular oxygen to two molecules of water	molecular_function	6	Cla004356;Cla008157;Cla012720;Cla012722	4	1450	6	15106	0.00108204
GO:0016798	hydrolase activity, acting on glycosyl bonds	molecular_function	5	Cla001732;Cla005097;Cla005527;Cla005528;Cla005530;Cla007500;Cla007704;Cla008706;Cla018816;Cla022857	10	1450	35	15106	0.00125618
GO:0006520	cellular amino acid metabolic process	biological_process	6	Cla001514;Cla002202;Cla005940;Cla008888;Cla011522;Cla013825;Cla023356	7	1450	19	15106	0.00132097
GO:0009735	response to cytokinin	biological_process	6	Cla001503;Cla004897;Cla005200;Cla005483;Cla006052;Cla008582;Cla009659;Cla011460;Cla013090;Cla013254;Cla015198;Cla017061;Cla017227;Cla017722;Cla018622;Cla018715;Cla021107;Cla021812;Cla022718	19	1450	94	15106	0.00133865
GO:0010206	photosystem II repair	biological_process	7	Cla007741;Cla010328;Cla010335;Cla014706;Cla019571	5	1450	10	15106	0.00134977
GO:0034219	carbohydrate transmembrane transport	biological_process	6	Cla000394;Cla000980;Cla005292;Cla010416;Cla016682	5	1450	10	15106	0.00134977
GO:0005986	sucrose biosynthetic process	biological_process	8	Cla003446;Cla009124;Cla011131;Cla011923;Cla017113;Cla017392	6	1450	15	15106	0.00180712
GO:0044212	transcription regulatory region DNA binding	molecular_function	8	Cla001822;Cla001961;Cla009627;Cla009659;Cla009692;Cla014572;Cla014795;Cla014808;Cla016019;Cla016187;Cla017782;Cla017890;Cla018432;Cla018434;Cla018611;Cla019806;Cla020817;Cla021184;Cla021571;Cla022683	20	1450	104	15106	0.00191376
GO:0009651	response to salt stress	biological_process	6	Cla001495;Cla002170;Cla002597;Cla004036;Cla004804;Cla005982;Cla009222;Cla009947;Cla009948;Cla010819;Cla010881;Cla010955;Cla013254;Cla015027;Cla015165;Cla015718;Cla016110;Cla017151;Cla017336;Cla017384;Cla017696;Cla017711;Cla017722;Cla017951;Cla018165;Cla018195;Cla018610;Cla018923;Cla019451;Cla019803;Cla020077;Cla021499;Cla021498;Cla021641;Cla022580;Cla022997;Cla023337	36	1450	228	15106	0.00194916
GO:0010207	photosystem II assembly	biological_process	7	Cla001790;Cla003070;Cla007720;Cla007741;Cla015321	5	1450	11	15106	0.00227973
GO:0016157	sucrose synthase activity	molecular_function	8	Cla009124;Cla011131;Cla011923;Cla017392	4	1450	7	15106	0.00233269
GO:0045490	pectin catabolic process	biological_process	8	Cla002742;Cla004642;Cla011133;Cla011256;Cla011585;Cla013736;Cla014557;Cla015166;Cla017272;Cla021445	10	1450	38	15106	0.00248022
GO:0009654	photosystem II oxygen evolving complex	cellular_component	10	Cla001715;Cla001790;Cla004698;Cla004704;Cla004703;Cla005055;Cla021914	6	1450	16	15106	0.00265851
GO:0097027	ubiquitin-protein transferase activator activity	molecular_function	6	Cla004652;Cla004956;Cla017242	3	1450	4	15106	0.00327731
GO:0032544	plastid translation	biological_process	8	Cla006052;Cla010956;Cla018111	3	1450	4	15106	0.00327731
GO:0080019	fatty-acyl-CoA reductase (alcohol-forming) activity	molecular_function	7	Cla001678;Cla001679;Cla008654;Cla011600	3	1450	4	15106	0.00327731
GO:0009522	photosystem I	cellular_component	10	Cla000152;Cla008429;Cla021590	3	1450	4	15106	0.00327731
GO:0016788	hydrolase activity, acting on ester bonds	molecular_function	5	Cla000911;Cla002186;Cla003266;Cla005884;Cla006980;Cla007870;Cla009678;Cla011982;Cla012499;Cla012500;Cla012640;Cla012639;Cla018383;Cla018903;Cla019108;Cla020152	15	1450	73	15106	0.00350241
GO:0009266	response to temperature stimulus	biological_process	5	Cla000304;Cla004356;Cla008157;Cla012305;Cla018261	5	1450	12	15106	0.00360119
GO:0005528	FK506 binding	molecular_function	6	Cla006252;Cla010902;Cla014165;Cla018953;Cla021108;Cla021861	6	1450	17	15106	0.00377839
GO:0046686	response to cadmium ion	biological_process	7	Cla002414;Cla002597;Cla003902;Cla005200;Cla005315;Cla005645;Cla007427;Cla008279;Cla010854;Cla010864;Cla011460;Cla012417;Cla012877;Cla013254;Cla013455;Cla014481;Cla015027;Cla015198;Cla015506;Cla015878;Cla015879;Cla016401;Cla017711;Cla017722;Cla017951;Cla018610;Cla018793;Cla019368;Cla023464	29	1450	180	15106	0.00378702
GO:0007275	multicellular organism development	biological_process	5	Cla001495;Cla002170;Cla003070;Cla004555;Cla004637;Cla005457;Cla005676;Cla006906;Cla008940;Cla009439;Cla010201;Cla010881;Cla011315;Cla011761;Cla013731;Cla013922;Cla014916;Cla014984;Cla015020;Cla015588;Cla016011;Cla016224;Cla016773;Cla017288;Cla017287;Cla019099;Cla020673;Cla020901;Cla021063;Cla021119;Cla022574;Cla023182	31	1450	198	15106	0.00438324
GO:0006635	fatty acid beta-oxidation	biological_process	10	Cla002944;Cla009294;Cla009300;Cla013500;Cla016773;Cla019884;Cla021441	7	1450	23	15106	0.00456671
GO:0006012	galactose metabolic process	biological_process	9	Cla009222;Cla010955;Cla014596;Cla017336;Cla018890;Cla018918	6	1450	18	15106	0.00521306
GO:0006949	syncytium formation	biological_process	5	Cla002283;Cla007292;Cla011244;Cla012640;Cla012639;Cla016814;Cla018205	6	1450	18	15106	0.00521306
GO:0051119	sugar transmembrane transporter activity	molecular_function	7	Cla002640;Cla005203;Cla011361;Cla012829;Cla012830;Cla021752	5	1450	13	15106	0.00539363
GO:0009505	plant-type cell wall	cellular_component	7	Cla001819;Cla005752;Cla006355;Cla006366;Cla010819;Cla011133;Cla011256;Cla011558;Cla011585;Cla012478;Cla014557;Cla015166;Cla015774;Cla015786;Cla016805;Cla017369;Cla017829;Cla018205;Cla018276;Cla019272;Cla020419;Cla020764;Cla020839;Cla022103;Cla022302;Cla022385	26	1450	161	15106	0.00571768
GO:0007623	circadian rhythm	biological_process	4	Cla000304;Cla000704;Cla002414;Cla008778;Cla010956;Cla013783;Cla017205;Cla017206;Cla018261;Cla018622;Cla022588;Cla022663	12	1450	56	15106	0.00604518
GO:0009637	response to blue light	biological_process	7	Cla005359;Cla006978;Cla013783;Cla014905;Cla015913;Cla016562	6	1450	19	15106	0.00700941
GO:0046983	protein dimerization activity	molecular_function	5	Cla001663;Cla002202;Cla002645;Cla006058;Cla010576;Cla013237;Cla014905;Cla015607;Cla015913;Cla016224;Cla016562;Cla017516;Cla018544;Cla018601;Cla018968;Cla021422;Cla022588;Cla023075	18	1450	101	15106	0.0072086
GO:0009744	response to sucrose	biological_process	8	Cla000753;Cla002597;Cla007150;Cla013090;Cla015027;Cla017227;Cla021755;Cla023464	8	1450	31	15106	0.00747327
GO:0035336	long-chain fatty-acyl-CoA metabolic process	biological_process	9	Cla001678;Cla001679;Cla008654;Cla011600	3	1450	5	15106	0.00760755
GO:0009635	response to herbicide	biological_process	5	Cla002788;Cla002787;Cla011567;Cla023145	3	1450	5	15106	0.00760755
GO:0010997	anaphase-promoting complex binding	molecular_function	6	Cla004652;Cla004956;Cla017242	3	1450	5	15106	0.00760755
GO:0019464	glycine decarboxylation via glycine cleavage system	biological_process	11	Cla002414;Cla016168;Cla022677	3	1450	5	15106	0.00760755
GO:0004021	L-alanine:2-oxoglutarate aminotransferase activity	molecular_function	8	Cla010052;Cla015506;Cla022747	3	1450	5	15106	0.00760755
GO:0005515	protein binding	molecular_function	4	Cla000152;Cla000765;Cla000807;Cla001495;Cla001790;Cla002170;Cla002335;Cla002414;Cla002645;Cla002814;Cla002815;Cla002975;Cla003103;Cla003249;Cla003358;Cla004243;Cla004652;Cla004956;Cla005003;Cla005055;Cla005197;Cla005348;Cla005347;Cla005359;Cla005676;Cla005944;Cla006021;Cla006052;Cla006058;Cla006622;Cla007150;Cla007397;Cla007720;Cla007940;Cla008602;Cla008778;Cla008898;Cla009249;Cla009751;Cla009910…	140	1450	1201	15106	0.00778441
GO:0016125	sterol metabolic process	biological_process	7	Cla004637;Cla005457;Cla007650;Cla007649;Cla014984;Cla015020;Cla015588;Cla016011;Cla020673;Cla022574	9	1450	38	15106	0.00847448
GO:0006983	ER overload response	biological_process	8	Cla002814;Cla002815	2	1450	2	15106	0.00920802
GO:0043617	cellular response to sucrose starvation	biological_process	9	Cla000753;Cla021755	2	1450	2	15106	0.00920802
GO:0010037	response to carbon dioxide	biological_process	6	Cla001161;Cla017092	2	1450	2	15106	0.00920802
GO:0010201	response to continuous far red light stimulus by the high-irradiance response system	biological_process	9	Cla008619;Cla017624	2	1450	2	15106	0.00920802
GO:0042389	omega-3 fatty acid desaturase activity	molecular_function	6	Cla004356;Cla008157	2	1450	2	15106	0.00920802
GO:0006479	protein methylation	biological_process	6	Cla023216;Cla023366	2	1450	2	15106	0.00920802
GO:0019593	mannitol biosynthetic process	biological_process	9	Cla003446;Cla017113	2	1450	2	15106	0.00920802
GO:0042549	photosystem II stabilization	biological_process	8	Cla001790;Cla019799;Cla019798	2	1450	2	15106	0.00920802
GO:0010275	NAD(P)H dehydrogenase complex assembly	biological_process	9	Cla010785;Cla018688	2	1450	2	15106	0.00920802
GO:0043668	exine	cellular_component	6	Cla006996;Cla021363	2	1450	2	15106	0.00920802
GO:0050567	glutaminyl-tRNA synthase (glutamine-hydrolyzing) activity	molecular_function	7	Cla005540;Cla007622	2	1450	2	15106	0.00920802
GO:0070681	glutaminyl-tRNAGln biosynthesis via transamidation	biological_process	12	Cla005540;Cla007622	2	1450	2	15106	0.00920802
GO:0006839	mitochondrial transport	biological_process	6	Cla007760;Cla019884	2	1450	2	15106	0.00920802
GO:0030093	chloroplast photosystem I	cellular_component	14	Cla006740;Cla008429	2	1450	2	15106	0.00920802
GO:0047100	glyceraldehyde-3-phosphate dehydrogenase (NADP+) (phosphorylating) activity	molecular_function	7	Cla007150;Cla023464	2	1450	2	15106	0.00920802
GO:0008152	metabolic process	biological_process	3	Cla001503;Cla006818;Cla007400;Cla010080;Cla010601;Cla010997;Cla011529;Cla013105;Cla013586;Cla014136;Cla014721;Cla016180;Cla017227;Cla017903;Cla019425	15	1450	81	15106	0.00951113
GO:0004601	peroxidase activity	molecular_function	6	Cla000765;Cla001825;Cla003187;Cla003188;Cla003189;Cla003191;Cla003194;Cla006355;Cla006622;Cla013254;Cla013410;Cla014249;Cla017646;Cla017829;Cla018276	15	1450	81	15106	0.00951113
GO:0071555	cell wall organization	biological_process	5	Cla001080;Cla001732;Cla005097;Cla005527;Cla005528;Cla005530;Cla007500;Cla007704;Cla008705;Cla008706;Cla008892;Cla009966;Cla010077;Cla010557;Cla011374;Cla011376;Cla012478;Cla012824;Cla017384;Cla018356;Cla018365;Cla018366;Cla018816;Cla022857	24	1450	152	15106	0.0101476
GO:0004029	aldehyde dehydrogenase (NAD) activity	molecular_function	7	Cla012342;Cla012937;Cla015539;Cla019160;Cla019804	5	1450	15	15106	0.0106987
GO:0015116	sulfate transmembrane transporter activity	molecular_function	9	Cla002150;Cla004701;Cla014789;Cla015428;Cla021597	5	1450	15	15106	0.0106987
GO:0016853	isomerase activity	molecular_function	4	Cla002576;Cla008582;Cla008895;Cla014596;Cla021617	5	1450	15	15106	0.0106987
GO:0046323	glucose import	biological_process	9	Cla000014;Cla004162;Cla004163;Cla006068;Cla018702;Cla019566;Cla021640;Cla021641;Cla021642;Cla021643;Cla021919	11	1450	53	15106	0.0107182
GO:0090351	seedling development	biological_process	7	Cla016956;Cla018313;Cla018787;Cla019884	4	1450	10	15106	0.0110584
GO:0010345	suberin biosynthetic process	biological_process	8	Cla001678;Cla001679;Cla008654;Cla011600;Cla019295	4	1450	10	15106	0.0110584
GO:0005576	extracellular region	cellular_component	3	Cla000911;Cla001080;Cla001659;Cla001732;Cla001825;Cla002186;Cla002191;Cla002742;Cla003266;Cla004173;Cla004344;Cla004642;Cla005097;Cla005527;Cla005528;Cla005530;Cla005814;Cla006622;Cla007292;Cla007500;Cla007704;Cla007870;Cla008263;Cla008493;Cla008706;Cla008892;Cla009124;Cla009678;Cla010058;Cla010077;Cla010908;Cla011133;Cla011256;Cla011374;Cla011376;Cla011542;Cla011585;Cla011982;Cla012478;Cla012499…	90	1450	745	15106	0.0126867
GO:0009738	abscisic acid-activated signaling pathway	biological_process	8	Cla000765;Cla001161;Cla003103;Cla004243;Cla005669;Cla005670;Cla011267;Cla012597;Cla014384;Cla015009;Cla016019;Cla016110;Cla016776;Cla017696;Cla018923;Cla019450;Cla021121;Cla022580;Cla023337	19	1450	115	15106	0.0131185
GO:0030246	carbohydrate binding	molecular_function	4	Cla002335;Cla005971;Cla010189;Cla011374;Cla012134;Cla012143;Cla012790;Cla014091;Cla014596;Cla018037;Cla018918;Cla019508;Cla021266	13	1450	69	15106	0.0131815
GO:0010268	brassinosteroid homeostasis	biological_process	8	Cla004637;Cla005457;Cla014984;Cla015020;Cla015588;Cla016011;Cla020673;Cla022574	8	1450	34	15106	0.0132976
GO:0043565	sequence-specific DNA binding	molecular_function	7	Cla002208;Cla003103;Cla004307;Cla007701;Cla011530;Cla012305;Cla013813;Cla014193;Cla014424;Cla014433;Cla014572;Cla014818;Cla015453;Cla015626;Cla015627;Cla016187;Cla017213;Cla017444;Cla017696;Cla017782;Cla018197;Cla018611;Cla019325;Cla019809;Cla019973;Cla020078;Cla020899;Cla021107;Cla021121;Cla021184;Cla021592;Cla022580;Cla022658;Cla022683;Cla023348	35	1450	249	15106	0.013936
GO:0016042	lipid catabolic process	biological_process	6	Cla000911;Cla002186;Cla003266;Cla004344;Cla007870;Cla009678;Cla011982;Cla012499;Cla012500;Cla012547;Cla012640;Cla012639;Cla013217;Cla018383;Cla018886;Cla019108;Cla020152;Cla022654	17	1450	100	15106	0.0140115
GO:0005840	ribosome	cellular_component	9	Cla006976;Cla010956;Cla013241;Cla018111;Cla018755;Cla020131;Cla021812;Cla023360;Cla023366	9	1450	41	15106	0.0140428
GO:0047274	galactinol-sucrose galactosyltransferase activity	molecular_function	8	Cla003446;Cla017113;Cla023372	3	1450	6	15106	0.0141331
GO:0043069	negative regulation of programmed cell death	biological_process	8	Cla000765;Cla002814;Cla002815	3	1450	6	15106	0.0141331
GO:0042555	MCM complex	cellular_component	5	Cla009910;Cla015137;Cla016417	3	1450	6	15106	0.0141331
GO:0048444	floral organ morphogenesis	biological_process	6	Cla007520;Cla014721;Cla018432	3	1450	6	15106	0.0141331
GO:0004300	enoyl-CoA hydratase activity	molecular_function	7	Cla009294;Cla009300;Cla016773	3	1450	6	15106	0.0141331
GO:0001053	plastid sigma factor activity	molecular_function	7	Cla006978;Cla018313;Cla022188	3	1450	6	15106	0.0141331
GO:0004365	glyceraldehyde-3-phosphate dehydrogenase (NAD+) (phosphorylating) activity	molecular_function	7	Cla002597;Cla005489;Cla023464	3	1450	6	15106	0.0141331
GO:0045727	positive regulation of translation	biological_process	9	Cla006052;Cla010956;Cla018573	3	1450	6	15106	0.0141331
GO:0009269	response to desiccation	biological_process	6	Cla021202;Cla021821;Cla022997	3	1450	6	15106	0.0141331
GO:0016987	sigma factor activity	molecular_function	6	Cla006978;Cla018313;Cla022188	3	1450	6	15106	0.0141331
GO:0034389	lipid particle organization	biological_process	5	Cla009553;Cla009719;Cla022966	3	1450	6	15106	0.0141331
GO:0045330	aspartyl esterase activity	molecular_function	6	Cla011133;Cla011256;Cla011585;Cla014557;Cla015166	5	1450	16	15106	0.0143533
GO:0050661	NADP binding	molecular_function	6	Cla002202;Cla002597;Cla005489;Cla007150;Cla022180;Cla023464	6	1450	22	15106	0.0150268
GO:0016298	lipase activity	molecular_function	6	Cla003513;Cla009678;Cla012547;Cla012691;Cla018433;Cla019156;Cla019629;Cla022654	8	1450	35	15106	0.0158255
GO:0006636	unsaturated fatty acid biosynthetic process	biological_process	10	Cla004356;Cla008157;Cla012720;Cla012722	4	1450	11	15106	0.0160747
GO:0031969	chloroplast membrane	cellular_component	13	Cla003070;Cla004356;Cla004551;Cla006454;Cla007150;Cla007760;Cla008157;Cla011393;Cla012720;Cla018715;Cla022180;Cla023464	12	1450	64	15106	0.0174771
GO:0030170	pyridoxal phosphate binding	molecular_function	6	Cla001514;Cla002414;Cla005441;Cla005940;Cla008888;Cla010052;Cla011522;Cla012017;Cla013825;Cla015506;Cla018654;Cla022747;Cla023008;Cla023265;Cla023356	15	1450	87	15106	0.0179171
GO:0009908	flower development	biological_process	7	Cla002232;Cla002362;Cla007239;Cla008120;Cla009550;Cla010201;Cla013783;Cla014712;Cla015913;Cla016562;Cla016773;Cla017357;Cla018544;Cla018604;Cla019325;Cla020243;Cla020817;Cla021326;Cla022588	19	1450	119	15106	0.0184538
GO:0016132	brassinosteroid biosynthetic process	biological_process	6	Cla004637;Cla005457;Cla014984;Cla015020;Cla015588;Cla016011;Cla020673;Cla022574	8	1450	36	15106	0.0186829
GO:0001666	response to hypoxia	biological_process	5	Cla010332;Cla011131;Cla015027;Cla015506;Cla019156;Cla022683	6	1450	23	15106	0.0187186
GO:0061077	chaperone-mediated protein folding	biological_process	8	Cla006252;Cla010902;Cla014165;Cla018953;Cla021108;Cla021861	6	1450	23	15106	0.0187186
GO:0007049	cell cycle	biological_process	5	Cla003249;Cla005359;Cla008602;Cla009910;Cla010503;Cla014300;Cla014347;Cla015137;Cla016775;Cla019212;Cla019746;Cla022605;Cla023446	13	1450	73	15106	0.0206131
GO:0009809	lignin biosynthetic process	biological_process	8	Cla000214;Cla006622;Cla008184;Cla013410;Cla014249;Cla014265;Cla016048;Cla017205;Cla017206;Cla018764;Cla018793	11	1450	58	15106	0.0206279
GO:0008194	UDP-glycosyltransferase activity	molecular_function	6	Cla009124;Cla011131;Cla017392;Cla022371	4	1450	12	15106	0.0223115
GO:0009514	glyoxysome	cellular_component	11	Cla002944;Cla009294;Cla009300;Cla021441	4	1450	12	15106	0.0223115
GO:0009819	drought recovery	biological_process	6	Cla005200;Cla013731;Cla018297;Cla018301	4	1450	12	15106	0.0223115
GO:0004165	dodecenoyl-CoA delta-isomerase activity	molecular_function	7	Cla009294;Cla009300;Cla016773	3	1450	7	15106	0.0229833
GO:0047134	protein-disulfide reductase activity	molecular_function	7	Cla007427;Cla012417;Cla022246	3	1450	7	15106	0.0229833
GO:0016209	antioxidant activity	molecular_function	3	Cla012354;Cla017646;Cla021821	3	1450	7	15106	0.0229833
GO:0019199	transmembrane receptor protein kinase activity	molecular_function	8	Cla001490;Cla012567;Cla012568	3	1450	7	15106	0.0229833
GO:0009294	DNA mediated transformation	biological_process	6	Cla002429;Cla013526;Cla015713;Cla017357;Cla018365;Cla018366	6	1450	24	15106	0.0229843
GO:0009788	negative regulation of abscisic acid-activated signaling pathway	biological_process	10	Cla003103;Cla004243;Cla008212;Cla011267;Cla013922;Cla023182	6	1450	24	15106	0.0229843
GO:0016165	linoleate 13S-lipoxygenase activity	molecular_function	7	Cla008517;Cla008520;Cla015542;Cla019897;Cla022987	5	1450	18	15106	0.0239697
GO:0005355	glucose transmembrane transporter activity	molecular_function	10	Cla000014;Cla004162;Cla004163;Cla006068;Cla018702;Cla019566;Cla021640;Cla021642;Cla021643;Cla021919	10	1450	52	15106	0.0243416
GO:0035428	hexose transmembrane transport	biological_process	7	Cla000014;Cla004162;Cla004163;Cla006068;Cla018702;Cla019566;Cla021640;Cla021642;Cla021643;Cla021919	10	1450	52	15106	0.0243416
GO:0015857	uracil transport	biological_process	7	Cla000391;Cla014932	2	1450	3	15106	0.0258585
GO:0005960	glycine cleavage complex	cellular_component	9	Cla016168;Cla022677	2	1450	3	15106	0.0258585
GO:0019752	carboxylic acid metabolic process	biological_process	7	Cla001514;Cla013825	2	1450	3	15106	0.0258585
GO:0071483	cellular response to blue light	biological_process	8	Cla018313;Cla021590	2	1450	3	15106	0.0258585
GO:0043546	molybdopterin cofactor binding	molecular_function	6	Cla002788;Cla002787;Cla023145	2	1450	3	15106	0.0258585
GO:0050464	nitrate reductase (NADPH) activity	molecular_function	7	Cla002788;Cla002787;Cla023145	2	1450	3	15106	0.0258585
GO:0018812	3-hydroxyacyl-CoA dehydratase activity	molecular_function	7	Cla009294;Cla009300	2	1450	3	15106	0.0258585
GO:0033597	mitotic checkpoint complex	cellular_component	11	Cla004956;Cla017242	2	1450	3	15106	0.0258585
GO:0043100	pyrimidine nucleobase salvage	biological_process	9	Cla000391;Cla014932	2	1450	3	15106	0.0258585
GO:0005274	allantoin uptake transmembrane transporter activity	molecular_function	6	Cla000391;Cla014932	2	1450	3	15106	0.0258585
GO:0008940	nitrate reductase activity	molecular_function	6	Cla002788;Cla002787;Cla023145	2	1450	3	15106	0.0258585
GO:0015720	allantoin transport	biological_process	6	Cla000391;Cla014932	2	1450	3	15106	0.0258585
GO:0047325	inositol tetrakisphosphate 1-kinase activity	molecular_function	8	Cla014999;Cla022186	2	1450	3	15106	0.0258585
GO:0009703	nitrate reductase (NADH) activity	molecular_function	7	Cla002788;Cla002787;Cla023145	2	1450	3	15106	0.0258585
GO:0008898	S-adenosylmethionine-homocysteine S-methyltransferase activity	molecular_function	8	Cla007521;Cla020396	2	1450	3	15106	0.0258585
GO:0009533	chloroplast stromal thylakoid	cellular_component	13	Cla014706;Cla015198	2	1450	3	15106	0.0258585
GO:0010111	glyoxysome organization	biological_process	6	Cla002944;Cla021441	2	1450	3	15106	0.0258585
GO:0004375	glycine dehydrogenase (decarboxylating) activity	molecular_function	7	Cla016168;Cla022677	2	1450	3	15106	0.0258585
GO:0005993	trehalose catabolic process	biological_process	8	Cla011370;Cla011371	2	1450	3	15106	0.0258585
GO:0042853	L-alanine catabolic process	biological_process	11	Cla010052;Cla022747	2	1450	3	15106	0.0258585
GO:0047958	glycine:2-oxoglutarate aminotransferase activity	molecular_function	7	Cla010052;Cla022747	2	1450	3	15106	0.0258585
GO:0052726	inositol-1,3,4-trisphosphate 5-kinase activity	molecular_function	8	Cla014999;Cla022186	2	1450	3	15106	0.0258585
GO:0004555	alpha,alpha-trehalase activity	molecular_function	8	Cla011370;Cla011371	2	1450	3	15106	0.0258585
GO:0016491	oxidoreductase activity	molecular_function	4	Cla001908;Cla001918;Cla003203;Cla004551;Cla005239;Cla006095;Cla006814;Cla008562;Cla010854;Cla010864;Cla012354;Cla012640;Cla012639;Cla012720;Cla012722;Cla012877;Cla013123;Cla013647;Cla014920;Cla015621;Cla015878;Cla015879;Cla016048;Cla017174;Cla017923;Cla018008;Cla018029;Cla018423;Cla020026;Cla021364;Cla023399	30	1450	218	15106	0.0279455
GO:0080167	response to karrikin	biological_process	5	Cla000214;Cla011126;Cla013783;Cla015574;Cla018297;Cla018301;Cla018610;Cla018787;Cla019134;Cla020293;Cla021590	11	1450	61	15106	0.0291338
GO:0015254	glycerol channel activity	molecular_function	7	Cla004962;Cla008368;Cla015463;Cla015820;Cla017453;Cla018286;Cla018287	7	1450	32	15106	0.0293462
GO:0009992	cellular water homeostasis	biological_process	7	Cla004962;Cla008368;Cla015463;Cla015820;Cla017453;Cla018286;Cla018287	7	1450	32	15106	0.0293462
GO:0010025	wax biosynthetic process	biological_process	5	Cla003960;Cla006996;Cla010557;Cla021363	4	1450	13	15106	0.0298305
GO:0010030	positive regulation of seed germination	biological_process	10	Cla008212;Cla011460;Cla019450;Cla021590	4	1450	13	15106	0.0298305
GO:0006559	L-phenylalanine catabolic process	biological_process	9	Cla002425;Cla005940;Cla018297;Cla018301	4	1450	13	15106	0.0298305
GO:0042545	cell wall modification	biological_process	6	Cla011133;Cla011256;Cla011585;Cla014557;Cla015166	5	1450	19	15106	0.030027
GO:0010154	fruit development	biological_process	6	Cla002597;Cla005676;Cla007500;Cla018544;Cla022588	5	1450	19	15106	0.030027
GO:0009695	jasmonic acid biosynthetic process	biological_process	9	Cla002944;Cla003512;Cla007400;Cla016773;Cla021441;Cla022987	6	1450	26	15106	0.0333639
GO:0052689	carboxylic ester hydrolase activity	molecular_function	6	Cla000911;Cla002186;Cla003266;Cla004344;Cla007870;Cla009678;Cla010601;Cla011982;Cla012499;Cla012500;Cla012547;Cla012640;Cla012639;Cla018383;Cla019108;Cla020152	15	1450	94	15106	0.0338212
GO:0020037	heme binding	molecular_function	6	Cla001825;Cla002788;Cla002787;Cla003187;Cla003188;Cla003189;Cla003191;Cla003194;Cla006622;Cla008493;Cla013062;Cla013254;Cla013410;Cla014249;Cla021932;Cla023145	15	1450	94	15106	0.0338212
GO:0009751	response to salicylic acid	biological_process	6	Cla003960;Cla005982;Cla007605;Cla007604;Cla007870;Cla008279;Cla010332;Cla012547;Cla014022;Cla017213;Cla018501;Cla018610;Cla019179;Cla020901;Cla021496	14	1450	86	15106	0.0339626
GO:0000989	transcription factor activity, transcription factor binding	molecular_function	4	Cla002444;Cla014267;Cla022447	3	1450	8	15106	0.0341863
GO:0009523	photosystem II	cellular_component	10	Cla015198;Cla019799;Cla019798;Cla021590	3	1450	8	15106	0.0341863
GO:0004356	glutamate-ammonia ligase activity	molecular_function	8	Cla018338;Cla018339;Cla021675	3	1450	8	15106	0.0341863
GO:0009767	photosynthetic electron transport chain	biological_process	7	Cla000152;Cla001715;Cla004551	3	1450	8	15106	0.0341863
GO:0008453	alanine-glyoxylate transaminase activity	molecular_function	7	Cla010052;Cla012017;Cla022747	3	1450	8	15106	0.0341863
GO:0048440	carpel development	biological_process	6	Cla014424;Cla015626;Cla022588	3	1450	8	15106	0.0341863
GO:0016602	CCAAT-binding factor complex	cellular_component	10	Cla000827;Cla015244;Cla016849	3	1450	8	15106	0.0341863
GO:0016556	mRNA modification	biological_process	10	Cla020068;Cla022893;Cla022899	3	1450	8	15106	0.0341863
GO:0015250	water channel activity	molecular_function	8	Cla004962;Cla008368;Cla015463;Cla015820;Cla017453;Cla018286;Cla018287	7	1450	33	15106	0.0342646
GO:0006979	response to oxidative stress	biological_process	5	Cla001434;Cla001825;Cla002597;Cla003446;Cla003902;Cla004173;Cla006622;Cla009222;Cla010955;Cla012950;Cla013242;Cla013254;Cla013410;Cla014249;Cla016694;Cla017113;Cla017336;Cla018297;Cla018301;Cla022909	20	1450	136	15106	0.0354497
GO:0005544	calcium-dependent phospholipid binding	molecular_function	6	Cla000828;Cla005769;Cla009947;Cla009948;Cla017151	5	1450	20	15106	0.0369646
GO:0009845	seed germination	biological_process	8	Cla010907;Cla014572;Cla014774;Cla016773;Cla017696;Cla018787;Cla018834;Cla021444	8	1450	41	15106	0.0385957
GO:0016538	cyclin-dependent protein serine/threonine kinase regulator activity	molecular_function	6	Cla003249;Cla008602;Cla012092;Cla013090;Cla014347;Cla023446	6	1450	27	15106	0.0395295
GO:0009965	leaf morphogenesis	biological_process	9	Cla001783;Cla004897;Cla006906;Cla017357;Cla018432;Cla020132;Cla020170	7	1450	34	15106	0.0397005
GO:0005351	sugar:proton symporter activity	molecular_function	10	Cla000014;Cla004162;Cla004163;Cla006068;Cla018702;Cla019566;Cla021640;Cla021641;Cla021642;Cla021643;Cla021919	11	1450	65	15106	0.0440258
GO:0009853	photorespiration	biological_process	7	Cla002414;Cla010052;Cla016168;Cla016956;Cla022747	5	1450	21	15106	0.044806
GO:0042761	very long-chain fatty acid biosynthetic process	biological_process	10	Cla010332;Cla010557;Cla012722	3	1450	9	15106	0.047692
GO:0051753	mannan synthase activity	molecular_function	9	Cla017384;Cla018365;Cla018366	3	1450	9	15106	0.047692
GO:0019900	kinase binding	molecular_function	6	Cla004956;Cla016110;Cla017242	3	1450	9	15106	0.047692
GO:0006098	pentose-phosphate shunt	biological_process	14	Cla003902;Cla017722;Cla018793	3	1450	9	15106	0.047692
GO:0019253	reductive pentose-phosphate cycle	biological_process	8	Cla007150;Cla013455;Cla023464	3	1450	9	15106	0.047692
GO:0005509	calcium ion binding	molecular_function	7	Cla000765;Cla000828;Cla001715;Cla001790;Cla003404;Cla004698;Cla004704;Cla004703;Cla005003;Cla005055;Cla009947;Cla009948;Cla011267;Cla012790;Cla016110;Cla017151;Cla018056;Cla018886;Cla021803;Cla021914	19	1450	132	15106	0.0477031
GO:0006857	oligopeptide transport	biological_process	7	Cla007605;Cla007604;Cla009938;Cla011338;Cla011339;Cla011567;Cla011838;Cla012250;Cla018169;Cla019134;Cla021496	10	1450	58	15106	0.0478048
GO:0019172	glyoxalase III activity	molecular_function	7	Cla001306;Cla001307;Cla001308	2	1450	4	15106	0.0484398
GO:1901562	response to paraquat	biological_process	6	Cla004173;Cla018715	2	1450	4	15106	0.0484398
GO:0019395	fatty acid oxidation	biological_process	10	Cla002944;Cla021441	2	1450	4	15106	0.0484398
GO:0010258	NADH dehydrogenase complex (plastoquinone) assembly	biological_process	10	Cla003933;Cla008430	2	1450	4	15106	0.0484398
GO:0045165	cell fate commitment	biological_process	7	Cla020899;Cla022658	2	1450	4	15106	0.0484398
GO:0052725	inositol-1,3,4-trisphosphate 6-kinase activity	molecular_function	8	Cla014999;Cla022186	2	1450	4	15106	0.0484398
GO:0008725	DNA-3-methyladenine glycosylase activity	molecular_function	10	Cla013438;Cla020743	2	1450	4	15106	0.0484398
GO:0032147	activation of protein kinase activity	biological_process	12	Cla002233;Cla016529	2	1450	4	15106	0.0484398
GO:0032957	inositol trisphosphate metabolic process	biological_process	8	Cla014999;Cla022186	2	1450	4	15106	0.0484398
GO:0010067	procambium histogenesis	biological_process	8	Cla005944;Cla022590	2	1450	4	15106	0.0484398
GO:0010069	zygote asymmetric cytokinesis in embryo sac	biological_process	8	Cla004759;Cla020419	2	1450	4	15106	0.0484398
GO:0045857	negative regulation of molecular function, epigenetic	biological_process	6	Cla017357;Cla021326	2	1450	4	15106	0.0484398
GO:0003988	acetyl-CoA C-acyltransferase activity	molecular_function	8	Cla002944;Cla021441	2	1450	4	15106	0.0484398
GO:0000156	phosphorelay response regulator activity	molecular_function	5	Cla000304;Cla008778;Cla018261;Cla022718	4	1450	15	15106	0.0488397
GO:1903507	negative regulation of nucleic acid-templated transcription	biological_process	11	Cla003391;Cla012305;Cla012536;Cla015533	4	1450	15	15106	0.0488397
GO:0048038	quinone binding	molecular_function	5	Cla003933;Cla008430;Cla011542;Cla020888	4	1450	15	15106	0.0488397
GO:0016621	cinnamoyl-CoA reductase activity	molecular_function	7	Cla000214;Cla017205;Cla017206;Cla018764	4	1450	15	15106	0.0488397
GO:0009739	response to gibberellin	biological_process	6	Cla006802;Cla008279;Cla010332;Cla014721;Cla017010;Cla017696;Cla020839;Cla022611	8	1450	43	15106	0.0494888
GO:0034220	ion transmembrane transport	biological_process	6	Cla004962;Cla008368;Cla015463;Cla015820;Cla017453;Cla018286;Cla018287	7	1450	36	15106	0.0521832
GO:0004190	aspartic-type endopeptidase activity	molecular_function	8	Cla009074;Cla014752;Cla018348;Cla019366;Cla020039;Cla022165;Cla023180	7	1450	36	15106	0.0521832
GO:0051726	regulation of cell cycle	biological_process	6	Cla003249;Cla008602;Cla010503;Cla012092;Cla013090;Cla014347;Cla022605;Cla023446	8	1450	44	15106	0.0556118
GO:0007067	mitotic nuclear division	biological_process	7	Cla000830;Cla003577;Cla004652;Cla004956;Cla009991;Cla012092;Cla013090;Cla013519;Cla016417;Cla017242	10	1450	60	15106	0.0581723
GO:0016722	oxidoreductase activity, oxidizing metal ions	molecular_function	5	Cla001819;Cla006606;Cla008184;Cla011558;Cla014164;Cla015786;Cla022385	7	1450	37	15106	0.0592515
GO:0046872	metal ion binding	molecular_function	6	Cla000472;Cla000753;Cla000807;Cla001057;Cla001694;Cla001825;Cla002232;Cla002234;Cla002425;Cla002630;Cla002742;Cla003952;Cla004243;Cla004551;Cla004642;Cla004847;Cla005326;Cla005483;Cla005676;Cla005814;Cla006233;Cla006622;Cla006998;Cla007006;Cla007520;Cla007521;Cla008212;Cla009222;Cla009280;Cla009550;Cla009627;Cla009692;Cla009910;Cla010955;Cla010997;Cla011267;Cla011268;Cla011317;Cla012007;Cla012226…	82	1450	722	15106	0.0596496
GO:0030570	pectate lyase activity	molecular_function	7	Cla002742;Cla004642;Cla013736;Cla021445	4	1450	16	15106	0.0603352
GO:0015297	antiporter activity	molecular_function	7	Cla002221;Cla002911;Cla003075;Cla019884	4	1450	16	15106	0.0603352
GO:0009789	positive regulation of abscisic acid-activated signaling pathway	biological_process	10	Cla002944;Cla018923;Cla021441;Cla023337	4	1450	16	15106	0.0603352
GO:0019853	L-ascorbic acid biosynthetic process	biological_process	8	Cla011244;Cla012640;Cla012639;Cla016814	3	1450	10	15106	0.0633921
GO:0010077	maintenance of inflorescence meristem identity	biological_process	11	Cla005103;Cla018544;Cla019325	3	1450	10	15106	0.0633921
GO:0090332	stomatal closure	biological_process	6	Cla001161;Cla005769;Cla012143	3	1450	10	15106	0.0633921
GO:0015140	malate transmembrane transporter activity	molecular_function	10	Cla008789;Cla016173;Cla018983	3	1450	10	15106	0.0633921
GO:0005985	sucrose metabolic process	biological_process	7	Cla009124;Cla011131;Cla017392	3	1450	10	15106	0.0633921
GO:0016161	beta-amylase activity	molecular_function	8	Cla007635;Cla008766;Cla009332	3	1450	10	15106	0.0633921
GO:0006470	protein dephosphorylation	biological_process	8	Cla002234;Cla004036;Cla004243;Cla006233;Cla008212;Cla009280;Cla011267;Cla012007;Cla012597;Cla015171;Cla019945;Cla020891;Cla021051	13	1450	86	15106	0.0661267
GO:0004722	protein serine/threonine phosphatase activity	molecular_function	9	Cla002234;Cla004243;Cla005814;Cla006233;Cla008212;Cla009280;Cla011267;Cla012007;Cla012597;Cla015171;Cla018391;Cla019945;Cla020891;Cla021051;Cla021444	15	1450	103	15106	0.066814
GO:0016311	dephosphorylation	biological_process	7	Cla003998;Cla005531;Cla005814;Cla009543;Cla012045;Cla018391	6	1450	31	15106	0.0710628
GO:0010197	polar nucleus fusion	biological_process	7	Cla006649;Cla008619;Cla009071;Cla017624	4	1450	17	15106	0.0731277
GO:0009646	response to absence of light	biological_process	8	Cla000753;Cla013371;Cla016694;Cla021755	4	1450	17	15106	0.0731277
GO:0010143	cutin biosynthetic process	biological_process	7	Cla003998;Cla006161;Cla006996;Cla021363	4	1450	17	15106	0.0731277
GO:0004565	beta-galactosidase activity	molecular_function	8	Cla011211;Cla011212;Cla012613;Cla020797	4	1450	17	15106	0.0731277
GO:0009723	response to ethylene	biological_process	6	Cla000765;Cla003070;Cla005622;Cla005982;Cla008279;Cla010332;Cla015165;Cla016702;Cla018610;Cla019803;Cla019973;Cla023399	12	1450	79	15106	0.0732344
GO:0010119	regulation of stomatal movement	biological_process	6	Cla000765;Cla004243;Cla011267;Cla017092;Cla022663	5	1450	24	15106	0.0738388
GO:0030529	intracellular ribonucleoprotein complex	cellular_component	7	Cla001057;Cla006741;Cla014712;Cla017815;Cla019239	5	1450	24	15106	0.0738388
GO:0080053	response to phenylalanine	biological_process	7	Cla007605;Cla007604;Cla021496	2	1450	5	15106	0.0756612
GO:0008878	glucose-1-phosphate adenylyltransferase activity	molecular_function	8	Cla009383;Cla021651	2	1450	5	15106	0.0756612
GO:0010016	shoot system morphogenesis	biological_process	8	Cla021107;Cla021326	2	1450	5	15106	0.0756612
GO:0043572	plastid fission	biological_process	6	Cla005359;Cla010299	2	1450	5	15106	0.0756612
GO:2001141	regulation of RNA biosynthetic process	biological_process	9	Cla006978;Cla022188	2	1450	5	15106	0.0756612
GO:1901141	regulation of lignin biosynthetic process	biological_process	9	Cla016694;Cla018187	2	1450	5	15106	0.0756612
GO:1902183	regulation of shoot apical meristem development	biological_process	10	Cla005676;Cla012226	2	1450	5	15106	0.0756612
GO:0045931	positive regulation of mitotic cell cycle	biological_process	8	Cla002429;Cla013526	2	1450	5	15106	0.0756612
GO:0016655	oxidoreductase activity, acting on NAD(P)H, quinone or similar compound as acceptor	molecular_function	6	Cla003933;Cla008430	2	1450	5	15106	0.0756612
GO:0009939	positive regulation of gibberellic acid mediated signaling pathway	biological_process	11	Cla008212;Cla014721	2	1450	5	15106	0.0756612
GO:0047259	glucomannan 4-beta-mannosyltransferase activity	molecular_function	9	Cla018365;Cla018366	2	1450	5	15106	0.0756612
GO:0004332	fructose-bisphosphate aldolase activity	molecular_function	7	Cla003902;Cla017722	2	1450	5	15106	0.0756612
GO:0016831	carboxy-lyase activity	molecular_function	6	Cla001514;Cla013825	2	1450	5	15106	0.0756612
GO:0008276	protein methyltransferase activity	molecular_function	7	Cla023216;Cla023366	2	1450	5	15106	0.0756612
GO:0060236	regulation of mitotic spindle organization	biological_process	9	Cla002233;Cla016529	2	1450	5	15106	0.0756612
GO:0015210	uracil transmembrane transporter activity	molecular_function	9	Cla000391;Cla014932	2	1450	5	15106	0.0756612
GO:0043201	response to leucine	biological_process	7	Cla007605;Cla007604;Cla021496	2	1450	5	15106	0.0756612
GO:0016554	cytidine to uridine editing	biological_process	11	Cla013685;Cla014218	2	1450	5	15106	0.0756612
GO:0010226	response to lithium ion	biological_process	7	Cla007870;Cla014774	2	1450	5	15106	0.0756612
GO:0046677	response to antibiotic	biological_process	6	Cla005204;Cla005206	2	1450	5	15106	0.0756612
GO:0080052	response to histidine	biological_process	7	Cla007605;Cla007604;Cla021496	2	1450	5	15106	0.0756612
GO:0030163	protein catabolic process	biological_process	7	Cla009074;Cla014706;Cla014752;Cla018348;Cla019366;Cla020039;Cla022165;Cla023180	8	1450	47	15106	0.0767667
GO:0090333	regulation of stomatal closure	biological_process	7	Cla005200;Cla018528;Cla022916	3	1450	11	15106	0.0811362
GO:0010205	photoinhibition	biological_process	8	Cla001790;Cla010328;Cla012720	3	1450	11	15106	0.0811362
GO:0019915	lipid storage	biological_process	6	Cla009553;Cla009719;Cla014222	3	1450	11	15106	0.0811362
GO:0000783	nuclear telomere cap complex	cellular_component	13	Cla004003;Cla013316;Cla017503	3	1450	11	15106	0.0811362
GO:0043621	protein self-association	molecular_function	5	Cla005359;Cla017695;Cla018338;Cla018339;Cla018432;Cla019325;Cla022443	7	1450	40	15106	0.0838247
GO:0006096	glycolytic process	biological_process	7	Cla002597;Cla003902;Cla004847;Cla005489;Cla007150;Cla013455;Cla017722;Cla020386;Cla023464	9	1450	56	15106	0.0843271
GO:0016597	amino acid binding	molecular_function	7	Cla001503;Cla006914;Cla011529;Cla014446;Cla017227	5	1450	25	15106	0.0853343
GO:0005451	monovalent cation:proton antiporter activity	molecular_function	10	Cla001757;Cla001758;Cla002290;Cla018226	4	1450	18	15106	0.0871729
GO:0009626	plant-type hypersensitive response	biological_process	6	Cla002414;Cla003961;Cla010332;Cla012790;Cla014712;Cla019156	6	1450	33	15106	0.0910064
GO:0009740	gibberellic acid mediated signaling pathway	biological_process	9	Cla002362;Cla012305;Cla014721;Cla017010;Cla019325;Cla020839;Cla022611	7	1450	41	15106	0.0931365
GO:0051287	NAD binding	molecular_function	6	Cla002202;Cla002597;Cla005489;Cla007150;Cla011268;Cla012602;Cla023464	7	1450	41	15106	0.0931365
GO:0005871	kinesin complex	cellular_component	12	Cla004496;Cla005413;Cla007599;Cla014608;Cla015893;Cla018481;Cla019890;Cla021862	8	1450	49	15106	0.0932146
GO:0035304	regulation of protein dephosphorylation	biological_process	9	Cla001790	1	1450	1	15106	0.0959883
GO:0097361	CIA complex	cellular_component	11	Cla017693	1	1450	1	15106	0.0959883
GO:0003826	alpha-ketoacid dehydrogenase activity	molecular_function	5	Cla021755	1	1450	1	15106	0.0959883
GO:0050242	pyruvate, phosphate dikinase activity	molecular_function	7	Cla021683	1	1450	1	15106	0.0959883
GO:0009312	oligosaccharide biosynthetic process	biological_process	7	Cla015152	1	1450	1	15106	0.0959883
GO:0000024	maltose biosynthetic process	biological_process	8	Cla008766	1	1450	1	15106	0.0959883
GO:0008160	protein tyrosine phosphatase activator activity	molecular_function	7	Cla023021	1	1450	1	15106	0.0959883
GO:0048307	ferredoxin-nitrite reductase activity	molecular_function	7	Cla013062	1	1450	1	15106	0.0959883
GO:0016553	base conversion or substitution editing	biological_process	10	Cla019239	1	1450	1	15106	0.0959883
GO:0040019	positive regulation of embryonic development	biological_process	7	Cla018834	1	1450	1	15106	0.0959883
GO:0030149	sphingolipid catabolic process	biological_process	7	Cla001514	1	1450	1	15106	0.0959883
GO:0015805	S-adenosyl-L-methionine transport	biological_process	7	Cla007760	1	1450	1	15106	0.0959883
GO:0019171	3-hydroxyacyl-[acyl-carrier-protein] dehydratase activity	molecular_function	7	Cla014487	1	1450	1	15106	0.0959883
GO:0009270	response to humidity	biological_process	6	Cla001161	1	1450	1	15106	0.0959883
GO:0046322	negative regulation of fatty acid oxidation	biological_process	12	Cla004173	1	1450	1	15106	0.0959883
GO:0043489	RNA stabilization	biological_process	10	Cla019239	1	1450	1	15106	0.0959883
GO:0004623	phospholipase A2 activity	molecular_function	8	Cla018886	1	1450	1	15106	0.0959883
GO:1990206	jasmonyl-Ile conjugate hydrolase activity	molecular_function	6	Cla013930;Cla013931	1	1450	1	15106	0.0959883
GO:0005358	high-affinity hydrogen:glucose symporter activity	molecular_function	13	Cla021641	1	1450	1	15106	0.0959883
GO:0006580	ethanolamine metabolic process	biological_process	9	Cla013825	1	1450	1	15106	0.0959883
GO:0071491	cellular response to red light	biological_process	9	Cla021590	1	1450	1	15106	0.0959883
GO:0050421	nitrite reductase (NO-forming) activity	molecular_function	7	Cla013062	1	1450	1	15106	0.0959883
GO:0010442	guard cell morphogenesis	biological_process	9	Cla003276	1	1450	1	15106	0.0959883
GO:0005347	ATP transmembrane transporter activity	molecular_function	9	Cla019884	1	1450	1	15106	0.0959883
GO:0010178	IAA-amino acid conjugate hydrolase activity	molecular_function	6	Cla013930;Cla013931	1	1450	1	15106	0.0959883
GO:0006279	premeiotic DNA replication	biological_process	5	Cla004740	1	1450	1	15106	0.0959883
GO:0019725	cellular homeostasis	biological_process	5	Cla005769	1	1450	1	15106	0.0959883
GO:0004474	malate synthase activity	molecular_function	7	Cla002601	1	1450	1	15106	0.0959883
GO:0047268	galactinol-raffinose galactosyltransferase activity	molecular_function	8	Cla015152	1	1450	1	15106	0.0959883
GO:0000312	plastid small ribosomal subunit	cellular_component	12	Cla020737	1	1450	1	15106	0.0959883
GO:0004385	guanylate kinase activity	molecular_function	9	Cla002756	1	1450	1	15106	0.0959883
GO:0046396	D-galacturonate metabolic process	biological_process	11	Cla018890	1	1450	1	15106	0.0959883
GO:0004147	dihydrolipoamide branched chain acyltransferase activity	molecular_function	9	Cla021755	1	1450	1	15106	0.0959883
GO:0008782	adenosylhomocysteine nucleosidase activity	molecular_function	7	Cla015852	1	1450	1	15106	0.0959883
GO:0004301	epoxide hydrolase activity	molecular_function	7	Cla017396	1	1450	1	15106	0.0959883
GO:0004411	homogentisate 1,2-dioxygenase activity	molecular_function	7	Cla002425	1	1450	1	15106	0.0959883
GO:0034426	etioplast membrane	cellular_component	12	Cla021920	1	1450	1	15106	0.0959883
GO:0000333	telomerase catalytic core complex	cellular_component	9	Cla017264	1	1450	1	15106	0.0959883
GO:0004837	tyrosine decarboxylase activity	molecular_function	7	Cla005940	1	1450	1	15106	0.0959883
GO:0043754	dihydrolipoyllysine-residue (2-methylpropanoyl)transferase activity	molecular_function	7	Cla021755	1	1450	1	15106	0.0959883
GO:0004753	saccharopine dehydrogenase activity	molecular_function	7	Cla011126	1	1450	1	15106	0.0959883
GO:0043157	response to cation stress	biological_process	7	Cla003070	1	1450	1	15106	0.0959883
GO:0009439	cyanate metabolic process	biological_process	6	Cla021499;Cla021498	1	1450	1	15106	0.0959883
GO:0019146	arabinose-5-phosphate isomerase activity	molecular_function	7	Cla005971	1	1450	1	15106	0.0959883
GO:0010186	positive regulation of cellular defense response	biological_process	8	Cla005769	1	1450	1	15106	0.0959883
GO:1990055	phenylacetaldehyde synthase activity	molecular_function	4	Cla005940	1	1450	1	15106	0.0959883
GO:0008930	methylthioadenosine nucleosidase activity	molecular_function	8	Cla015852	1	1450	1	15106	0.0959883
GO:0015866	ADP transport	biological_process	8	Cla019884	1	1450	1	15106	0.0959883
GO:0008379	thioredoxin peroxidase activity	molecular_function	7	Cla021821	1	1450	1	15106	0.0959883
GO:0019912	cyclin-dependent protein kinase activating kinase activity	molecular_function	8	Cla016775	1	1450	1	15106	0.0959883
GO:0004618	phosphoglycerate kinase activity	molecular_function	7	Cla013455	1	1450	1	15106	0.0959883
GO:0018580	nitronate monooxygenase activity	molecular_function	7	Cla012877	1	1450	1	15106	0.0959883
GO:0060145	viral gene silencing in virus induced gene silencing	biological_process	7	Cla001057	1	1450	1	15106	0.0959883
GO:0097100	supercoiled DNA binding	molecular_function	8	Cla011222	1	1450	1	15106	0.0959883
GO:0010425	DNA methylation on cytosine within a CNG sequence	biological_process	13	Cla004759	1	1450	1	15106	0.0959883
GO:0009531	secondary cell wall	cellular_component	8	Cla021119	1	1450	1	15106	0.0959883
GO:0010476	gibberellin mediated signaling pathway	biological_process	8	Cla014721	1	1450	1	15106	0.0959883
GO:0051513	regulation of monopolar cell growth	biological_process	8	Cla016516	1	1450	1	15106	0.0959883
GO:0009679	hexose:proton symporter activity	molecular_function	11	Cla021641	1	1450	1	15106	0.0959883
GO:0010964	regulation of chromatin silencing by small RNA	biological_process	13	Cla004740	1	1450	1	15106	0.0959883
GO:0071452	cellular response to singlet oxygen	biological_process	8	Cla010194	1	1450	1	15106	0.0959883
GO:0015217	ADP transmembrane transporter activity	molecular_function	9	Cla019884	1	1450	1	15106	0.0959883
GO:0030912	response to deep water	biological_process	6	Cla006802	1	1450	1	15106	0.0959883
GO:0047889	ferredoxin-nitrate reductase activity	molecular_function	7	Cla013062	1	1450	1	15106	0.0959883
GO:0031956	medium-chain fatty acid-CoA ligase activity	molecular_function	7	Cla022956	1	1450	1	15106	0.0959883
GO:0003938	IMP dehydrogenase activity	molecular_function	7	Cla005483	1	1450	1	15106	0.0959883
GO:0050891	multicellular organismal water homeostasis	biological_process	6	Cla001161	1	1450	1	15106	0.0959883
GO:0042183	formate catabolic process	biological_process	9	Cla017090	1	1450	1	15106	0.0959883
GO:0008863	formate dehydrogenase (NAD+) activity	molecular_function	7	Cla017090	1	1450	1	15106	0.0959883
GO:0019685	photosynthesis, dark reaction	biological_process	7	Cla022188	1	1450	1	15106	0.0959883
GO:0046949	fatty-acyl-CoA biosynthetic process	biological_process	8	Cla022956	1	1450	1	15106	0.0959883
GO:0061631	ubiquitin conjugating enzyme activity	molecular_function	7	Cla002957	1	1450	1	15106	0.0959883
GO:0008824	cyanate hydratase activity	molecular_function	6	Cla021499;Cla021498	1	1450	1	15106	0.0959883
GO:0071490	cellular response to far red light	biological_process	9	Cla021590	1	1450	1	15106	0.0959883
GO:0008117	sphinganine-1-phosphate aldolase activity	molecular_function	7	Cla001514	1	1450	1	15106	0.0959883
GO:0070034	telomerase RNA binding	molecular_function	7	Cla017264	1	1450	1	15106	0.0959883
GO:0000095	S-adenosyl-L-methionine transmembrane transporter activity	molecular_function	9	Cla007760	1	1450	1	15106	0.0959883
GO:0052541	plant-type cell wall cellulose metabolic process	biological_process	8	Cla003276	1	1450	1	15106	0.0959883
GO:0098755	maintenance of seed dormancy by absisic acid	biological_process	8	Cla010907	1	1450	1	15106	0.0959883
GO:0047130	saccharopine dehydrogenase (NADP+, L-lysine-forming) activity	molecular_function	8	Cla011126	1	1450	1	15106	0.0959883
GO:0048833	specification of floral organ number	biological_process	8	Cla004897	1	1450	1	15106	0.0959883
GO:0051179	localization	biological_process	3	Cla006161	1	1450	1	15106	0.0959883
GO:0047513	1,2-alpha-L-fucosidase activity	molecular_function	9	Cla013105	1	1450	1	15106	0.0959883
GO:0022821	potassium ion antiporter activity	molecular_function	8	Cla022916	1	1450	1	15106	0.0959883
GO:0009440	cyanate catabolic process	biological_process	7	Cla021499;Cla021498	1	1450	1	15106	0.0959883
GO:0015145	monosaccharide transmembrane transporter activity	molecular_function	8	Cla021641	1	1450	1	15106	0.0959883
GO:0001158	enhancer sequence-specific DNA binding	molecular_function	10	Cla003748	1	1450	1	15106	0.0959883
GO:0015690	aluminum cation transport	biological_process	8	Cla016694	1	1450	1	15106	0.0959883
GO:0007091	metaphase/anaphase transition of mitotic cell cycle	biological_process	12	Cla023486	1	1450	1	15106	0.0959883
GO:0015749	monosaccharide transport	biological_process	6	Cla021641	1	1450	1	15106	0.0959883
GO:0030956	glutamyl-tRNA(Gln) amidotransferase complex	cellular_component	7	Cla005540	1	1450	1	15106	0.0959883
GO:0046835	carbohydrate phosphorylation	biological_process	8	Cla018890	1	1450	1	15106	0.0959883
GO:0009940	amino-terminal vacuolar sorting propeptide binding	molecular_function	8	Cla018056	1	1450	1	15106	0.0959883
GO:0003721	telomerase RNA reverse transcriptase activity	molecular_function	10	Cla017264	1	1450	1	15106	0.0959883
GO:0007584	response to nutrient	biological_process	7	Cla023075	1	1450	1	15106	0.0959883
GO:0080124	pheophytinase activity	molecular_function	7	Cla015204	1	1450	1	15106	0.0959883
GO:1902553	positive regulation of catalase activity	biological_process	8	Cla022892	1	1450	1	15106	0.0959883
GO:0010242	oxygen evolving activity	molecular_function	5	Cla001790	1	1450	1	15106	0.0959883
GO:0010638	positive regulation of organelle organization	biological_process	5	Cla003729	1	1450	1	15106	0.0959883
GO:0072511	divalent inorganic cation transport	biological_process	7	Cla011393	1	1450	1	15106	0.0959883
GO:0004851	uroporphyrin-III C-methyltransferase activity	molecular_function	8	Cla015271	1	1450	1	15106	0.0959883
GO:0004073	aspartate-semialdehyde dehydrogenase activity	molecular_function	7	Cla002202	1	1450	1	15106	0.0959883
GO:0030472	mitotic spindle organization in nucleus	biological_process	9	Cla023021	1	1450	1	15106	0.0959883
GO:0071669	plant-type cell wall organization or biogenesis	biological_process	5	Cla022656	1	1450	1	15106	0.0959883
GO:0005996	monosaccharide metabolic process	biological_process	7	Cla010956	1	1450	1	15106	0.0959883
GO:0009962	regulation of flavonoid biosynthetic process	biological_process	7	Cla006058	1	1450	1	15106	0.0959883
GO:0050518	2-C-methyl-D-erythritol 4-phosphate cytidylyltransferase activity	molecular_function	8	Cla004566	1	1450	1	15106	0.0959883
GO:0010478	chlororespiration	biological_process	9	Cla015356	1	1450	1	15106	0.0959883
GO:0044419	interspecies interaction between organisms	biological_process	4	Cla021051	1	1450	1	15106	0.0959883
GO:2000029	regulation of proanthocyanidin biosynthetic process	biological_process	8	Cla006058	1	1450	1	15106	0.0959883
GO:0043601	nuclear replisome	cellular_component	14	Cla016417	1	1450	1	15106	0.0959883
GO:0016594	glycine binding	molecular_function	8	Cla022677	1	1450	1	15106	0.0959883
GO:0044070	regulation of anion transport	biological_process	7	Cla021920	1	1450	1	15106	0.0959883
GO:0010209	vacuolar sorting signal binding	molecular_function	7	Cla018056	1	1450	1	15106	0.0959883
GO:1903460	mitotic DNA replication leading strand elongation	biological_process	13	Cla004740	1	1450	1	15106	0.0959883
GO:0019477	L-lysine catabolic process	biological_process	11	Cla011126	1	1450	1	15106	0.0959883
GO:0051258	protein polymerization	biological_process	9	Cla003434	1	1450	1	15106	0.0959883
GO:0015867	ATP transport	biological_process	8	Cla019884	1	1450	1	15106	0.0959883
GO:0008124	4-alpha-hydroxytetrahydrobiopterin dehydratase activity	molecular_function	7	Cla003615	1	1450	1	15106	0.0959883
GO:0070936	protein K48-linked ubiquitination	biological_process	12	Cla002957	1	1450	1	15106	0.0959883
GO:0046905	phytoene synthase activity	molecular_function	4	Cla005425	1	1450	1	15106	0.0959883
GO:0071277	cellular response to calcium ion	biological_process	8	Cla018528	1	1450	1	15106	0.0959883
GO:0010488	UDP-galactose:N-glycan beta-1,3-galactosyltransferase activity	molecular_function	8	Cla010189	1	1450	1	15106	0.0959883
GO:0052576	carbohydrate storage	biological_process	6	Cla010080	1	1450	1	15106	0.0959883
GO:0009733	response to auxin	biological_process	6	Cla002975;Cla003827;Cla005087;Cla005982;Cla006021;Cla010332;Cla014022;Cla014193;Cla014808;Cla018610;Cla018782;Cla019806;Cla020817;Cla021107;Cla021571;Cla022332;Cla022663	17	1450	127	15106	0.0999165
GO:0051865	protein autoubiquitination	biological_process	11	Cla008618;Cla018782;Cla019799;Cla019798	3	1450	12	15106	0.100744
GO:0010017	red or far-red light signaling pathway	biological_process	7	Cla000304;Cla018261;Cla021107	3	1450	12	15106	0.100744
GO:0008483	transaminase activity	molecular_function	6	Cla011522;Cla019368;Cla023356	3	1450	12	15106	0.100744
GO:0006633	fatty acid biosynthetic process	biological_process	9	Cla001476;Cla003203;Cla004356;Cla008157;Cla008263;Cla014487;Cla015701;Cla019272;Cla019314;Cla021364;Cla021755	11	1450	75	15106	0.101747
GO:0016032	viral process	biological_process	5	Cla001495;Cla002170;Cla010881;Cla016401;Cla019843;Cla022402	6	1450	34	15106	0.102001
GO:0007018	microtubule-based movement	biological_process	6	Cla004496;Cla005413;Cla007599;Cla014608;Cla015893;Cla018481;Cla019890;Cla021862	8	1450	50	15106	0.102137
GO:0009828	plant-type cell wall loosening	biological_process	8	Cla007292;Cla016098;Cla018205;Cla018652	4	1450	19	15106	0.102412
GO:0048316	seed development	biological_process	7	Cla002597;Cla006058;Cla009553;Cla013090;Cla015244;Cla017696;Cla020243	7	1450	42	15106	0.103
GO:0031225	anchored component of membrane	cellular_component	6	Cla003276;Cla010819;Cla010927;Cla011078;Cla012710;Cla013736;Cla015287;Cla015635;Cla016694;Cla020846	10	1450	67	15106	0.105368
GO:0033500	carbohydrate homeostasis	biological_process	7	Cla000765;Cla008914	2	1450	6	15106	0.106425
GO:1901430	positive regulation of syringal lignin biosynthetic process	biological_process	11	Cla006622;Cla013410	2	1450	6	15106	0.106425
GO:0031359	integral component of chloroplast outer membrane	cellular_component	16	Cla010299;Cla021920	2	1450	6	15106	0.106425
GO:0050665	hydrogen peroxide biosynthetic process	biological_process	6	Cla000765;Cla012540	2	1450	6	15106	0.106425
GO:0046740	transport of virus in host, cell to cell	biological_process	6	Cla021468;Cla021469	2	1450	6	15106	0.106425
GO:0006542	glutamine biosynthetic process	biological_process	10	Cla018338;Cla018339	2	1450	6	15106	0.106425
GO:0007231	osmosensory signaling pathway	biological_process	7	Cla000765;Cla008914	2	1450	6	15106	0.106425
GO:0016836	hydro-lyase activity	molecular_function	6	Cla007333;Cla014487	2	1450	6	15106	0.106425
GO:0008235	metalloexopeptidase activity	molecular_function	8	Cla020010;Cla020191	2	1450	6	15106	0.106425
GO:0009086	methionine biosynthetic process	biological_process	9	Cla002202;Cla007521	2	1450	6	15106	0.106425
GO:0006809	nitric oxide biosynthetic process	biological_process	7	Cla002788;Cla002787;Cla023145	2	1450	6	15106	0.106425
GO:0009399	nitrogen fixation	biological_process	6	Cla018338;Cla018339	2	1450	6	15106	0.106425
GO:0019243	methylglyoxal catabolic process to D-lactate via S-lactoyl-glutathione	biological_process	8	Cla001306;Cla001307;Cla001308	2	1450	6	15106	0.106425
GO:0046244	salicylic acid catabolic process	biological_process	9	Cla018297;Cla018301	2	1450	6	15106	0.106425
GO:0019843	rRNA binding	molecular_function	7	Cla004983;Cla006052;Cla006976;Cla010956;Cla023360	5	1450	27	15106	0.110931
GO:0000160	phosphorelay signal transduction system	biological_process	8	Cla000304;Cla008778;Cla009352;Cla018261;Cla022718	5	1450	27	15106	0.110931
GO:0010252	auxin homeostasis	biological_process	7	Cla003827;Cla005200;Cla018622;Cla018871;Cla018924	5	1450	27	15106	0.110931
GO:0051301	cell division	biological_process	5	Cla000830;Cla003249;Cla004652;Cla004956;Cla008602;Cla009991;Cla010503;Cla012092;Cla013090;Cla014300;Cla014347;Cla016417;Cla016775;Cla017242;Cla019212;Cla019746;Cla022590;Cla022605;Cla023446	19	1450	147	15106	0.1112
GO:0005737	cytoplasm	cellular_component	7	Cla000874;Cla000896;Cla001032;Cla001057;Cla001434;Cla001951;Cla002208;Cla002220;Cla002232;Cla002425;Cla002597;Cla002601;Cla002611;Cla002719;Cla002756;Cla002814;Cla002815;Cla002957;Cla003004;Cla003434;Cla003440;Cla003446;Cla003734;Cla003827;Cla004243;Cla004897;Cla005065;Cla005197;Cla005200;Cla005204;Cla005206;Cla005240;Cla005348;Cla005347;Cla005378;Cla005408;Cla005669;Cla005670;Cla005940;Cla006161…	230	1450	2229	15106	0.113687
GO:0030001	metal ion transport	biological_process	7	Cla006633;Cla010978;Cla011393;Cla017061;Cla018242;Cla019788;Cla021662;Cla021735	8	1450	52	15106	0.121352
GO:0042802	identical protein binding	molecular_function	5	Cla004617;Cla005359;Cla005441;Cla012017;Cla017213;Cla019809;Cla020817;Cla021499;Cla021498;Cla023008;Cla023265	10	1450	69	15106	0.121996
GO:0010052	guard cell differentiation	biological_process	7	Cla014062;Cla014135;Cla021422	3	1450	13	15106	0.122019
GO:0009097	isoleucine biosynthetic process	biological_process	9	Cla002202;Cla005315;Cla022656	3	1450	13	15106	0.122019
GO:0006783	heme biosynthetic process	biological_process	9	Cla007272;Cla022180;Cla022670	3	1450	13	15106	0.122019
GO:0004177	aminopeptidase activity	molecular_function	8	Cla020010;Cla020191;Cla020495	3	1450	13	15106	0.122019
GO:0098656	anion transmembrane transport	biological_process	7	Cla012693;Cla017331;Cla022301	3	1450	13	15106	0.122019
GO:0071482	cellular response to light stimulus	biological_process	7	Cla006978;Cla018313;Cla022188	3	1450	13	15106	0.122019
GO:0019538	protein metabolic process	biological_process	5	Cla008159;Cla018573;Cla018787	3	1450	13	15106	0.122019
GO:0010193	response to ozone	biological_process	7	Cla001161;Cla008554;Cla018665	3	1450	13	15106	0.122019
GO:0009691	cytokinin biosynthetic process	biological_process	8	Cla014424;Cla015626;Cla020828	3	1450	13	15106	0.122019
GO:0051082	unfolded protein binding	molecular_function	5	Cla003734;Cla007006;Cla009642;Cla012790;Cla016401;Cla016707;Cla017910	7	1450	44	15106	0.124339
GO:0006629	lipid metabolic process	biological_process	5	Cla000709;Cla003276;Cla003513;Cla004173;Cla004356;Cla008157;Cla009553;Cla009719;Cla012691;Cla013217;Cla018433;Cla018715;Cla019156	13	1450	96	15106	0.128614
GO:0008017	microtubule binding	molecular_function	7	Cla002220;Cla003577;Cla005200;Cla016516;Cla018338;Cla018339;Cla022584	7	1450	45	15106	0.135786
GO:0042744	hydrogen peroxide catabolic process	biological_process	6	Cla001825;Cla006622;Cla013254;Cla013410;Cla014249;Cla021932	6	1450	37	15106	0.138859
GO:0042128	nitrate assimilation	biological_process	6	Cla002788;Cla002787;Cla011567;Cla012250;Cla013062;Cla019272;Cla023145	6	1450	37	15106	0.138859
GO:0010152	pollen maturation	biological_process	8	Cla001490;Cla018601	2	1450	7	15106	0.139802
GO:0004069	L-aspartate:2-oxoglutarate aminotransferase activity	molecular_function	7	Cla011522;Cla023008	2	1450	7	15106	0.139802
GO:0050278	sedoheptulose-bisphosphatase activity	molecular_function	8	Cla011425;Cla023082	2	1450	7	15106	0.139802
GO:0007346	regulation of mitotic cell cycle	biological_process	7	Cla005200;Cla009991	2	1450	7	15106	0.139802
GO:0000272	polysaccharide catabolic process	biological_process	7	Cla009332;Cla010956	2	1450	7	15106	0.139802
GO:0004467	long-chain fatty acid-CoA ligase activity	molecular_function	7	Cla015701;Cla022956	2	1450	7	15106	0.139802
GO:0046274	lignin catabolic process	biological_process	8	Cla018297;Cla018301	2	1450	7	15106	0.139802
GO:0009641	shade avoidance	biological_process	8	Cla018977;Cla021107	2	1450	7	15106	0.139802
GO:0000118	histone deacetylase complex	cellular_component	13	Cla003658;Cla015713	2	1450	7	15106	0.139802
GO:0000038	very long-chain fatty acid metabolic process	biological_process	10	Cla002814;Cla002815	2	1450	7	15106	0.139802
GO:0008381	mechanically-gated ion channel activity	molecular_function	9	Cla001727;Cla010584	2	1450	7	15106	0.139802
GO:0004034	aldose 1-epimerase activity	molecular_function	7	Cla014596;Cla018918	2	1450	7	15106	0.139802
GO:0019827	stem cell population maintenance	biological_process	9	Cla014424;Cla015626	2	1450	7	15106	0.139802
GO:0004784	superoxide dismutase activity	molecular_function	6	Cla008698;Cla011317	2	1450	7	15106	0.139802
GO:0006508	proteolysis	biological_process	6	Cla003070;Cla005240;Cla006454;Cla006838;Cla009074;Cla010328;Cla010335;Cla012160;Cla012599;Cla013930;Cla013931;Cla014706;Cla014752;Cla015187;Cla018348;Cla019366;Cla019571;Cla020010;Cla020039;Cla020191;Cla020495;Cla022165;Cla023180	22	1450	180	15106	0.141915
GO:0005975	carbohydrate metabolic process	biological_process	5	Cla001080;Cla003446;Cla005326;Cla005489;Cla005752;Cla010077;Cla011376;Cla012134;Cla014091;Cla014596;Cla015574;Cla017113;Cla017272;Cla018793;Cla019072;Cla019272;Cla023372	17	1450	134	15106	0.142609
GO:0009734	auxin-activated signaling pathway	biological_process	8	Cla002975;Cla003827;Cla006021;Cla011567;Cla012819;Cla014808;Cla015002;Cla019806;Cla020817;Cla021571;Cla022332;Cla022402	12	1450	89	15106	0.143476
GO:0000902	cell morphogenesis	biological_process	7	Cla011327;Cla011392;Cla017662	3	1450	14	15106	0.14475
GO:0006820	anion transport	biological_process	6	Cla001161;Cla001727;Cla010584	3	1450	14	15106	0.14475
GO:0009817	defense response to fungus, incompatible interaction	biological_process	7	Cla012547;Cla017092;Cla019803	3	1450	14	15106	0.14475
GO:0004553	hydrolase activity, hydrolyzing O-glycosyl compounds	molecular_function	6	Cla001408;Cla001732;Cla003386;Cla005530;Cla007331;Cla007500;Cla007704;Cla008239;Cla008892;Cla011374;Cla012478;Cla015574;Cla018816;Cla022857;Cla023372	15	1450	117	15106	0.151418
GO:0006342	chromatin silencing	biological_process	13	Cla004759;Cla013285;Cla019920;Cla021326	4	1450	22	15106	0.154536
GO:0005829	cytosol	cellular_component	9	Cla000971;Cla001057;Cla001434;Cla001503;Cla001822;Cla001908;Cla001918;Cla002271;Cla002414;Cla002425;Cla002597;Cla002788;Cla002787;Cla002793;Cla002944;Cla003972;Cla004036;Cla004243;Cla004351;Cla004691;Cla004897;Cla005200;Cla005240;Cla005483;Cla005789;Cla006161;Cla006622;Cla006914;Cla006998;Cla007150;Cla007272;Cla007427;Cla007492;Cla007635;Cla008011;Cla008618;Cla008888;Cla009279;Cla009379;Cla009408…	131	1450	1254	15106	0.15528
GO:0016747	transferase activity, transferring acyl groups other than amino-acyl groups	molecular_function	6	Cla006161;Cla008263;Cla009953;Cla010557;Cla010997;Cla019295;Cla020592	7	1450	47	15106	0.160147
GO:0030599	pectinesterase activity	molecular_function	7	Cla011133;Cla011256;Cla011585;Cla012554;Cla014557;Cla014927;Cla015166	7	1450	47	15106	0.160147
GO:0048364	root development	biological_process	8	Cla002429;Cla005200;Cla009627;Cla012671;Cla013526;Cla015453;Cla015718;Cla018834;Cla020817;Cla021107;Cla021326	11	1450	82	15106	0.160396
GO:0001944	vasculature development	biological_process	7	Cla005944;Cla015852;Cla022590	3	1450	15	15106	0.168728
GO:0080092	regulation of pollen tube growth	biological_process	9	Cla007427;Cla012417;Cla018601	3	1450	15	15106	0.168728
GO:0051453	regulation of intracellular pH	biological_process	11	Cla012693;Cla017331;Cla022301	3	1450	15	15106	0.168728
GO:0009934	regulation of meristem structural organization	biological_process	10	Cla007520;Cla014424;Cla015626	3	1450	15	15106	0.168728
GO:0010431	seed maturation	biological_process	6	Cla004173;Cla017392;Cla018715	3	1450	15	15106	0.168728
GO:0009627	systemic acquired resistance	biological_process	7	Cla012547;Cla019156;Cla019803	3	1450	15	15106	0.168728
GO:0034605	cellular response to heat	biological_process	6	Cla018008;Cla021590;Cla022683	3	1450	15	15106	0.168728
GO:0010286	heat acclimation	biological_process	6	Cla018715;Cla019425;Cla022683	3	1450	15	15106	0.168728
GO:0009532	plastid stroma	cellular_component	11	Cla000874;Cla007720;Cla016401	3	1450	15	15106	0.168728
GO:0006270	DNA replication initiation	biological_process	11	Cla009910;Cla015137;Cla017844	3	1450	15	15106	0.168728
GO:0045454	cell redox homeostasis	biological_process	6	Cla003538;Cla003972;Cla007427;Cla012417;Cla017010;Cla017180;Cla018598;Cla022051;Cla022682;Cla023337	10	1450	74	15106	0.169358
GO:0004252	serine-type endopeptidase activity	molecular_function	8	Cla004531;Cla004591;Cla005943;Cla007436;Cla009727;Cla010335;Cla010789;Cla011480;Cla014706;Cla019425;Cla019571	11	1450	83	15106	0.16993
GO:0045893	positive regulation of transcription, DNA-templated	biological_process	12	Cla002645;Cla003103;Cla003729;Cla003748;Cla005481;Cla006052;Cla010956;Cla013731;Cla015627;Cla017444;Cla017696;Cla018313;Cla018977;Cla021121;Cla021422;Cla022580;Cla022683	17	1450	138	15106	0.170966
GO:0004185	serine-type carboxypeptidase activity	molecular_function	9	Cla009953;Cla018739;Cla019474;Cla020575;Cla020592	5	1450	31	15106	0.171496
GO:0006885	regulation of pH	biological_process	10	Cla001757;Cla001758;Cla002290;Cla018226	4	1450	23	15106	0.173756
GO:0010027	thylakoid membrane organization	biological_process	7	Cla003070;Cla007720;Cla010328;Cla022371	4	1450	23	15106	0.173756
GO:0042807	central vacuole	cellular_component	11	Cla008368;Cla015463	2	1450	8	15106	0.175007
GO:0042939	tripeptide transport	biological_process	8	Cla007605;Cla007604;Cla021496	2	1450	8	15106	0.175007
GO:0006873	cellular ion homeostasis	biological_process	7	Cla001161;Cla014774	2	1450	8	15106	0.175007
GO:0042937	tripeptide transporter activity	molecular_function	7	Cla007605;Cla007604;Cla021496	2	1450	8	15106	0.175007
GO:0006914	autophagy	biological_process	6	Cla003434;Cla008453	2	1450	8	15106	0.175007
GO:0003968	RNA-directed RNA polymerase activity	molecular_function	8	Cla003960;Cla019179	2	1450	8	15106	0.175007
GO:0005720	nuclear heterochromatin	cellular_component	14	Cla021326;Cla022892	2	1450	8	15106	0.175007
GO:0006760	folic acid-containing compound metabolic process	biological_process	7	Cla001908;Cla001918	2	1450	8	15106	0.175007
GO:0050826	response to freezing	biological_process	6	Cla002645;Cla018715	2	1450	8	15106	0.175007
GO:0031222	arabinan catabolic process	biological_process	7	Cla006366;Cla017369	2	1450	8	15106	0.175007
GO:0000079	regulation of cyclin-dependent protein serine/threonine kinase activity	biological_process	12	Cla010503;Cla016775	2	1450	8	15106	0.175007
GO:0019953	sexual reproduction	biological_process	4	Cla016098;Cla020243	2	1450	8	15106	0.175007
GO:0010380	regulation of chlorophyll biosynthetic process	biological_process	10	Cla020328;Cla021590	2	1450	8	15106	0.175007
GO:0000347	THO complex	cellular_component	11	Cla009910;Cla015137	2	1450	8	15106	0.175007
GO:0045814	negative regulation of gene expression, epigenetic	biological_process	9	Cla004759;Cla021326	2	1450	8	15106	0.175007
GO:0002679	respiratory burst involved in defense response	biological_process	5	Cla000765;Cla008618	2	1450	8	15106	0.175007
GO:0004871	signal transducer activity	molecular_function	4	Cla004652;Cla004956;Cla005243;Cla009305;Cla010040;Cla014028;Cla017242;Cla019156	8	1450	57	15106	0.176872
GO:0006950	response to stress	biological_process	4	Cla013903;Cla014416;Cla015063;Cla017556;Cla018492;Cla018543	6	1450	40	15106	0.18098
GO:0042538	hyperosmotic salinity response	biological_process	7	Cla007605;Cla007604;Cla007870;Cla017444;Cla018623;Cla018715;Cla021496	6	1450	40	15106	0.18098
GO:0009897	external side of plasma membrane	cellular_component	6	Cla010819	1	1450	2	15106	0.182769
GO:0009263	deoxyribonucleotide biosynthetic process	biological_process	10	Cla003218	1	1450	2	15106	0.182769
GO:2000122	negative regulation of stomatal complex development	biological_process	9	Cla017092	1	1450	2	15106	0.182769
GO:0045815	positive regulation of gene expression, epigenetic	biological_process	9	Cla008832	1	1450	2	15106	0.182769
GO:0009830	cell wall modification involved in abscission	biological_process	7	Cla017272	1	1450	2	15106	0.182769
GO:0016210	naringenin-chalcone synthase activity	molecular_function	7	Cla000287	1	1450	2	15106	0.182769
GO:0004591	oxoglutarate dehydrogenase (succinyl-transferring) activity	molecular_function	7	Cla004691	1	1450	2	15106	0.182769
GO:0047912	galacturonokinase activity	molecular_function	7	Cla018890	1	1450	2	15106	0.182769
GO:0048102	autophagic cell death	biological_process	7	Cla007758	1	1450	2	15106	0.182769
GO:0000280	nuclear division	biological_process	6	Cla003577	1	1450	2	15106	0.182769
GO:0016630	protochlorophyllide reductase activity	molecular_function	7	Cla023399	1	1450	2	15106	0.182769
GO:0004452	isopentenyl-diphosphate delta-isomerase activity	molecular_function	7	Cla009550	1	1450	2	15106	0.182769
GO:0046785	microtubule polymerization	biological_process	8	Cla003577	1	1450	2	15106	0.182769
GO:0045140	inositol phosphoceramide synthase activity	molecular_function	7	Cla018142	1	1450	2	15106	0.182769
GO:0031357	integral component of chloroplast inner membrane	cellular_component	16	Cla022443	1	1450	2	15106	0.182769
GO:0060774	auxin mediated signaling pathway involved in phyllotactic patterning	biological_process	9	Cla018834	1	1450	2	15106	0.182769
GO:0006546	glycine catabolic process	biological_process	10	Cla019368	1	1450	2	15106	0.182769
GO:0006090	pyruvate metabolic process	biological_process	9	Cla021683	1	1450	2	15106	0.182769
GO:0009398	FMN biosynthetic process	biological_process	11	Cla002263	1	1450	2	15106	0.182769
GO:0009374	biotin binding	molecular_function	5	Cla001476	1	1450	2	15106	0.182769
GO:0004108	citrate (Si)-synthase activity	molecular_function	8	Cla013500	1	1450	2	15106	0.182769
GO:0008839	4-hydroxy-tetrahydrodipicolinate reductase	molecular_function	7	Cla006207	1	1450	2	15106	0.182769
GO:0051782	negative regulation of cell division	biological_process	7	Cla021422	1	1450	2	15106	0.182769
GO:0006021	inositol biosynthetic process	biological_process	7	Cla014161	1	1450	2	15106	0.182769
GO:0015505	uracil:cation symporter activity	molecular_function	10	Cla014932	1	1450	2	15106	0.182769
GO:0003830	beta-1,4-mannosylglycoprotein 4-beta-N-acetylglucosaminyltransferase activity	molecular_function	8	Cla004628	1	1450	2	15106	0.182769
GO:0050203	oxalate-CoA ligase activity	molecular_function	7	Cla011460	1	1450	2	15106	0.182769
GO:0019365	pyridine nucleotide salvage	biological_process	11	Cla012921	1	1450	2	15106	0.182769
GO:1902000	homogentisate catabolic process	biological_process	9	Cla002425	1	1450	2	15106	0.182769
GO:0048449	floral organ formation	biological_process	7	Cla001822	1	1450	2	15106	0.182769
GO:0060771	phyllotactic patterning	biological_process	9	Cla018834	1	1450	2	15106	0.182769
GO:0052096	formation by symbiont of syncytium involving giant cell for nutrient acquisition from host	biological_process	8	Cla003577	1	1450	2	15106	0.182769
GO:0050691	regulation of defense response to virus by host	biological_process	7	Cla017213	1	1450	2	15106	0.182769
GO:0046423	allene-oxide cyclase activity	molecular_function	5	Cla003512	1	1450	2	15106	0.182769
GO:0010623	programmed cell death involved in cell development	biological_process	7	Cla007758	1	1450	2	15106	0.182769
GO:0000384	first spliceosomal transesterification activity	molecular_function	4	Cla013355	1	1450	2	15106	0.182769
GO:0052656	L-isoleucine transaminase activity	molecular_function	8	Cla022656	1	1450	2	15106	0.182769
GO:0004152	dihydroorotate dehydrogenase activity	molecular_function	7	Cla018438	1	1450	2	15106	0.182769
GO:0071497	cellular response to freezing	biological_process	7	Cla018187	1	1450	2	15106	0.182769
GO:0009103	lipopolysaccharide biosynthetic process	biological_process	8	Cla005971	1	1450	2	15106	0.182769
GO:0009902	chloroplast relocation	biological_process	7	Cla005359	1	1450	2	15106	0.182769
GO:0008199	ferric iron binding	molecular_function	9	Cla007239	1	1450	2	15106	0.182769
GO:0032454	histone demethylase activity (H3-K9 specific	molecular_function	6	Cla008832	1	1450	2	15106	0.182769
GO:0040014	regulation of multicellular organism growth	biological_process	6	Cla005200	1	1450	2	15106	0.182769
GO:0071492	cellular response to UV-A	biological_process	9	Cla021590	1	1450	2	15106	0.182769
GO:0000003	reproduction	biological_process	3	Cla015852	1	1450	2	15106	0.182769
GO:0004640	phosphoribosylanthranilate isomerase activity	molecular_function	7	Cla004355	1	1450	2	15106	0.182769
GO:1902039	negative regulation of seed dormancy process	biological_process	7	Cla008212	1	1450	2	15106	0.182769
GO:0070588	calcium ion transmembrane transport	biological_process	7	Cla008914	1	1450	2	15106	0.182769
GO:0090448	glucosinolate:proton symporter activity	molecular_function	10	Cla019134	1	1450	2	15106	0.182769
GO:0000188	inactivation of MAPK activity	biological_process	14	Cla004036	1	1450	2	15106	0.182769
GO:0009344	nitrite reductase complex [NAD(P)H]	cellular_component	5	Cla001715	1	1450	2	15106	0.182769
GO:0010942	positive regulation of cell death	biological_process	7	Cla019156	1	1450	2	15106	0.182769
GO:0008883	glutamyl-tRNA reductase activity	molecular_function	7	Cla022180	1	1450	2	15106	0.182769
GO:0010321	regulation of vegetative phase change	biological_process	8	Cla002232	1	1450	2	15106	0.182769
GO:0052654	L-leucine transaminase activity	molecular_function	8	Cla022656	1	1450	2	15106	0.182769
GO:0042736	NADH kinase activity	molecular_function	7	Cla006312	1	1450	2	15106	0.182769
GO:0007004	telomere maintenance via telomerase	biological_process	11	Cla017264	1	1450	2	15106	0.182769
GO:0006399	tRNA metabolic process	biological_process	10	Cla006978	1	1450	2	15106	0.182769
GO:0009413	response to flooding	biological_process	5	Cla015027	1	1450	2	15106	0.182769
GO:0006651	diacylglycerol biosynthetic process	biological_process	8	Cla014229	1	1450	2	15106	0.182769
GO:0006505	GPI anchor metabolic process	biological_process	10	Cla006980	1	1450	2	15106	0.182769
GO:0009687	abscisic acid metabolic process	biological_process	9	Cla005457	1	1450	2	15106	0.182769
GO:0008793	aromatic-amino-acid:2-oxoglutarate aminotransferase activity	molecular_function	7	Cla011522	1	1450	2	15106	0.182769
GO:0019363	pyridine nucleotide biosynthetic process	biological_process	10	Cla006312	1	1450	2	15106	0.182769
GO:0004748	ribonucleoside-diphosphate reductase activity, thioredoxin disulfide as acceptor	molecular_function	7	Cla003218	1	1450	2	15106	0.182769
GO:0010155	regulation of proton transport	biological_process	9	Cla023382	1	1450	2	15106	0.182769
GO:0080151	positive regulation of salicylic acid mediated signaling pathway	biological_process	8	Cla014712	1	1450	2	15106	0.182769
GO:0010297	heteropolysaccharide binding	molecular_function	6	Cla010956	1	1450	2	15106	0.182769
GO:2000026	regulation of multicellular organismal development	biological_process	6	Cla015713	1	1450	2	15106	0.182769
GO:0004485	methylcrotonoyl-CoA carboxylase activity	molecular_function	7	Cla014787	1	1450	2	15106	0.182769
GO:0017017	MAP kinase tyrosine/serine/threonine phosphatase activity	molecular_function	10	Cla004036	1	1450	2	15106	0.182769
GO:0031000	response to caffeine	biological_process	7	Cla015027	1	1450	2	15106	0.182769
GO:0006729	tetrahydrobiopterin biosynthetic process	biological_process	8	Cla003615	1	1450	2	15106	0.182769
GO:0010377	guard cell fate commitment	biological_process	8	Cla021422	1	1450	2	15106	0.182769
GO:0010608	posttranscriptional regulation of gene expression	biological_process	8	Cla019425	1	1450	2	15106	0.182769
GO:0005542	folic acid binding	molecular_function	5	Cla013586	1	1450	2	15106	0.182769
GO:0008886	glyceraldehyde-3-phosphate dehydrogenase (NADP+) (non-phosphorylating) activity	molecular_function	7	Cla002597	1	1450	2	15106	0.182769
GO:0009527	plastid outer membrane	cellular_component	13	Cla007720	1	1450	2	15106	0.182769
GO:0004318	enoyl-[acyl-carrier-protein] reductase (NADH) activity	molecular_function	7	Cla003203	1	1450	2	15106	0.182769
GO:0003942	N-acetyl-gamma-glutamyl-phosphate reductase activity	molecular_function	7	Cla002202	1	1450	2	15106	0.182769
GO:0052655	L-valine transaminase activity	molecular_function	8	Cla022656	1	1450	2	15106	0.182769
GO:0003863	3-methyl-2-oxobutanoate dehydrogenase (2-methylpropanoyl-transferring) activity	molecular_function	7	Cla000753	1	1450	2	15106	0.182769
GO:0009722	detection of cytokinin stimulus	biological_process	7	Cla022347	1	1450	2	15106	0.182769
GO:0010618	aerenchyma formation	biological_process	6	Cla019156	1	1450	2	15106	0.182769
GO:0019318	hexose metabolic process	biological_process	8	Cla018918	1	1450	2	15106	0.182769
GO:0008531	riboflavin kinase activity	molecular_function	7	Cla002263	1	1450	2	15106	0.182769
GO:0010450	inflorescence meristem growth	biological_process	5	Cla004897	1	1450	2	15106	0.182769
GO:0060149	negative regulation of posttranscriptional gene silencing	biological_process	11	Cla005789	1	1450	2	15106	0.182769
GO:0016328	lateral plasma membrane	cellular_component	7	Cla010819	1	1450	2	15106	0.182769
GO:0008430	selenium binding	molecular_function	4	Cla006649	1	1450	2	15106	0.182769
GO:0048638	regulation of developmental growth	biological_process	6	Cla002756	1	1450	2	15106	0.182769
GO:0019354	siroheme biosynthetic process	biological_process	10	Cla015271	1	1450	2	15106	0.182769
GO:0046509	1,2-diacylglycerol 3-beta-galactosyltransferase activity	molecular_function	8	Cla022371	1	1450	2	15106	0.182769
GO:0006419	alanyl-tRNA aminoacylation	biological_process	13	Cla006914	1	1450	2	15106	0.182769
GO:0043139	5'-3' DNA helicase activity	molecular_function	11	Cla019749	1	1450	2	15106	0.182769
GO:0004322	ferroxidase activity	molecular_function	7	Cla007239	1	1450	2	15106	0.182769
GO:0018826	methionine gamma-lyase activity	molecular_function	6	Cla008888	1	1450	2	15106	0.182769
GO:0071345	cellular response to cytokine stimulus	biological_process	7	Cla022347	1	1450	2	15106	0.182769
GO:0004838	L-tyrosine:2-oxoglutarate aminotransferase activity	molecular_function	8	Cla023356	1	1450	2	15106	0.182769
GO:0009930	longitudinal side of cell surface	cellular_component	5	Cla010819	1	1450	2	15106	0.182769
GO:0043596	nuclear replication fork	cellular_component	13	Cla004740	1	1450	2	15106	0.182769
GO:0003857	3-hydroxyacyl-CoA dehydrogenase activity	molecular_function	7	Cla016773	1	1450	2	15106	0.182769
GO:0000940	condensed chromosome outer kinetochore	cellular_component	11	Cla023486	1	1450	2	15106	0.182769
GO:1902448	positive regulation of shade avoidance	biological_process	10	Cla013237	1	1450	2	15106	0.182769
GO:0046901	tetrahydrofolylpolyglutamate biosynthetic process	biological_process	9	Cla016956	1	1450	2	15106	0.182769
GO:0033611	oxalate catabolic process	biological_process	9	Cla011460	1	1450	2	15106	0.182769
GO:0010493	Lewis a epitope biosynthetic process	biological_process	8	Cla010189	1	1450	2	15106	0.182769
GO:0016631	enoyl-[acyl-carrier-protein] reductase activity	molecular_function	7	Cla003203	1	1450	2	15106	0.182769
GO:0009081	branched-chain amino acid metabolic process	biological_process	7	Cla022656	1	1450	2	15106	0.182769
GO:0016174	NAD(P)H oxidase activity	molecular_function	7	Cla000765	1	1450	2	15106	0.182769
GO:0018478	malonate-semialdehyde dehydrogenase (acetylating) activity	molecular_function	7	Cla012937	1	1450	2	15106	0.182769
GO:0010358	leaf shaping	biological_process	10	Cla017664	1	1450	2	15106	0.182769
GO:0004496	mevalonate kinase activity	molecular_function	7	Cla019880	1	1450	2	15106	0.182769
GO:0045792	negative regulation of cell size	biological_process	7	Cla006906	1	1450	2	15106	0.182769
GO:0060359	response to ammonium ion	biological_process	6	Cla003070	1	1450	2	15106	0.182769
GO:0009970	cellular response to sulfate starvation	biological_process	9	Cla008888	1	1450	2	15106	0.182769
GO:0080132	fatty acid alpha-hydroxylase activity	molecular_function	5	Cla009843	1	1450	2	15106	0.182769
GO:0050734	hydroxycinnamoyltransferase activity	molecular_function	7	Cla019295	1	1450	2	15106	0.182769
GO:0005835	fatty acid synthase complex	cellular_component	11	Cla003203	1	1450	2	15106	0.182769
GO:0051640	organelle localization	biological_process	5	Cla014862	1	1450	2	15106	0.182769
GO:0043407	negative regulation of MAP kinase activity	biological_process	13	Cla003263	1	1450	2	15106	0.182769
GO:0032790	ribosome disassembly	biological_process	7	Cla011552	1	1450	2	15106	0.182769
GO:0010495	long-distance posttranscriptional gene silencing	biological_process	10	Cla019179	1	1450	2	15106	0.182769
GO:0032153	cell division site	cellular_component	5	Cla014812	1	1450	2	15106	0.182769
GO:0006450	regulation of translational fidelity	biological_process	10	Cla023096	1	1450	2	15106	0.182769
GO:1901349	glucosinolate transport	biological_process	8	Cla019134	1	1450	2	15106	0.182769
GO:0004350	glutamate-5-semialdehyde dehydrogenase activity	molecular_function	7	Cla017928	1	1450	2	15106	0.182769
GO:0031398	positive regulation of protein ubiquitination	biological_process	12	Cla002957	1	1450	2	15106	0.182769
GO:1900039	positive regulation of cellular response to hypoxia	biological_process	8	Cla015027	1	1450	2	15106	0.182769
GO:0004084	branched-chain-amino-acid transaminase activity	molecular_function	7	Cla022656	1	1450	2	15106	0.182769
GO:0006428	isoleucyl-tRNA aminoacylation	biological_process	13	Cla021742	1	1450	2	15106	0.182769
GO:0031117	positive regulation of microtubule depolymerization	biological_process	10	Cla005200	1	1450	2	15106	0.182769
GO:0080165	callose deposition in phloem sieve plate	biological_process	7	Cla009124	1	1450	2	15106	0.182769
GO:0004813	alanine-tRNA ligase activity	molecular_function	8	Cla006914	1	1450	2	15106	0.182769
GO:0034501	protein localization to kinetochore	biological_process	9	Cla023486	1	1450	2	15106	0.182769
GO:0006828	manganese ion transport	biological_process	9	Cla011393	1	1450	2	15106	0.182769
GO:0042781	3'-tRNA processing endoribonuclease activity	molecular_function	10	Cla003262	1	1450	2	15106	0.182769
GO:0007638	mechanosensory behavior	biological_process	5	Cla008914	1	1450	2	15106	0.182769
GO:0009405	pathogenesis	biological_process	4	Cla015713	1	1450	2	15106	0.182769
GO:0043335	protein unfolding	biological_process	7	Cla018573	1	1450	2	15106	0.182769
GO:0010092	specification of organ identity	biological_process	8	Cla001822	1	1450	2	15106	0.182769
GO:0070274	RES complex	cellular_component	11	Cla013355	1	1450	2	15106	0.182769
GO:0000408	EKC/KEOPS complex	cellular_component	7	Cla021320	1	1450	2	15106	0.182769
GO:0031023	microtubule organizing center organization	biological_process	7	Cla013519	1	1450	2	15106	0.182769
GO:0019877	diaminopimelate biosynthetic process	biological_process	8	Cla006207	1	1450	2	15106	0.182769
GO:0008287	protein serine/threonine phosphatase complex	cellular_component	5	Cla011267	1	1450	2	15106	0.182769
GO:0030544	Hsp70 protein binding	molecular_function	6	Cla018195	1	1450	2	15106	0.182769
GO:0090449	phloem glucosinolate loading	biological_process	7	Cla019134	1	1450	2	15106	0.182769
GO:0010378	temperature compensation of the circadian clock	biological_process	6	Cla013783	1	1450	2	15106	0.182769
GO:0019458	methionine catabolic process via 2-oxobutanoate	biological_process	10	Cla008888	1	1450	2	15106	0.182769
GO:0002949	tRNA threonylcarbamoyladenosine modification	biological_process	13	Cla021320	1	1450	2	15106	0.182769
GO:0004491	methylmalonate-semialdehyde dehydrogenase (acylating) activity	molecular_function	7	Cla012937	1	1450	2	15106	0.182769
GO:0032355	response to estradiol	biological_process	8	Cla015027	1	1450	2	15106	0.182769
GO:0004325	ferrochelatase activity	molecular_function	5	Cla022670	1	1450	2	15106	0.182769
GO:0008936	nicotinamidase activity	molecular_function	7	Cla012921	1	1450	2	15106	0.182769
GO:0004822	isoleucine-tRNA ligase activity	molecular_function	8	Cla021742	1	1450	2	15106	0.182769
GO:0004512	inositol-3-phosphate synthase activity	molecular_function	6	Cla014161	1	1450	2	15106	0.182769
GO:0000798	nuclear cohesin complex	cellular_component	13	Cla000830	1	1450	2	15106	0.182769
GO:0055074	calcium ion homeostasis	biological_process	10	Cla012790	1	1450	2	15106	0.182769
GO:0052542	defense response by callose deposition	biological_process	6	Cla000765	1	1450	2	15106	0.182769
GO:0019481	L-alanine catabolic process, by transamination	biological_process	12	Cla015506	1	1450	2	15106	0.182769
GO:0006826	iron ion transport	biological_process	9	Cla007239	1	1450	2	15106	0.182769
GO:0005971	ribonucleoside-diphosphate reductase complex	cellular_component	9	Cla003218	1	1450	2	15106	0.182769
GO:0048838	release of seed from dormancy	biological_process	7	Cla008212	1	1450	2	15106	0.182769
GO:0016758	transferase activity, transferring hexosyl groups	molecular_function	6	Cla009222;Cla010189;Cla010353;Cla010955;Cla017336	5	1450	32	15106	0.188312
GO:0005516	calmodulin binding	molecular_function	5	Cla003748;Cla006312;Cla007334;Cla008429;Cla009818;Cla011195;Cla013217;Cla013662;Cla013661;Cla014022;Cla014818;Cla014862;Cla015646;Cla016955;Cla018492;Cla018654;Cla021596	16	1450	131	15106	0.18884
GO:0045892	negative regulation of transcription, DNA-templated	biological_process	12	Cla000304;Cla000827;Cla001495;Cla002170;Cla010881;Cla015244;Cla015713;Cla017664;Cla018261;Cla021107	10	1450	76	15106	0.190447
GO:0006006	glucose metabolic process	biological_process	9	Cla005489;Cla007150;Cla023464	3	1450	16	15106	0.193742
GO:0048573	photoperiodism, flowering	biological_process	6	Cla001694;Cla021326;Cla022663	3	1450	16	15106	0.193742
GO:0008236	serine-type peptidase activity	molecular_function	7	Cla010335;Cla014706;Cla019571	3	1450	16	15106	0.193742
GO:0031627	telomeric loop formation	biological_process	10	Cla004003;Cla013316;Cla017503	3	1450	16	15106	0.193742
GO:0016207	4-coumarate-CoA ligase activity	molecular_function	7	Cla006818;Cla007400;Cla022956	3	1450	16	15106	0.193742
GO:0010020	chloroplast fission	biological_process	7	Cla005359;Cla017695;Cla022443	3	1450	16	15106	0.193742
GO:0003899	DNA-directed RNA polymerase activity	molecular_function	8	Cla006978;Cla018313;Cla022188	3	1450	16	15106	0.193742
GO:0009753	response to jasmonic acid	biological_process	6	Cla005982;Cla007605;Cla007604;Cla008279;Cla010332;Cla012250;Cla013930;Cla013931;Cla015165;Cla018610;Cla021496	9	1450	68	15106	0.202062
GO:0019430	removal of superoxide radicals	biological_process	7	Cla008698;Cla011317	2	1450	9	15106	0.211383
GO:0009814	defense response, incompatible interaction	biological_process	6	Cla001057;Cla005348;Cla005347	2	1450	9	15106	0.211383
GO:1901002	positive regulation of response to salt stress	biological_process	8	Cla018715;Cla018923	2	1450	9	15106	0.211383
GO:2000024	regulation of leaf development	biological_process	10	Cla005676;Cla012226	2	1450	9	15106	0.211383
GO:0015179	L-amino acid transmembrane transporter activity	molecular_function	9	Cla002221;Cla003075	2	1450	9	15106	0.211383
GO:0001708	cell fate specification	biological_process	6	Cla020899;Cla022658	2	1450	9	15106	0.211383
GO:0004812	aminoacyl-tRNA ligase activity	molecular_function	7	Cla005650;Cla020131	2	1450	9	15106	0.211383
GO:0008308	voltage-gated anion channel activity	molecular_function	10	Cla001161;Cla021920	2	1450	9	15106	0.211383
GO:0005978	glycogen biosynthetic process	biological_process	9	Cla009383;Cla021651	2	1450	9	15106	0.211383
GO:0045548	phenylalanine ammonia-lyase activity	molecular_function	7	Cla018297;Cla018301	2	1450	9	15106	0.211383
GO:0043171	peptide catabolic process	biological_process	8	Cla012599;Cla016180	2	1450	9	15106	0.211383
GO:0009504	cell plate	cellular_component	9	Cla013332;Cla014812	2	1450	9	15106	0.211383
GO:0003678	DNA helicase activity	molecular_function	10	Cla009910;Cla015137	2	1450	9	15106	0.211383
GO:0005384	manganese ion transmembrane transporter activity	molecular_function	11	Cla011393;Cla014911	2	1450	9	15106	0.211383
GO:0004364	glutathione transferase activity	molecular_function	6	Cla005408;Cla014674;Cla017854;Cla018613;Cla019780;Cla020113	6	1450	42	15106	0.211545
GO:0048481	plant ovule development	biological_process	8	Cla000807;Cla005637;Cla011424;Cla020243	4	1450	25	15106	0.214387
GO:0009707	chloroplast outer membrane	cellular_component	14	Cla000910;Cla002320;Cla007720;Cla009683	4	1450	25	15106	0.214387
GO:0006970	response to osmotic stress	biological_process	5	Cla005669;Cla005670;Cla014774;Cla015027;Cla016110;Cla017384;Cla019451;Cla023337	8	1450	60	15106	0.214704
GO:0009826	unidimensional cell growth	biological_process	6	Cla002362;Cla003827;Cla007292;Cla016098;Cla018205;Cla020839;Cla021107;Cla022663	8	1450	60	15106	0.214704
GO:0009574	preprophase band	cellular_component	9	Cla002220;Cla003577;Cla019889	3	1450	17	15106	0.219587
GO:0009741	response to brassinosteroid	biological_process	6	Cla013090;Cla020839;Cla022103	3	1450	17	15106	0.219587
GO:0003691	double-stranded telomeric DNA binding	molecular_function	9	Cla004003;Cla013316;Cla017503	3	1450	17	15106	0.219587
GO:0010167	response to nitrate	biological_process	6	Cla011567;Cla013062;Cla023075	3	1450	17	15106	0.219587
GO:0042742	defense response to bacterium	biological_process	7	Cla001319;Cla005200;Cla007605;Cla007604;Cla010956;Cla012143;Cla012540;Cla012547;Cla012790;Cla017092;Cla017213;Cla017646;Cla018546;Cla019803;Cla020705;Cla021051;Cla021496	16	1450	135	15106	0.222553
GO:0005507	copper ion binding	molecular_function	8	Cla001819;Cla002597;Cla003203;Cla006606;Cla008184;Cla008698;Cla011542;Cla011558;Cla014164;Cla015786;Cla016694;Cla017722;Cla022385	13	1450	108	15106	0.23516
GO:0042391	regulation of membrane potential	biological_process	5	Cla008732;Cla012281;Cla018290;Cla019183	4	1450	26	15106	0.235602
GO:0009944	polarity specification of adaxial/abaxial axis	biological_process	10	Cla000807;Cla005676;Cla012226	3	1450	18	15106	0.24607
GO:2000022	regulation of jasmonic acid mediated signaling pathway	biological_process	9	Cla003391;Cla012536;Cla015533	3	1450	18	15106	0.24607
GO:0004402	histone acetyltransferase activity	molecular_function	10	Cla010130;Cla014022;Cla023165	3	1450	18	15106	0.24607
GO:0030245	cellulose catabolic process	biological_process	9	Cla008892;Cla011374;Cla012478	3	1450	18	15106	0.24607
GO:0010183	pollen tube guidance	biological_process	6	Cla005944;Cla007427;Cla012417	3	1450	18	15106	0.24607
GO:0017119	Golgi transport complex	cellular_component	11	Cla013480;Cla016432;Cla018056	3	1450	18	15106	0.24607
GO:0009911	positive regulation of flower development	biological_process	9	Cla015913;Cla016562;Cla018544	3	1450	18	15106	0.24607
GO:0003714	transcription corepressor activity	molecular_function	6	Cla003391;Cla012536;Cla015533	3	1450	18	15106	0.24607
GO:0009800	cinnamic acid biosynthetic process	biological_process	9	Cla018297;Cla018301	2	1450	10	15106	0.248381
GO:0032543	mitochondrial translation	biological_process	8	Cla005540;Cla007622	2	1450	10	15106	0.248381
GO:0010223	secondary shoot formation	biological_process	6	Cla005103;Cla018977	2	1450	10	15106	0.248381
GO:0071456	cellular response to hypoxia	biological_process	6	Cla018822;Cla022683	2	1450	10	15106	0.248381
GO:0030151	molybdenum ion binding	molecular_function	8	Cla002788;Cla002787;Cla023145	2	1450	10	15106	0.248381
GO:0007094	mitotic spindle assembly checkpoint	biological_process	15	Cla009991;Cla023486	2	1450	10	15106	0.248381
GO:0010093	specification of floral organ identity	biological_process	5	Cla005789;Cla020243	2	1450	10	15106	0.248381
GO:0016441	posttranscriptional gene silencing	biological_process	9	Cla003960;Cla019179	2	1450	10	15106	0.248381
GO:0010214	seed coat development	biological_process	5	Cla006058;Cla011460	2	1450	10	15106	0.248381
GO:0019104	DNA N-glycosylase activity	molecular_function	7	Cla003843;Cla014214	2	1450	10	15106	0.248381
GO:0008574	ATP-dependent microtubule motor activity, plus-end-directed	molecular_function	11	Cla004496;Cla021862	2	1450	10	15106	0.248381
GO:0042631	cellular response to water deprivation	biological_process	7	Cla008888;Cla010956	2	1450	10	15106	0.248381
GO:0043015	gamma-tubulin binding	molecular_function	7	Cla018338;Cla018339	2	1450	10	15106	0.248381
GO:0010026	trichome differentiation	biological_process	7	Cla003276;Cla006058	2	1450	10	15106	0.248381
GO:0006325	chromatin organization	biological_process	6	Cla004740;Cla021326	2	1450	10	15106	0.248381
GO:0050662	coenzyme binding	molecular_function	5	Cla006052;Cla010956;Cla017205;Cla017206	4	1450	27	15106	0.257284
GO:0005249	voltage-gated potassium channel activity	molecular_function	11	Cla008732;Cla012281;Cla018290;Cla019183	4	1450	27	15106	0.257284
GO:0006284	base-excision repair	biological_process	10	Cla003843;Cla013438;Cla014214;Cla020743	4	1450	27	15106	0.257284
GO:0010224	response to UV-B	biological_process	8	Cla004036;Cla008554;Cla018297;Cla018301;Cla018665;Cla019052	6	1450	45	15106	0.260351
GO:0008643	carbohydrate transport	biological_process	5	Cla002640;Cla005203;Cla011361;Cla012829;Cla012830;Cla021752	5	1450	36	15106	0.260582
GO:0006421	asparaginyl-tRNA aminoacylation	biological_process	13	Cla005637	1	1450	3	15106	0.261224
GO:0009821	alkaloid biosynthetic process	biological_process	7	Cla006783	1	1450	3	15106	0.261224
GO:0000304	response to singlet oxygen	biological_process	7	Cla019156	1	1450	3	15106	0.261224
GO:0045252	oxoglutarate dehydrogenase complex	cellular_component	11	Cla004691	1	1450	3	15106	0.261224
GO:0006741	NADP biosynthetic process	biological_process	12	Cla006312	1	1450	3	15106	0.261224
GO:1902884	positive regulation of response to oxidative stress	biological_process	7	Cla018715	1	1450	3	15106	0.261224
GO:0000788	nuclear nucleosome	cellular_component	13	Cla001861	1	1450	3	15106	0.261224
GO:0008798	beta-aspartyl-peptidase activity	molecular_function	9	Cla005240	1	1450	3	15106	0.261224
GO:0000146	microfilament motor activity	molecular_function	10	Cla014862	1	1450	3	15106	0.261224
GO:0009979	16:0 monogalactosyldiacylglycerol desaturase activity	molecular_function	7	Cla012720	1	1450	3	15106	0.261224
GO:0008022	protein C-terminus binding	molecular_function	5	Cla022663	1	1450	3	15106	0.261224
GO:0031177	phosphopantetheine binding	molecular_function	5	Cla019314	1	1450	3	15106	0.261224
GO:0034450	ubiquitin-ubiquitin ligase activity	molecular_function	8	Cla011758	1	1450	3	15106	0.261224
GO:0016790	thiolester hydrolase activity	molecular_function	6	Cla005617	1	1450	3	15106	0.261224
GO:0010731	protein glutathionylation	biological_process	8	Cla017854	1	1450	3	15106	0.261224
GO:0004802	transketolase activity	molecular_function	6	Cla021318	1	1450	3	15106	0.261224
GO:0031145	anaphase-promoting complex-dependent catabolic process	biological_process	11	Cla008564	1	1450	3	15106	0.261224
GO:2000904	regulation of starch metabolic process	biological_process	9	Cla018432	1	1450	3	15106	0.261224
GO:0034638	phosphatidylcholine catabolic process	biological_process	10	Cla012712	1	1450	3	15106	0.261224
GO:0047203	13-hydroxylupinine O-tigloyltransferase activity	molecular_function	7	Cla006783	1	1450	3	15106	0.261224
GO:0030644	cellular chloride ion homeostasis	biological_process	10	Cla018715	1	1450	3	15106	0.261224
GO:0004816	asparagine-tRNA ligase activity	molecular_function	8	Cla005637	1	1450	3	15106	0.261224
GO:0003951	NAD+ kinase activity	molecular_function	7	Cla006312	1	1450	3	15106	0.261224
GO:0033587	shikimate biosynthetic process	biological_process	9	Cla018793	1	1450	3	15106	0.261224
GO:0098655	cation transmembrane transport	biological_process	7	Cla011393	1	1450	3	15106	0.261224
GO:0010231	maintenance of seed dormancy	biological_process	7	Cla021821	1	1450	3	15106	0.261224
GO:0046283	anthocyanin-containing compound metabolic process	biological_process	6	Cla012790	1	1450	3	15106	0.261224
GO:0004055	argininosuccinate synthase activity	molecular_function	6	Cla002611	1	1450	3	15106	0.261224
GO:0034620	cellular response to unfolded protein	biological_process	7	Cla022683	1	1450	3	15106	0.261224
GO:0010279	indole-3-acetic acid amido synthetase activity	molecular_function	7	Cla003827	1	1450	3	15106	0.261224
GO:0008777	acetylornithine deacetylase activity	molecular_function	7	Cla016180	1	1450	3	15106	0.261224
GO:0005828	kinetochore microtubule	cellular_component	11	Cla009991	1	1450	3	15106	0.261224
GO:0004096	catalase activity	molecular_function	7	Cla021932	1	1450	3	15106	0.261224
GO:0000792	heterochromatin	cellular_component	12	Cla008832	1	1450	3	15106	0.261224
GO:0035725	sodium ion transmembrane transport	biological_process	7	Cla018888	1	1450	3	15106	0.261224
GO:0031490	chromatin DNA binding	molecular_function	5	Cla019325	1	1450	3	15106	0.261224
GO:0008622	epsilon DNA polymerase complex	cellular_component	8	Cla004740	1	1450	3	15106	0.261224
GO:0031540	regulation of anthocyanin biosynthetic process	biological_process	8	Cla018622	1	1450	3	15106	0.261224
GO:0060772	leaf phyllotactic patterning	biological_process	10	Cla018834	1	1450	3	15106	0.261224
GO:0001682	tRNA 5'-leader removal	biological_process	12	Cla009578	1	1450	3	15106	0.261224
GO:0048448	stamen morphogenesis	biological_process	7	Cla004897	1	1450	3	15106	0.261224
GO:0032440	2-alkenal reductase [NAD(P)] activity	molecular_function	7	Cla001434	1	1450	3	15106	0.261224
GO:0006065	UDP-glucuronate biosynthetic process	biological_process	11	Cla019072	1	1450	3	15106	0.261224
GO:0016620	oxidoreductase activity, acting on the aldehyde or oxo group of donors, NAD or NADP as acceptor	molecular_function	6	Cla002202	1	1450	3	15106	0.261224
GO:0003979	UDP-glucose 6-dehydrogenase activity	molecular_function	7	Cla019072	1	1450	3	15106	0.261224
GO:0047769	arogenate dehydratase activity	molecular_function	7	Cla014446	1	1450	3	15106	0.261224
GO:0004067	asparaginase activity	molecular_function	7	Cla005240	1	1450	3	15106	0.261224
GO:0010366	negative regulation of ethylene biosynthetic process	biological_process	11	Cla018782	1	1450	3	15106	0.261224
GO:0035061	interchromatin granule	cellular_component	14	Cla005197	1	1450	3	15106	0.261224
GO:0016070	RNA metabolic process	biological_process	8	Cla005789	1	1450	3	15106	0.261224
GO:0048256	flap endonuclease activity	molecular_function	9	Cla006930	1	1450	3	15106	0.261224
GO:0000053	argininosuccinate metabolic process	biological_process	9	Cla002611	1	1450	3	15106	0.261224
GO:0033314	mitotic DNA replication checkpoint	biological_process	10	Cla004740	1	1450	3	15106	0.261224
GO:0004326	tetrahydrofolylpolyglutamate synthase activity	molecular_function	7	Cla016956	1	1450	3	15106	0.261224
GO:0046592	polyamine oxidase activity	molecular_function	7	Cla005431	1	1450	3	15106	0.261224
GO:0052543	callose deposition in cell wall	biological_process	8	Cla010576	1	1450	3	15106	0.261224
GO:0045544	gibberellin 20-oxidase activity	molecular_function	7	Cla002362	1	1450	3	15106	0.261224
GO:0016767	geranylgeranyl-diphosphate geranylgeranyltransferase activity	molecular_function	8	Cla005425	1	1450	3	15106	0.261224
GO:0006521	regulation of cellular amino acid metabolic process	biological_process	8	Cla001503	1	1450	3	15106	0.261224
GO:0019674	NAD metabolic process	biological_process	12	Cla006312	1	1450	3	15106	0.261224
GO:0004615	phosphomannomutase activity	molecular_function	7	Cla011719	1	1450	3	15106	0.261224
GO:0071486	cellular response to high light intensity	biological_process	9	Cla021590	1	1450	3	15106	0.261224
GO:0006177	GMP biosynthetic process	biological_process	12	Cla005483	1	1450	3	15106	0.261224
GO:0004664	prephenate dehydratase activity	molecular_function	7	Cla014446	1	1450	3	15106	0.261224
GO:0051920	peroxiredoxin activity	molecular_function	6	Cla017646	1	1450	3	15106	0.261224
GO:1902479	positive regulation of defense response to bacterium, incompatible interaction	biological_process	9	Cla018923	1	1450	3	15106	0.261224
GO:0005775	vacuolar lumen	cellular_component	11	Cla021574	1	1450	3	15106	0.261224
GO:0009871	jasmonic acid and ethylene-dependent systemic resistance, ethylene mediated signaling pathway	biological_process	8	Cla012547	1	1450	3	15106	0.261224
GO:0004801	sedoheptulose-7-phosphate:D-glyceraldehyde-3-phosphate glyceronetransferase activity	molecular_function	6	Cla018793	1	1450	3	15106	0.261224
GO:0005227	calcium activated cation channel activity	molecular_function	9	Cla004596	1	1450	3	15106	0.261224
GO:0033201	alpha-1,4-glucan synthase activity	molecular_function	7	Cla009751	1	1450	3	15106	0.261224
GO:0009955	adaxial/abaxial pattern specification	biological_process	8	Cla013633	1	1450	3	15106	0.261224
GO:0048564	photosystem I assembly	biological_process	7	Cla003070	1	1450	3	15106	0.261224
GO:0010225	response to UV-C	biological_process	8	Cla004036	1	1450	3	15106	0.261224
GO:0005267	potassium channel activity	molecular_function	10	Cla008212	1	1450	3	15106	0.261224
GO:0042646	plastid nucleoid	cellular_component	12	Cla011317	1	1450	3	15106	0.261224
GO:0010452	histone H3-K36 methylation	biological_process	9	Cla012305	1	1450	3	15106	0.261224
GO:0046524	sucrose-phosphate synthase activity	molecular_function	8	Cla011923	1	1450	3	15106	0.261224
GO:1902975	mitotic DNA replication initiation	biological_process	14	Cla004740	1	1450	3	15106	0.261224
GO:0009528	plastid inner membrane	cellular_component	13	Cla007720	1	1450	3	15106	0.261224
GO:0033383	geranyl diphosphate metabolic process	biological_process	8	Cla004416	1	1450	3	15106	0.261224
GO:0009898	cytoplasmic side of plasma membrane	cellular_component	6	Cla018715	1	1450	3	15106	0.261224
GO:0003985	acetyl-CoA C-acetyltransferase activity	molecular_function	9	Cla010997	1	1450	3	15106	0.261224
GO:0005664	nuclear origin of replication recognition complex	cellular_component	13	Cla003358	1	1450	3	15106	0.261224
GO:0090359	negative regulation of abscisic acid biosynthetic process	biological_process	11	Cla020328	1	1450	3	15106	0.261224
GO:0009866	induced systemic resistance, ethylene mediated signaling pathway	biological_process	5	Cla012547	1	1450	3	15106	0.261224
GO:0033743	peptide-methionine (R)-S-oxide reductase activity	molecular_function	7	Cla012950	1	1450	3	15106	0.261224
GO:0034432	bis(5'-adenosyl)-pentaphosphatase activity	molecular_function	9	Cla000472	1	1450	3	15106	0.261224
GO:0045156	electron transporter, transferring electrons within the cyclic electron transport pathway of photosynthesis activity	molecular_function	4	Cla001715	1	1450	3	15106	0.261224
GO:0000914	phragmoplast assembly	biological_process	9	Cla019889	1	1450	3	15106	0.261224
GO:0043481	anthocyanin accumulation in tissues in response to UV light	biological_process	7	Cla015453	1	1450	3	15106	0.261224
GO:0009538	photosystem I reaction center	cellular_component	11	Cla007940	1	1450	3	15106	0.261224
GO:0000791	euchromatin	cellular_component	12	Cla021326	1	1450	3	15106	0.261224
GO:0003919	FMN adenylyltransferase activity	molecular_function	8	Cla002263	1	1450	3	15106	0.261224
GO:0048024	regulation of mRNA splicing, via spliceosome	biological_process	12	Cla005197	1	1450	3	15106	0.261224
GO:0002161	aminoacyl-tRNA editing activity	molecular_function	7	Cla005650	1	1450	3	15106	0.261224
GO:0015929	hexosaminidase activity	molecular_function	7	Cla005752	1	1450	3	15106	0.261224
GO:0004563	beta-N-acetylhexosaminidase activity	molecular_function	8	Cla005752	1	1450	3	15106	0.261224
GO:0007020	microtubule nucleation	biological_process	7	Cla013519	1	1450	3	15106	0.261224
GO:0004142	diacylglycerol cholinephosphotransferase activity	molecular_function	8	Cla012723	1	1450	3	15106	0.261224
GO:0006598	polyamine catabolic process	biological_process	9	Cla005431	1	1450	3	15106	0.261224
GO:0006516	glycoprotein catabolic process	biological_process	7	Cla005240	1	1450	3	15106	0.261224
GO:0098687	chromosomal region	cellular_component	11	Cla011530	1	1450	3	15106	0.261224
GO:0006220	pyrimidine nucleotide metabolic process	biological_process	10	Cla002593	1	1450	3	15106	0.261224
GO:0004853	uroporphyrinogen decarboxylase activity	molecular_function	7	Cla007272	1	1450	3	15106	0.261224
GO:0003886	DNA (cytosine-5-)-methyltransferase activity	molecular_function	8	Cla004759	1	1450	3	15106	0.261224
GO:0070573	metallodipeptidase activity	molecular_function	9	Cla016180	1	1450	3	15106	0.261224
GO:0016412	serine O-acyltransferase activity	molecular_function	8	Cla007748	1	1450	3	15106	0.261224
GO:1902459	positive regulation of stem cell population maintenance	biological_process	10	Cla015713	1	1450	3	15106	0.261224
GO:2000033	regulation of seed dormancy process	biological_process	7	Cla011222	1	1450	3	15106	0.261224
GO:1990316	ATG1/ULK1 kinase complex	cellular_component	9	Cla008453	1	1450	3	15106	0.261224
GO:0006120	mitochondrial electron transport, NADH to ubiquinone	biological_process	16	Cla020888	1	1450	3	15106	0.261224
GO:0003977	UDP-N-acetylglucosamine diphosphorylase activity	molecular_function	8	Cla019618	1	1450	3	15106	0.261224
GO:0051775	response to redox state	biological_process	4	Cla002597	1	1450	3	15106	0.261224
GO:0015292	uniporter activity	molecular_function	7	Cla013430	1	1450	3	15106	0.261224
GO:0080006	internode patterning	biological_process	7	Cla005103	1	1450	3	15106	0.261224
GO:0004663	Rab geranylgeranyltransferase activity	molecular_function	9	Cla007703	1	1450	3	15106	0.261224
GO:0045333	cellular respiration	biological_process	7	Cla015027	1	1450	3	15106	0.261224
GO:0008810	cellulase activity	molecular_function	7	Cla008892;Cla011374;Cla012478	3	1450	19	15106	0.273006
GO:0010218	response to far red light	biological_process	8	Cla013783;Cla021107;Cla022332	3	1450	19	15106	0.273006
GO:0009615	response to virus	biological_process	7	Cla001057;Cla003960;Cla019803	3	1450	19	15106	0.273006
GO:0009825	multidimensional cell growth	biological_process	6	Cla010201;Cla010819;Cla021326	3	1450	19	15106	0.273006
GO:0005762	mitochondrial large ribosomal subunit	cellular_component	13	Cla004983;Cla006506;Cla016347	3	1450	19	15106	0.273006
GO:0009860	pollen tube growth	biological_process	8	Cla005200;Cla007427;Cla012417;Cla014862;Cla016110;Cla018008;Cla019401	7	1450	55	15106	0.273606
GO:0019898	extrinsic component of membrane	cellular_component	5	Cla001715;Cla001790;Cla004698;Cla004704;Cla004703;Cla005055;Cla021914	6	1450	46	15106	0.277244
GO:0016791	phosphatase activity	molecular_function	7	Cla003998;Cla005531;Cla009543;Cla015595	4	1450	28	15106	0.279337
GO:0000103	sulfate assimilation	biological_process	6	Cla003972;Cla017180;Cla018598;Cla020822;Cla022051	5	1450	37	15106	0.279601
GO:0009058	biosynthetic process	biological_process	4	Cla010052;Cla011522;Cla015506;Cla022747;Cla023356	5	1450	37	15106	0.279601
GO:0005777	peroxisome	cellular_component	10	Cla002944;Cla005431;Cla007400;Cla009110;Cla010052;Cla010956;Cla012540;Cla013500;Cla016773;Cla017396;Cla019884;Cla021441;Cla022619;Cla022747;Cla023165	15	1450	132	15106	0.284163
GO:0009044	xylan 1,4-beta-xylosidase activity	molecular_function	8	Cla006366;Cla017369	2	1450	11	15106	0.285546
GO:0000976	transcription regulatory region sequence-specific DNA binding	molecular_function	9	Cla006058;Cla018652	2	1450	11	15106	0.285546
GO:0042938	dipeptide transport	biological_process	8	Cla007605;Cla007604;Cla021496	2	1450	11	15106	0.285546
GO:0046556	alpha-L-arabinofuranosidase activity	molecular_function	7	Cla006366;Cla017369	2	1450	11	15106	0.285546
GO:0015144	carbohydrate transmembrane transporter activity	molecular_function	6	Cla018702;Cla021641	2	1450	11	15106	0.285546
GO:0004089	carbonate dehydratase activity	molecular_function	7	Cla017092;Cla017687	2	1450	11	15106	0.285546
GO:0006529	asparagine biosynthetic process	biological_process	8	Cla009379;Cla013371	2	1450	11	15106	0.285546
GO:0031072	heat shock protein binding	molecular_function	5	Cla016707;Cla017910	2	1450	11	15106	0.285546
GO:0005982	starch metabolic process	biological_process	8	Cla009751;Cla017392	2	1450	11	15106	0.285546
GO:0000790	nuclear chromatin	cellular_component	13	Cla013285;Cla019920	2	1450	11	15106	0.285546
GO:0048511	rhythmic process	biological_process	3	Cla001104;Cla009945	2	1450	11	15106	0.285546
GO:0009725	response to hormone	biological_process	5	Cla004804;Cla018758	2	1450	11	15106	0.285546
GO:0042936	dipeptide transporter activity	molecular_function	7	Cla007605;Cla007604;Cla021496	2	1450	11	15106	0.285546
GO:0015935	small ribosomal subunit	cellular_component	11	Cla002793;Cla003284	2	1450	11	15106	0.285546
GO:0046593	mandelonitrile lyase activity	molecular_function	7	Cla022833;Cla022835	2	1450	11	15106	0.285546
GO:0004066	asparagine synthase (glutamine-hydrolyzing) activity	molecular_function	7	Cla009379;Cla013371	2	1450	11	15106	0.285546
GO:0010150	leaf senescence	biological_process	10	Cla001495;Cla002170;Cla010201;Cla010881;Cla013731;Cla020010;Cla020328	7	1450	56	15106	0.289126
GO:0051213	dioxygenase activity	molecular_function	5	Cla001290;Cla003403;Cla004982;Cla005451;Cla009732;Cla010665;Cla012182;Cla012877;Cla016750	9	1450	75	15106	0.291243
GO:0016829	lyase activity	molecular_function	4	Cla001080;Cla002742;Cla010077;Cla013736;Cla014091;Cla021445	6	1450	47	15106	0.294381
GO:0006869	lipid transport	biological_process	5	Cla007516;Cla011078;Cla015287;Cla018045;Cla019124;Cla021610	6	1450	47	15106	0.294381
GO:0005635	nuclear envelope	cellular_component	11	Cla002814;Cla002815;Cla009991;Cla014812;Cla019780	5	1450	38	15106	0.298881
GO:0008283	cell proliferation	biological_process	4	Cla005200;Cla013633;Cla018622;Cla021107	4	1450	29	15106	0.301668
GO:0003993	acid phosphatase activity	molecular_function	8	Cla005814;Cla012045;Cla018391;Cla021444	4	1450	29	15106	0.301668
GO:0016787	hydrolase activity	molecular_function	4	Cla000472;Cla000709;Cla002263;Cla003952;Cla004344;Cla004795;Cla005210;Cla005240;Cla005315;Cla006998;Cla007333;Cla009550;Cla009603;Cla010058;Cla010824;Cla013217;Cla013903;Cla014136;Cla014582;Cla014721;Cla015063;Cla016180;Cla016898;Cla017495;Cla017903;Cla018338;Cla018339;Cla018543;Cla018787;Cla019212;Cla019544;Cla020279	32	1450	303	15106	0.310145
GO:0046914	transition metal ion binding	molecular_function	7	Cla006633;Cla010978;Cla018242;Cla019788;Cla021662;Cla021735	6	1450	48	15106	0.311718
GO:0046916	cellular transition metal ion homeostasis	biological_process	10	Cla006633;Cla010978;Cla018242;Cla019788;Cla021662;Cla021735	6	1450	48	15106	0.311718
GO:0003777	microtubule motor activity	molecular_function	10	Cla005413;Cla007599;Cla014608;Cla015893;Cla018481;Cla019890	6	1450	48	15106	0.311718
GO:0046982	protein heterodimerization activity	molecular_function	6	Cla008619;Cla014572;Cla017624;Cla018432;Cla019809;Cla020078	6	1450	48	15106	0.311718
GO:0009555	pollen development	biological_process	7	Cla000830;Cla003358;Cla004897;Cla006930;Cla010576;Cla015244;Cla015627;Cla017844;Cla018297;Cla018301;Cla018601	11	1450	96	15106	0.314392
GO:0008289	lipid binding	molecular_function	4	Cla001490;Cla007516;Cla011078;Cla015287;Cla015453;Cla018045;Cla018652;Cla019746;Cla021610	9	1450	77	15106	0.318464
GO:0070417	cellular response to cold	biological_process	6	Cla010080;Cla016694	2	1450	12	15106	0.322507
GO:0045493	xylan catabolic process	biological_process	8	Cla006366;Cla017369	2	1450	12	15106	0.322507
GO:0048829	root cap development	biological_process	9	Cla018338;Cla018339	2	1450	12	15106	0.322507
GO:0010229	inflorescence development	biological_process	7	Cla005103;Cla018622	2	1450	12	15106	0.322507
GO:0006334	nucleosome assembly	biological_process	12	Cla001861;Cla019793	2	1450	12	15106	0.322507
GO:0015996	chlorophyll catabolic process	biological_process	9	Cla011503;Cla015204	2	1450	12	15106	0.322507
GO:0015833	peptide transport	biological_process	6	Cla011338;Cla011339	2	1450	12	15106	0.322507
GO:0031408	oxylipin biosynthetic process	biological_process	10	Cla002944;Cla012720;Cla021441;Cla022987	4	1450	30	15106	0.324186
GO:0016671	oxidoreductase activity, acting on a sulfur group of donors, disulfide as acceptor	molecular_function	6	Cla003972;Cla017180;Cla018598;Cla022051	4	1450	30	15106	0.324186
GO:0006457	protein folding	biological_process	7	Cla003734;Cla003972;Cla004897;Cla007031;Cla009642;Cla012790;Cla013874;Cla016401;Cla017180;Cla017371;Cla018008;Cla018598;Cla019951;Cla022051;Cla022443	15	1450	136	15106	0.324826
GO:0006352	DNA-templated transcription, initiation	biological_process	9	Cla006978;Cla018313;Cla022188	3	1450	21	15106	0.327565
GO:0019901	protein kinase binding	molecular_function	7	Cla001161;Cla010503;Cla011267	3	1450	21	15106	0.327565
GO:0009686	gibberellin biosynthetic process	biological_process	9	Cla002362;Cla014984;Cla018501	3	1450	21	15106	0.327565
GO:0009664	plant-type cell wall organization	biological_process	6	Cla006355;Cla007292;Cla017829;Cla018205;Cla018276;Cla021119	6	1450	49	15106	0.329215
GO:0005773	vacuole	cellular_component	9	Cla002788;Cla002787;Cla003434;Cla005315;Cla005814;Cla007397;Cla007758;Cla009818;Cla010141;Cla010956;Cla011131;Cla011211;Cla011212;Cla011542;Cla012613;Cla012622;Cla014384;Cla014920;Cla015063;Cla015820;Cla016694;Cla018286;Cla018287;Cla018715;Cla018739;Cla018886;Cla020010;Cla020495;Cla020575;Cla020797;Cla022243;Cla022966	31	1450	296	15106	0.331001
GO:0060148	positive regulation of posttranscriptional gene silencing	biological_process	11	Cla003960	1	1450	4	15106	0.332152
GO:0003680	AT DNA binding	molecular_function	8	Cla011530	1	1450	4	15106	0.332152
GO:0017157	regulation of exocytosis	biological_process	7	Cla008942	1	1450	4	15106	0.332152
GO:0043484	regulation of RNA splicing	biological_process	11	Cla008188	1	1450	4	15106	0.332152
GO:0010115	regulation of abscisic acid biosynthetic process	biological_process	10	Cla020328	1	1450	4	15106	0.332152
GO:0031054	pre-miRNA processing	biological_process	13	Cla022149	1	1450	4	15106	0.332152
GO:0048645	organ formation	biological_process	9	Cla005103	1	1450	4	15106	0.332152
GO:0009011	starch synthase activity	molecular_function	8	Cla009751	1	1450	4	15106	0.332152
GO:0006048	UDP-N-acetylglucosamine biosynthetic process	biological_process	11	Cla019618	1	1450	4	15106	0.332152
GO:0004616	phosphogluconate dehydrogenase (decarboxylating) activity	molecular_function	7	Cla012602	1	1450	4	15106	0.332152
GO:0001671	ATPase activator activity	molecular_function	5	Cla017556	1	1450	4	15106	0.332152
GO:0006954	inflammatory response	biological_process	6	Cla018858	1	1450	4	15106	0.332152
GO:1990077	primosome complex	cellular_component	13	Cla019749	1	1450	4	15106	0.332152
GO:0006269	DNA replication, synthesis of RNA primer	biological_process	9	Cla019749	1	1450	4	15106	0.332152
GO:0052325	cell wall pectin biosynthetic process	biological_process	9	Cla019295	1	1450	4	15106	0.332152
GO:0048513	animal organ development	biological_process	7	Cla018458	1	1450	4	15106	0.332152
GO:0050982	detection of mechanical stimulus	biological_process	6	Cla010584	1	1450	4	15106	0.332152
GO:0046907	intracellular transport	biological_process	6	Cla019843	1	1450	4	15106	0.332152
GO:0010039	response to iron ion	biological_process	7	Cla007239	1	1450	4	15106	0.332152
GO:0010117	photoprotection	biological_process	7	Cla021590	1	1450	4	15106	0.332152
GO:0052852	very-long-chain-(S)-2-hydroxy-acid oxidase activity	molecular_function	8	Cla012540	1	1450	4	15106	0.332152
GO:0016656	monodehydroascorbate reductase (NADH) activity	molecular_function	7	Cla017711	1	1450	4	15106	0.332152
GO:0004612	phosphoenolpyruvate carboxykinase (ATP) activity	molecular_function	8	Cla023084	1	1450	4	15106	0.332152
GO:0045905	positive regulation of translational termination	biological_process	10	Cla018732	1	1450	4	15106	0.332152
GO:0004550	nucleoside diphosphate kinase activity	molecular_function	8	Cla002593	1	1450	4	15106	0.332152
GO:0010344	seed oilbody biogenesis	biological_process	8	Cla009553	1	1450	4	15106	0.332152
GO:0050992	dimethylallyl diphosphate biosynthetic process	biological_process	7	Cla009550	1	1450	4	15106	0.332152
GO:2000028	regulation of photoperiodism, flowering	biological_process	7	Cla014712	1	1450	4	15106	0.332152
GO:0009854	oxidative photosynthetic carbon pathway	biological_process	8	Cla012540	1	1450	4	15106	0.332152
GO:0043087	regulation of GTPase activity	biological_process	14	Cla010723	1	1450	4	15106	0.332152
GO:0006572	tyrosine catabolic process	biological_process	9	Cla002425	1	1450	4	15106	0.332152
GO:0009088	threonine biosynthetic process	biological_process	10	Cla002202	1	1450	4	15106	0.332152
GO:0031365	N-terminal protein amino acid modification	biological_process	8	Cla020191	1	1450	4	15106	0.332152
GO:0004473	malate dehydrogenase (decarboxylating) (NADP+) activity	molecular_function	8	Cla011268	1	1450	4	15106	0.332152
GO:0005771	multivesicular body	cellular_component	11	Cla005348;Cla005347	1	1450	4	15106	0.332152
GO:0005968	Rab-protein geranylgeranyltransferase complex	cellular_component	9	Cla007703	1	1450	4	15106	0.332152
GO:0006461	protein complex assembly	biological_process	7	Cla015198	1	1450	4	15106	0.332152
GO:0043473	pigmentation	biological_process	4	Cla022971	1	1450	4	15106	0.332152
GO:0045901	positive regulation of translational elongation	biological_process	10	Cla018732	1	1450	4	15106	0.332152
GO:0009954	proximal/distal pattern formation	biological_process	8	Cla020132	1	1450	4	15106	0.332152
GO:0004765	shikimate kinase activity	molecular_function	7	Cla008834	1	1450	4	15106	0.332152
GO:0080086	stamen filament development	biological_process	7	Cla007500	1	1450	4	15106	0.332152
GO:0000808	origin recognition complex	cellular_component	11	Cla003358	1	1450	4	15106	0.332152
GO:0051879	Hsp90 protein binding	molecular_function	6	Cla022872	1	1450	4	15106	0.332152
GO:0004351	glutamate decarboxylase activity	molecular_function	7	Cla018654	1	1450	4	15106	0.332152
GO:0015976	carbon utilization	biological_process	4	Cla017092	1	1450	4	15106	0.332152
GO:0033485	cyanidin 3-O-glucoside biosynthetic process	biological_process	9	Cla022971	1	1450	4	15106	0.332152
GO:0046202	cyanide biosynthetic process	biological_process	7	Cla022835	1	1450	4	15106	0.332152
GO:0033486	delphinidin 3-O-glucoside biosynthetic process	biological_process	9	Cla022971	1	1450	4	15106	0.332152
GO:0051020	GTPase binding	molecular_function	6	Cla019852	1	1450	4	15106	0.332152
GO:0000778	condensed nuclear chromosome kinetochore	cellular_component	14	Cla023486	1	1450	4	15106	0.332152
GO:0052853	long-chain-(S)-2-hydroxy-long-chain-acid oxidase activity	molecular_function	8	Cla012540	1	1450	4	15106	0.332152
GO:0008686	3,4-dihydroxy-2-butanone-4-phosphate synthase activity	molecular_function	6	Cla021326	1	1450	4	15106	0.332152
GO:0009648	photoperiodism	biological_process	7	Cla021326	1	1450	4	15106	0.332152
GO:0010310	regulation of hydrogen peroxide metabolic process	biological_process	7	Cla019156	1	1450	4	15106	0.332152
GO:0010270	photosystem II oxygen evolving complex assembly	biological_process	8	Cla011393	1	1450	4	15106	0.332152
GO:0033345	asparagine catabolic process via L-aspartate	biological_process	9	Cla005240	1	1450	4	15106	0.332152
GO:0046470	phosphatidylcholine metabolic process	biological_process	9	Cla012723	1	1450	4	15106	0.332152
GO:0006024	glycosaminoglycan biosynthetic process	biological_process	8	Cla019072	1	1450	4	15106	0.332152
GO:0004047	aminomethyltransferase activity	molecular_function	7	Cla019368	1	1450	4	15106	0.332152
GO:0009142	nucleoside triphosphate biosynthetic process	biological_process	9	Cla002593	1	1450	4	15106	0.332152
GO:0018171	peptidyl-cysteine oxidation	biological_process	9	Cla019015	1	1450	4	15106	0.332152
GO:0052854	medium-chain-(S)-2-hydroxy-acid oxidase activity	molecular_function	8	Cla012540	1	1450	4	15106	0.332152
GO:0031519	PcG protein complex	cellular_component	11	Cla017357	1	1450	4	15106	0.332152
GO:0071333	cellular response to glucose stimulus	biological_process	8	Cla019809	1	1450	4	15106	0.332152
GO:0006152	purine nucleoside catabolic process	biological_process	9	Cla021692	1	1450	4	15106	0.332152
GO:0006452	translational frameshifting	biological_process	9	Cla018732	1	1450	4	15106	0.332152
GO:0071249	cellular response to nitrate	biological_process	7	Cla023075	1	1450	4	15106	0.332152
GO:0016407	acetyltransferase activity	molecular_function	7	Cla021755	1	1450	4	15106	0.332152
GO:0048281	inflorescence morphogenesis	biological_process	5	Cla006906	1	1450	4	15106	0.332152
GO:0009247	glycolipid biosynthetic process	biological_process	7	Cla022371	1	1450	4	15106	0.332152
GO:0006536	glutamate metabolic process	biological_process	9	Cla018654	1	1450	4	15106	0.332152
GO:0004373	glycogen (starch) synthase activity	molecular_function	8	Cla009751	1	1450	4	15106	0.332152
GO:0045927	positive regulation of growth	biological_process	5	Cla022966	1	1450	4	15106	0.332152
GO:0009787	regulation of abscisic acid-activated signaling pathway	biological_process	9	Cla011267	1	1450	4	15106	0.332152
GO:0071805	potassium ion transmembrane transport	biological_process	7	Cla008212	1	1450	4	15106	0.332152
GO:0004506	squalene monooxygenase activity	molecular_function	7	Cla020903	1	1450	4	15106	0.332152
GO:0006782	protoporphyrinogen IX biosynthetic process	biological_process	9	Cla022180	1	1450	4	15106	0.332152
GO:0019013	viral nucleocapsid	cellular_component	5	Cla006741	1	1450	4	15106	0.332152
GO:0009094	L-phenylalanine biosynthetic process	biological_process	10	Cla014446	1	1450	4	15106	0.332152
GO:0005432	calcium:sodium antiporter activity	molecular_function	11	Cla002911	1	1450	4	15106	0.332152
GO:0015203	polyamine transmembrane transporter activity	molecular_function	6	Cla002221	1	1450	4	15106	0.332152
GO:0003935	GTP cyclohydrolase II activity	molecular_function	9	Cla021326	1	1450	4	15106	0.332152
GO:0048439	flower morphogenesis	biological_process	5	Cla008832	1	1450	4	15106	0.332152
GO:0004869	cysteine-type endopeptidase inhibitor activity	molecular_function	7	Cla022909	1	1450	4	15106	0.332152
GO:0008477	purine nucleosidase activity	molecular_function	7	Cla021692	1	1450	4	15106	0.332152
GO:0009317	acetyl-CoA carboxylase complex	cellular_component	9	Cla001476	1	1450	4	15106	0.332152
GO:0004650	polygalacturonase activity	molecular_function	7	Cla001080;Cla010077;Cla011376;Cla017272	4	1450	31	15106	0.346807
GO:0090406	pollen tube	cellular_component	6	Cla005200;Cla005944;Cla016110;Cla020419	4	1450	31	15106	0.346807
GO:0048367	shoot system development	biological_process	7	Cla005243;Cla009439;Cla015718;Cla017384	4	1450	31	15106	0.346807
GO:0006417	regulation of translation	biological_process	8	Cla001057;Cla014808;Cla019806;Cla021571	4	1450	31	15106	0.346807
GO:0006412	translation	biological_process	7	Cla000465;Cla002793;Cla003128;Cla004983;Cla005062;Cla006976;Cla007760;Cla009625;Cla013241;Cla013346;Cla015213;Cla017013;Cla018111;Cla018755;Cla019884;Cla020131;Cla020737;Cla020962;Cla022685;Cla023096;Cla023307;Cla023360	22	1450	208	15106	0.348105
GO:0019252	starch biosynthetic process	biological_process	9	Cla009383;Cla009751;Cla021651	3	1450	22	15106	0.354885
GO:0010051	xylem and phloem pattern formation	biological_process	8	Cla020817;Cla020899;Cla022658	3	1450	22	15106	0.354885
GO:0009699	phenylpropanoid biosynthetic process	biological_process	7	Cla003179;Cla018297;Cla018301	3	1450	22	15106	0.354885
GO:0000911	cytokinesis by cell plate formation	biological_process	9	Cla003577;Cla013519;Cla014812	3	1450	22	15106	0.354885
GO:0016020	membrane	cellular_component	3	Cla000159;Cla000709;Cla001514;Cla002414;Cla002526;Cla002597;Cla002944;Cla003070;Cla003513;Cla003998;Cla004551;Cla005196;Cla005884;Cla006976;Cla007150;Cla007292;Cla007397;Cla007605;Cla007604;Cla007940;Cla008263;Cla009264;Cla009938;Cla010021;Cla010023;Cla010027;Cla010785;Cla010956;Cla011078;Cla011131;Cla011338;Cla011339;Cla011838;Cla012134;Cla012354;Cla012588;Cla012661;Cla012691;Cla013017;Cla013062…	75	1450	747	15106	0.355798
GO:0042254	ribosome biogenesis	biological_process	6	Cla002793;Cla010962;Cla016615;Cla017013;Cla023360	5	1450	41	15106	0.357703
GO:0015238	drug transmembrane transporter activity	molecular_function	5	Cla003110;Cla003109;Cla007668;Cla007671;Cla014121;Cla018945	5	1450	41	15106	0.357703
GO:0048527	lateral root development	biological_process	8	Cla005200;Cla023075	2	1450	13	15106	0.358959
GO:0006526	arginine biosynthetic process	biological_process	10	Cla002611;Cla016180	2	1450	13	15106	0.358959
GO:0042752	regulation of circadian rhythm	biological_process	5	Cla004923;Cla013783	2	1450	13	15106	0.358959
GO:0019748	secondary metabolic process	biological_process	5	Cla009953;Cla020592	2	1450	13	15106	0.358959
GO:0006094	gluconeogenesis	biological_process	9	Cla002597;Cla023084	2	1450	13	15106	0.358959
GO:0006268	DNA unwinding involved in DNA replication	biological_process	11	Cla009910;Cla015137	2	1450	13	15106	0.358959
GO:0009698	phenylpropanoid metabolic process	biological_process	6	Cla006818;Cla007400	2	1450	13	15106	0.358959
GO:0002237	response to molecule of bacterial origin	biological_process	6	Cla017213;Cla021574	2	1450	13	15106	0.358959
GO:0010329	auxin efflux transmembrane transporter activity	molecular_function	6	Cla018871;Cla018924	2	1450	13	15106	0.358959
GO:0042335	cuticle development	biological_process	6	Cla011078;Cla015453	2	1450	13	15106	0.358959
GO:0005819	spindle	cellular_component	9	Cla002220;Cla002233;Cla014812;Cla016529	4	1450	32	15106	0.369449
GO:0016614	oxidoreductase activity, acting on CH-OH group of donors	molecular_function	5	Cla005065;Cla005068;Cla018407;Cla022835	4	1450	32	15106	0.369449
GO:0006749	glutathione metabolic process	biological_process	8	Cla005408;Cla014674;Cla017854;Cla018613;Cla020113	5	1450	42	15106	0.377454
GO:0008094	DNA-dependent ATPase activity	molecular_function	11	Cla009910;Cla015137;Cla017844	3	1450	23	15106	0.382055
GO:0009705	plant-type vacuole membrane	cellular_component	11	Cla008368;Cla008789;Cla015463;Cla016173;Cla018983;Cla022916	6	1450	52	15106	0.382269
GO:0008131	primary amine oxidase activity	molecular_function	7	Cla005431;Cla011542	2	1450	14	15106	0.394661
GO:0080022	primary root development	biological_process	9	Cla005243;Cla005489	2	1450	14	15106	0.394661
GO:0016616	oxidoreductase activity, acting on the CH-OH group of donors, NAD or NADP as acceptor	molecular_function	6	Cla001908;Cla001918	2	1450	14	15106	0.394661
GO:0006812	cation transport	biological_process	6	Cla002911;Cla004596	2	1450	14	15106	0.394661
GO:0010073	meristem maintenance	biological_process	9	Cla017664;Cla020243	2	1450	14	15106	0.394661
GO:0035064	methylated histone binding	molecular_function	6	Cla004351;Cla021326	2	1450	14	15106	0.394661
GO:0006541	glutamine metabolic process	biological_process	9	Cla009379;Cla013371	2	1450	14	15106	0.394661
GO:0005788	endoplasmic reticulum lumen	cellular_component	11	Cla012790;Cla018008	2	1450	14	15106	0.394661
GO:0019722	calcium-mediated signaling	biological_process	9	Cla009305;Cla016110	2	1450	14	15106	0.394661
GO:0010334	sesquiterpene synthase activity	molecular_function	8	Cla004416;Cla005652	2	1450	14	15106	0.394661
GO:0080110	sporopollenin biosynthetic process	biological_process	7	Cla022956	1	1450	5	15106	0.396274
GO:0004198	calcium-dependent cysteine-type endopeptidase activity	molecular_function	9	Cla006838	1	1450	5	15106	0.396274
GO:0045430	chalcone isomerase activity	molecular_function	6	Cla008895	1	1450	5	15106	0.396274
GO:1902456	regulation of stomatal opening	biological_process	7	Cla001161	1	1450	5	15106	0.396274
GO:0006796	phosphate-containing compound metabolic process	biological_process	6	Cla014222	1	1450	5	15106	0.396274
GO:0035250	UDP-galactosyltransferase activity	molecular_function	7	Cla022371	1	1450	5	15106	0.396274
GO:0003999	adenine phosphoribosyltransferase activity	molecular_function	7	Cla022334	1	1450	5	15106	0.396274
GO:0080144	amino acid homeostasis	biological_process	9	Cla005489	1	1450	5	15106	0.396274
GO:0070006	metalloaminopeptidase activity	molecular_function	9	Cla012599	1	1450	5	15106	0.396274
GO:0009942	longitudinal axis specification	biological_process	6	Cla020817	1	1450	5	15106	0.396274
GO:0009117	nucleotide metabolic process	biological_process	9	Cla002756	1	1450	5	15106	0.396274
GO:0006432	phenylalanyl-tRNA aminoacylation	biological_process	13	Cla014374	1	1450	5	15106	0.396274
GO:0006168	adenine salvage	biological_process	10	Cla022334	1	1450	5	15106	0.396274
GO:0003896	DNA primase activity	molecular_function	9	Cla019749	1	1450	5	15106	0.396274
GO:0000777	condensed chromosome kinetochore	cellular_component	10	Cla009991	1	1450	5	15106	0.396274
GO:0005776	autophagosome	cellular_component	10	Cla008453	1	1450	5	15106	0.396274
GO:0010204	defense response signaling pathway, resistance gene-independent	biological_process	6	Cla012790	1	1450	5	15106	0.396274
GO:1902347	response to strigolactone	biological_process	7	Cla018787	1	1450	5	15106	0.396274
GO:0010168	ER body	cellular_component	9	Cla014911	1	1450	5	15106	0.396274
GO:1902290	positive regulation of defense response to oomycetes	biological_process	9	Cla021574	1	1450	5	15106	0.396274
GO:0071782	endoplasmic reticulum tubular network	cellular_component	11	Cla011396	1	1450	5	15106	0.396274
GO:0051604	protein maturation	biological_process	6	Cla005240	1	1450	5	15106	0.396274
GO:0009099	valine biosynthetic process	biological_process	9	Cla022656	1	1450	5	15106	0.396274
GO:0016023	cytoplasmic, membrane-bounded vesicle	cellular_component	10	Cla018886	1	1450	5	15106	0.396274
GO:0008891	glycolate oxidase activity	molecular_function	8	Cla012540	1	1450	5	15106	0.396274
GO:0030267	glyoxylate reductase (NADP) activity	molecular_function	7	Cla012602	1	1450	5	15106	0.396274
GO:0010189	vitamin E biosynthetic process	biological_process	8	Cla023356	1	1450	5	15106	0.396274
GO:0090308	regulation of methylation-dependent chromatin silencing	biological_process	13	Cla022892	1	1450	5	15106	0.396274
GO:0048658	anther wall tapetum development	biological_process	8	Cla010576	1	1450	5	15106	0.396274
GO:0009861	jasmonic acid and ethylene-dependent systemic resistance	biological_process	7	Cla015713	1	1450	5	15106	0.396274
GO:1902417	(+)-abscisic acid D-glucopyranosyl ester transmembrane transporter activity	molecular_function	7	Cla009818	1	1450	5	15106	0.396274
GO:0070696	transmembrane receptor protein serine/threonine kinase binding	molecular_function	7	Cla020328	1	1450	5	15106	0.396274
GO:0035312	5'-3' exodeoxyribonuclease activity	molecular_function	10	Cla019624	1	1450	5	15106	0.396274
GO:0006097	glyoxylate cycle	biological_process	7	Cla002601	1	1450	5	15106	0.396274
GO:0010555	response to mannitol	biological_process	7	Cla017392	1	1450	5	15106	0.396274
GO:0042300	beta-amyrin synthase activity	molecular_function	7	Cla015470	1	1450	5	15106	0.396274
GO:0070483	detection of hypoxia	biological_process	6	Cla019015	1	1450	5	15106	0.396274
GO:0005094	Rho GDP-dissociation inhibitor activity	molecular_function	8	Cla014406	1	1450	5	15106	0.396274
GO:0005262	calcium channel activity	molecular_function	10	Cla008914	1	1450	5	15106	0.396274
GO:0080027	response to herbivore	biological_process	7	Cla019803	1	1450	5	15106	0.396274
GO:0015288	porin activity	molecular_function	8	Cla021920	1	1450	5	15106	0.396274
GO:0030983	mismatched DNA binding	molecular_function	9	Cla021477	1	1450	5	15106	0.396274
GO:0004617	phosphoglycerate dehydrogenase activity	molecular_function	7	Cla017090	1	1450	5	15106	0.396274
GO:0009070	serine family amino acid biosynthetic process	biological_process	9	Cla017090	1	1450	5	15106	0.396274
GO:0010192	mucilage biosynthetic process	biological_process	6	Cla001961	1	1450	5	15106	0.396274
GO:0036263	L-DOPA monooxygenase activity	molecular_function	8	Cla019485	1	1450	5	15106	0.396274
GO:0030071	regulation of mitotic metaphase/anaphase transition	biological_process	13	Cla008564	1	1450	5	15106	0.396274
GO:0010369	chromocenter	cellular_component	12	Cla009991	1	1450	5	15106	0.396274
GO:0006883	cellular sodium ion homeostasis	biological_process	10	Cla018715	1	1450	5	15106	0.396274
GO:0004766	spermidine synthase activity	molecular_function	6	Cla004242	1	1450	5	15106	0.396274
GO:0055028	cortical microtubule	cellular_component	10	Cla003577	1	1450	5	15106	0.396274
GO:0010601	positive regulation of auxin biosynthetic process	biological_process	8	Cla018432	1	1450	5	15106	0.396274
GO:0050898	nitrile metabolic process	biological_process	6	Cla022833	1	1450	5	15106	0.396274
GO:0034059	response to anoxia	biological_process	5	Cla018087	1	1450	5	15106	0.396274
GO:0010158	abaxial cell fate specification	biological_process	7	Cla005676	1	1450	5	15106	0.396274
GO:0048578	positive regulation of long-day photoperiodism, flowering	biological_process	8	Cla013783	1	1450	5	15106	0.396274
GO:0042162	telomeric DNA binding	molecular_function	8	Cla017264	1	1450	5	15106	0.396274
GO:0052634	C-19 gibberellin 2-beta-dioxygenase activity	molecular_function	8	Cla019586	1	1450	5	15106	0.396274
GO:0047196	long-chain-alcohol O-fatty-acyltransferase activity	molecular_function	8	Cla016021	1	1450	5	15106	0.396274
GO:0045335	phagocytic vesicle	cellular_component	12	Cla016180	1	1450	5	15106	0.396274
GO:0009827	plant-type cell wall modification	biological_process	7	Cla015453	1	1450	5	15106	0.396274
GO:0089701	U2AF	cellular_component	11	Cla001694	1	1450	5	15106	0.396274
GO:0017150	tRNA dihydrouridine synthase activity	molecular_function	6	Cla017273	1	1450	5	15106	0.396274
GO:0009877	nodulation	biological_process	6	Cla021574	1	1450	5	15106	0.396274
GO:0008889	glycerophosphodiester phosphodiesterase activity	molecular_function	8	Cla003276	1	1450	5	15106	0.396274
GO:0001106	RNA polymerase II transcription corepressor activity	molecular_function	7	Cla003658	1	1450	5	15106	0.396274
GO:0019745	pentacyclic triterpenoid biosynthetic process	biological_process	9	Cla015470	1	1450	5	15106	0.396274
GO:0004503	monophenol monooxygenase activity	molecular_function	7	Cla019485	1	1450	5	15106	0.396274
GO:0010332	response to gamma radiation	biological_process	7	Cla012092	1	1450	5	15106	0.396274
GO:0009862	systemic acquired resistance, salicylic acid mediated signaling pathway	biological_process	8	Cla019156	1	1450	5	15106	0.396274
GO:0004826	phenylalanine-tRNA ligase activity	molecular_function	8	Cla014374	1	1450	5	15106	0.396274
GO:0000293	ferric-chelate reductase activity	molecular_function	7	Cla004551	1	1450	5	15106	0.396274
GO:0051567	histone H3-K9 methylation	biological_process	9	Cla004759	1	1450	5	15106	0.396274
GO:0000179	rRNA (adenine-N6,N6-)-dimethyltransferase activity	molecular_function	8	Cla023144	1	1450	5	15106	0.396274
GO:0010508	positive regulation of autophagy	biological_process	8	Cla007758	1	1450	5	15106	0.396274
GO:1902418	(+)-abscisic acid D-glucopyranosyl ester transmembrane transport	biological_process	6	Cla009818	1	1450	5	15106	0.396274
GO:0006855	drug transmembrane transport	biological_process	6	Cla003110;Cla003109;Cla007668;Cla007671;Cla014121;Cla018945	5	1450	43	15106	0.397191
GO:0050660	flavin adenine dinucleotide binding	molecular_function	6	Cla005065;Cla005068;Cla017711;Cla018407;Cla020903;Cla021760;Cla022833;Cla022835	8	1450	73	15106	0.402246
GO:0000145	exocyst	cellular_component	11	Cla018561;Cla020106;Cla021899	3	1450	24	15106	0.408957
GO:0010182	sugar mediated signaling pathway	biological_process	8	Cla007720;Cla015137;Cla017696	3	1450	24	15106	0.408957
GO:0019005	SCF ubiquitin ligase complex	cellular_component	9	Cla016702;Cla022402;Cla022626	3	1450	24	15106	0.408957
GO:0048653	anther development	biological_process	7	Cla002630;Cla006996;Cla021363	3	1450	24	15106	0.408957
GO:0006811	ion transport	biological_process	5	Cla004551;Cla008849;Cla022654	3	1450	24	15106	0.408957
GO:0004519	endonuclease activity	molecular_function	7	Cla019624;Cla020068;Cla022893;Cla022899	4	1450	34	15106	0.4145
GO:0031347	regulation of defense response	biological_process	6	Cla003391;Cla012536;Cla015533;Cla017213	4	1450	34	15106	0.4145
GO:0008237	metallopeptidase activity	molecular_function	7	Cla006454;Cla010328;Cla013930;Cla013931;Cla020495	4	1450	34	15106	0.4145
GO:0009617	response to bacterium	biological_process	7	Cla006699;Cla010332;Cla018338;Cla018339;Cla018365;Cla018366	6	1450	54	15106	0.417724
GO:0051603	proteolysis involved in cellular protein catabolic process	biological_process	8	Cla009953;Cla018739;Cla019474;Cla020540;Cla020575;Cla020592	6	1450	54	15106	0.417724
GO:0046658	anchored component of plasma membrane	cellular_component	8	Cla001408;Cla003276;Cla003386;Cla003616;Cla007331;Cla008239;Cla010819;Cla011078;Cla011558;Cla016694;Cla016695;Cla016968;Cla022365	13	1450	125	15106	0.423713
GO:0048235	pollen sperm cell differentiation	biological_process	7	Cla010722;Cla017272	2	1450	15	15106	0.42942
GO:0016998	cell wall macromolecule catabolic process	biological_process	6	Cla005097;Cla008706	2	1450	15	15106	0.42942
GO:0044351	macropinocytosis	biological_process	9	Cla012354;Cla016180	2	1450	15	15106	0.42942
GO:0009451	RNA modification	biological_process	9	Cla006284;Cla019239	2	1450	15	15106	0.42942
GO:0016117	carotenoid biosynthetic process	biological_process	9	Cla005425;Cla015621	2	1450	15	15106	0.42942
GO:0004407	histone deacetylase activity	molecular_function	7	Cla003658;Cla015713	2	1450	15	15106	0.42942
GO:0009831	plant-type cell wall modification involved in multidimensional cell growth	biological_process	8	Cla007292;Cla018205	2	1450	15	15106	0.42942
GO:0031425	chloroplast RNA processing	biological_process	10	Cla006187;Cla009368	2	1450	15	15106	0.42942
GO:0045735	nutrient reservoir activity	molecular_function	3	Cla004173;Cla018715;Cla022997	3	1450	25	15106	0.435489
GO:0015995	chlorophyll biosynthetic process	biological_process	9	Cla009550;Cla022180;Cla023399	3	1450	25	15106	0.435489
GO:0034599	cellular response to oxidative stress	biological_process	6	Cla003972;Cla017180;Cla018598;Cla022051	4	1450	35	15106	0.436773
GO:0006810	transport	biological_process	5	Cla001715;Cla002701;Cla003933;Cla004698;Cla007760;Cla008430;Cla008460;Cla009355;Cla013818;Cla014207;Cla015464;Cla018715;Cla019103;Cla019746;Cla019884;Cla020758	16	1450	157	15106	0.439368
GO:0016887	ATPase activity	molecular_function	9	Cla000874;Cla005413;Cla007599;Cla014608;Cla015893;Cla018481;Cla018573;Cla019212;Cla019890;Cla020361;Cla023227	11	1450	107	15106	0.452518
GO:0009706	chloroplast inner membrane	cellular_component	14	Cla002690;Cla014920;Cla015965;Cla017288;Cla017287;Cla022371;Cla022443	6	1450	56	15106	0.452921
GO:0010107	potassium ion import	biological_process	8	Cla016110	1	1450	6	15106	0.454244
GO:0007143	female meiotic division	biological_process	6	Cla017844	1	1450	6	15106	0.454244
GO:0030091	protein repair	biological_process	7	Cla012950	1	1450	6	15106	0.454244
GO:0004470	malic enzyme activity	molecular_function	7	Cla011268	1	1450	6	15106	0.454244
GO:0003995	acyl-CoA dehydrogenase activity	molecular_function	6	Cla021760	1	1450	6	15106	0.454244
GO:0009672	auxin:proton symporter activity	molecular_function	9	Cla023479	1	1450	6	15106	0.454244
GO:0010262	somatic embryogenesis	biological_process	6	Cla015244	1	1450	6	15106	0.454244
GO:0072593	reactive oxygen species metabolic process	biological_process	5	Cla000765	1	1450	6	15106	0.454244
GO:0010440	stomatal lineage progression	biological_process	6	Cla002645	1	1450	6	15106	0.454244
GO:0006086	acetyl-CoA biosynthetic process from pyruvate	biological_process	9	Cla020386	1	1450	6	15106	0.454244
GO:0009082	branched-chain amino acid biosynthetic process	biological_process	8	Cla005315	1	1450	6	15106	0.454244
GO:0010271	regulation of chlorophyll catabolic process	biological_process	10	Cla020328	1	1450	6	15106	0.454244
GO:0005342	organic acid transmembrane transporter activity	molecular_function	6	Cla011802	1	1450	6	15106	0.454244
GO:0004144	diacylglycerol O-acyltransferase activity	molecular_function	9	Cla016021	1	1450	6	15106	0.454244
GO:0019375	galactolipid biosynthetic process	biological_process	8	Cla022371	1	1450	6	15106	0.454244
GO:0006376	mRNA splice site selection	biological_process	13	Cla005197	1	1450	6	15106	0.454244
GO:0071786	endoplasmic reticulum tubular network organization	biological_process	6	Cla011396	1	1450	6	15106	0.454244
GO:0010112	regulation of systemic acquired resistance	biological_process	8	Cla013930;Cla013931	1	1450	6	15106	0.454244
GO:0045038	protein import into chloroplast thylakoid membrane	biological_process	9	Cla007720	1	1450	6	15106	0.454244
GO:0080024	indolebutyric acid metabolic process	biological_process	7	Cla019884	1	1450	6	15106	0.454244
GO:0016652	oxidoreductase activity, acting on NAD(P)H, NAD(P) as acceptor	molecular_function	6	Cla011268	1	1450	6	15106	0.454244
GO:0006986	response to unfolded protein	biological_process	6	Cla007006	1	1450	6	15106	0.454244
GO:0010094	specification of carpel identity	biological_process	6	Cla019973	1	1450	6	15106	0.454244
GO:0010031	circumnutation	biological_process	6	Cla022663	1	1450	6	15106	0.454244
GO:0004335	galactokinase activity	molecular_function	8	Cla018890	1	1450	6	15106	0.454244
GO:0006863	purine nucleobase transport	biological_process	6	Cla005196	1	1450	6	15106	0.454244
GO:0045036	protein targeting to chloroplast	biological_process	7	Cla016401	1	1450	6	15106	0.454244
GO:0009231	riboflavin biosynthetic process	biological_process	8	Cla002263	1	1450	6	15106	0.454244
GO:0055046	microgametogenesis	biological_process	8	Cla015244	1	1450	6	15106	0.454244
GO:0003989	acetyl-CoA carboxylase activity	molecular_function	7	Cla001476	1	1450	6	15106	0.454244
GO:0004020	adenylylsulfate kinase activity	molecular_function	7	Cla020822	1	1450	6	15106	0.454244
GO:0045338	farnesyl diphosphate metabolic process	biological_process	8	Cla005652	1	1450	6	15106	0.454244
GO:0006972	hyperosmotic response	biological_process	6	Cla022909	1	1450	6	15106	0.454244
GO:0060548	negative regulation of cell death	biological_process	7	Cla005769	1	1450	6	15106	0.454244
GO:0006163	purine nucleotide metabolic process	biological_process	10	Cla002593	1	1450	6	15106	0.454244
GO:0001927	exocyst assembly	biological_process	8	Cla021899	1	1450	6	15106	0.454244
GO:0004471	malate dehydrogenase (decarboxylating) (NAD+) activity	molecular_function	8	Cla011268	1	1450	6	15106	0.454244
GO:0051085	chaperone mediated protein folding requiring cofactor	biological_process	10	Cla007006	1	1450	6	15106	0.454244
GO:0010629	negative regulation of gene expression	biological_process	8	Cla001822	1	1450	6	15106	0.454244
GO:0018344	protein geranylgeranylation	biological_process	9	Cla007703	1	1450	6	15106	0.454244
GO:0004742	dihydrolipoyllysine-residue acetyltransferase activity	molecular_function	9	Cla020386	1	1450	6	15106	0.454244
GO:0006779	porphyrin-containing compound biosynthetic process	biological_process	8	Cla022180	1	1450	6	15106	0.454244
GO:0009061	anaerobic respiration	biological_process	8	Cla019015	1	1450	6	15106	0.454244
GO:0080186	developmental vegetative growth	biological_process	6	Cla022966	1	1450	6	15106	0.454244
GO:0009098	leucine biosynthetic process	biological_process	9	Cla022656	1	1450	6	15106	0.454244
GO:0008429	phosphatidylethanolamine binding	molecular_function	6	Cla019450	1	1450	6	15106	0.454244
GO:0009880	embryonic pattern specification	biological_process	7	Cla004897	1	1450	6	15106	0.454244
GO:0005345	purine nucleobase transmembrane transporter activity	molecular_function	8	Cla005196	1	1450	6	15106	0.454244
GO:0005945	6-phosphofructokinase complex	cellular_component	11	Cla004847	1	1450	6	15106	0.454244
GO:0019632	shikimate metabolic process	biological_process	9	Cla008834	1	1450	6	15106	0.454244
GO:0008948	oxaloacetate decarboxylase activity	molecular_function	7	Cla011268	1	1450	6	15106	0.454244
GO:0009657	plastid organization	biological_process	5	Cla015198	1	1450	6	15106	0.454244
GO:0045597	positive regulation of cell differentiation	biological_process	8	Cla021422	1	1450	6	15106	0.454244
GO:0048507	meristem development	biological_process	8	Cla020817	1	1450	6	15106	0.454244
GO:0008652	cellular amino acid biosynthetic process	biological_process	7	Cla016180	1	1450	6	15106	0.454244
GO:1900150	regulation of defense response to fungus	biological_process	8	Cla021574	1	1450	6	15106	0.454244
GO:0006207	'de novo' pyrimidine nucleobase biosynthetic process	biological_process	11	Cla018438	1	1450	6	15106	0.454244
GO:0045487	gibberellin catabolic process	biological_process	8	Cla019586	1	1450	6	15106	0.454244
GO:0004518	nuclease activity	molecular_function	6	Cla013513;Cla018467;Cla019624	3	1450	26	15106	0.461561
GO:0016485	protein processing	biological_process	7	Cla000874;Cla010789;Cla011480	3	1450	26	15106	0.461561
GO:0010114	response to red light	biological_process	8	Cla006978;Cla022332;Cla022588	3	1450	26	15106	0.461561
GO:0010311	lateral root formation	biological_process	7	Cla018338;Cla018339;Cla018782	3	1450	26	15106	0.461561
GO:0009630	gravitropism	biological_process	6	Cla003070;Cla018432	2	1450	16	15106	0.463088
GO:0010584	pollen exine formation	biological_process	6	Cla006818;Cla022956	2	1450	16	15106	0.463088
GO:0009791	post-embryonic development	biological_process	6	Cla005200;Cla018834	2	1450	16	15106	0.463088
GO:0009631	cold acclimation	biological_process	6	Cla018187;Cla019239	2	1450	16	15106	0.463088
GO:0006730	one-carbon metabolic process	biological_process	5	Cla016956;Cla017687	2	1450	16	15106	0.463088
GO:0010187	negative regulation of seed germination	biological_process	10	Cla017696;Cla022588	2	1450	16	15106	0.463088
GO:0016310	phosphorylation	biological_process	7	Cla002263;Cla002591;Cla002756;Cla005252;Cla006312;Cla008301;Cla008723;Cla009352;Cla010837;Cla014999;Cla015191;Cla018324;Cla018485;Cla019880;Cla021683;Cla022186;Cla022477;Cla022605	18	1450	181	15106	0.473872
GO:0005615	extracellular space	cellular_component	5	Cla012547;Cla016180;Cla018739;Cla020540;Cla022103	5	1450	47	15106	0.475061
GO:0009506	plasmodesma	cellular_component	5	Cla001319;Cla001819;Cla002283;Cla002701;Cla003276;Cla005065;Cla005200;Cla007393;Cla007397;Cla008849;Cla009305;Cla009966;Cla010956;Cla011071;Cla011115;Cla011424;Cla011460;Cla011558;Cla012478;Cla013254;Cla013304;Cla013607;Cla013655;Cla015437;Cla015774;Cla015786;Cla015820;Cla016773;Cla017722;Cla017951;Cla018008;Cla018205;Cla018286;Cla018287;Cla018444;Cla018654;Cla018715;Cla019134;Cla019412;Cla019418…	45	1450	462	15106	0.482087
GO:0042626	ATPase activity, coupled to transmembrane movement of substances	molecular_function	12	Cla004710;Cla005387;Cla005455;Cla006779;Cla009733;Cla009818;Cla015403;Cla016405;Cla019124	9	1450	89	15106	0.486725
GO:0004693	cyclin-dependent protein serine/threonine kinase activity	molecular_function	9	Cla010503;Cla016775;Cla022605	3	1450	27	15106	0.487096
GO:0009926	auxin polar transport	biological_process	7	Cla018871;Cla018924;Cla023479	3	1450	27	15106	0.487096
GO:0009640	photomorphogenesis	biological_process	7	Cla002444;Cla014267;Cla022447	3	1450	27	15106	0.487096
GO:0005506	iron ion binding	molecular_function	8	Cla008493;Cla011244;Cla012640;Cla012639;Cla016814;Cla019316;Cla021364	6	1450	58	15106	0.487606
GO:0009813	flavonoid biosynthetic process	biological_process	6	Cla000287;Cla000422;Cla002228;Cla004311;Cla006058;Cla006655;Cla008895;Cla016026;Cla016261;Cla017769;Cla018158	11	1450	110	15106	0.490189
GO:0003712	transcription cofactor activity	molecular_function	5	Cla014022;Cla016693	2	1450	17	15106	0.495555
GO:0005764	lysosome	cellular_component	11	Cla005617;Cla020540	2	1450	17	15106	0.495555
GO:0010029	regulation of seed germination	biological_process	9	Cla010907;Cla020077	2	1450	17	15106	0.495555
GO:0009536	plastid	cellular_component	9	Cla001476;Cla002202;Cla002591;Cla003902;Cla005315;Cla005489;Cla007760;Cla010299;Cla017288;Cla017287;Cla018111;Cla018313;Cla018793;Cla021375;Cla022371;Cla022443;Cla023099	16	1450	163	15106	0.501406
GO:0022626	cytosolic ribosome	cellular_component	11	Cla002414;Cla013346;Cla019368;Cla020386	4	1450	38	15106	0.501887
GO:0004372	glycine hydroxymethyltransferase activity	molecular_function	7	Cla002414	1	1450	7	15106	0.506651
GO:0051777	ent-kaurenoate oxidase activity	molecular_function	7	Cla014984	1	1450	7	15106	0.506651
GO:0030048	actin filament-based movement	biological_process	6	Cla014862	1	1450	7	15106	0.506651
GO:0010388	cullin deneddylation	biological_process	11	Cla005582	1	1450	7	15106	0.506651
GO:0052747	sinapyl alcohol dehydrogenase activity	molecular_function	7	Cla016048	1	1450	7	15106	0.506651
GO:0080147	root hair cell development	biological_process	11	Cla012671	1	1450	7	15106	0.506651
GO:0052890	oxidoreductase activity, acting on the CH-CH group of donors, with a flavin as acceptor	molecular_function	6	Cla021760	1	1450	7	15106	0.506651
GO:0000776	kinetochore	cellular_component	9	Cla009991	1	1450	7	15106	0.506651
GO:0004602	glutathione peroxidase activity	molecular_function	7	Cla019780	1	1450	7	15106	0.506651
GO:0048579	negative regulation of long-day photoperiodism, flowering	biological_process	8	Cla012305	1	1450	7	15106	0.506651
GO:0010078	maintenance of root meristem identity	biological_process	11	Cla016775	1	1450	7	15106	0.506651
GO:0006879	cellular iron ion homeostasis	biological_process	11	Cla007239	1	1450	7	15106	0.506651
GO:0019287	isopentenyl diphosphate biosynthetic process, mevalonate pathway	biological_process	8	Cla019880	1	1450	7	15106	0.506651
GO:0051289	protein homotetramerization	biological_process	10	Cla008888	1	1450	7	15106	0.506651
GO:0042277	peptide binding	molecular_function	5	Cla012599	1	1450	7	15106	0.506651
GO:0009694	jasmonic acid metabolic process	biological_process	9	Cla013930;Cla013931	1	1450	7	15106	0.506651
GO:0043023	ribosomal large subunit binding	molecular_function	5	Cla023227	1	1450	7	15106	0.506651
GO:0033539	fatty acid beta-oxidation using acyl-CoA dehydrogenase	biological_process	11	Cla021760	1	1450	7	15106	0.506651
GO:0090447	glycerol-3-phosphate 2-O-acyltransferase activity	molecular_function	8	Cla003998	1	1450	7	15106	0.506651
GO:0016459	myosin complex	cellular_component	11	Cla014862	1	1450	7	15106	0.506651
GO:0006301	postreplication repair	biological_process	10	Cla016417	1	1450	7	15106	0.506651
GO:0006880	intracellular sequestering of iron ion	biological_process	12	Cla014911	1	1450	7	15106	0.506651
GO:0006401	RNA catabolic process	biological_process	8	Cla005789	1	1450	7	15106	0.506651
GO:0019762	glucosinolate catabolic process	biological_process	9	Cla004804	1	1450	7	15106	0.506651
GO:0010264	myo-inositol hexakisphosphate biosynthetic process	biological_process	10	Cla005099	1	1450	7	15106	0.506651
GO:0044209	AMP salvage	biological_process	12	Cla022334	1	1450	7	15106	0.506651
GO:0071421	manganese ion transmembrane transport	biological_process	7	Cla014911	1	1450	7	15106	0.506651
GO:0003774	motor activity	molecular_function	9	Cla014862	1	1450	7	15106	0.506651
GO:0051225	spindle assembly	biological_process	8	Cla013519	1	1450	7	15106	0.506651
GO:0032300	mismatch repair complex	cellular_component	7	Cla021477	1	1450	7	15106	0.506651
GO:0004427	inorganic diphosphatase activity	molecular_function	8	Cla014222	1	1450	7	15106	0.506651
GO:1902584	positive regulation of response to water deprivation	biological_process	6	Cla022966	1	1450	7	15106	0.506651
GO:0031640	killing of cells of other organism	biological_process	4	Cla019803	1	1450	7	15106	0.506651
GO:0010047	fruit dehiscence	biological_process	7	Cla017272	1	1450	7	15106	0.506651
GO:0009901	anther dehiscence	biological_process	7	Cla017272	1	1450	7	15106	0.506651
GO:0009561	megagametogenesis	biological_process	8	Cla000830	1	1450	7	15106	0.506651
GO:0006544	glycine metabolic process	biological_process	9	Cla002414	1	1450	7	15106	0.506651
GO:0000741	karyogamy	biological_process	6	Cla009071	1	1450	7	15106	0.506651
GO:0034440	lipid oxidation	biological_process	7	Cla022987	1	1450	7	15106	0.506651
GO:0000082	G1/S transition of mitotic cell cycle	biological_process	8	Cla013090	1	1450	7	15106	0.506651
GO:0005876	spindle microtubule	cellular_component	10	Cla009991	1	1450	7	15106	0.506651
GO:0090575	RNA polymerase II transcription factor complex	cellular_component	9	Cla010220	1	1450	7	15106	0.506651
GO:0098542	defense response to other organism	biological_process	6	Cla010021;Cla010023;Cla010027	3	1450	28	15106	0.512027
GO:0009585	red, far-red light phototransduction	biological_process	8	Cla013783;Cla021107;Cla022663	3	1450	28	15106	0.512027
GO:0005874	microtubule	cellular_component	11	Cla002233;Cla003577;Cla005359;Cla013519;Cla016529;Cla019791	6	1450	60	15106	0.521555
GO:0000302	response to reactive oxygen species	biological_process	6	Cla007239;Cla013254	2	1450	18	15106	0.52674
GO:0005875	microtubule associated complex	cellular_component	11	Cla012671;Cla019889	2	1450	18	15106	0.52674
GO:0016575	histone deacetylation	biological_process	9	Cla003658;Cla015713	2	1450	18	15106	0.52674
GO:0008757	S-adenosylmethionine-dependent methyltransferase activity	molecular_function	7	Cla002219;Cla007607;Cla007609;Cla007608;Cla014579;Cla019322;Cla020449;Cla022513	7	1450	72	15106	0.544251
GO:0030154	cell differentiation	biological_process	6	Cla005944;Cla007645;Cla008120;Cla013783;Cla017357;Cla018544;Cla019325;Cla020243;Cla020879;Cla021326	10	1450	104	15106	0.546576
GO:0003725	double-stranded RNA binding	molecular_function	7	Cla022149	1	1450	8	15106	0.554029
GO:0006402	mRNA catabolic process	biological_process	9	Cla014712	1	1450	8	15106	0.554029
GO:0006139	nucleobase-containing compound metabolic process	biological_process	6	Cla022513	1	1450	8	15106	0.554029
GO:0009089	lysine biosynthetic process via diaminopimelate	biological_process	11	Cla002202	1	1450	8	15106	0.554029
GO:0090404	pollen tube tip	cellular_component	7	Cla010486	1	1450	8	15106	0.554029
GO:0000050	urea cycle	biological_process	8	Cla002611	1	1450	8	15106	0.554029
GO:0051601	exocyst localization	biological_process	8	Cla021899	1	1450	8	15106	0.554029
GO:0016688	L-ascorbate peroxidase activity	molecular_function	7	Cla013254	1	1450	8	15106	0.554029
GO:0009704	de-etiolation	biological_process	8	Cla018528	1	1450	8	15106	0.554029
GO:0016458	gene silencing	biological_process	9	Cla019179	1	1450	8	15106	0.554029
GO:0015491	cation:cation antiporter activity	molecular_function	9	Cla002911	1	1450	8	15106	0.554029
GO:0007389	pattern specification process	biological_process	6	Cla005103	1	1450	8	15106	0.554029
GO:0006563	L-serine metabolic process	biological_process	9	Cla002414	1	1450	8	15106	0.554029
GO:0000710	meiotic mismatch repair	biological_process	7	Cla021477	1	1450	8	15106	0.554029
GO:0048765	root hair cell differentiation	biological_process	10	Cla015453	1	1450	8	15106	0.554029
GO:0051260	protein homooligomerization	biological_process	9	Cla011268	1	1450	8	15106	0.554029
GO:0010304	PSII associated light-harvesting complex II catabolic process	biological_process	8	Cla010328	1	1450	8	15106	0.554029
GO:0004737	pyruvate decarboxylase activity	molecular_function	7	Cla018087	1	1450	8	15106	0.554029
GO:0019905	syntaxin binding	molecular_function	6	Cla008942	1	1450	8	15106	0.554029
GO:0016847	1-aminocyclopropane-1-carboxylate synthase activity	molecular_function	6	Cla011522	1	1450	8	15106	0.554029
GO:0055088	lipid homeostasis	biological_process	7	Cla021760	1	1450	8	15106	0.554029
GO:0015020	glucuronosyltransferase activity	molecular_function	7	Cla008705	1	1450	8	15106	0.554029
GO:0035999	tetrahydrofolate interconversion	biological_process	9	Cla002414	1	1450	8	15106	0.554029
GO:0000159	protein phosphatase type 2A complex	cellular_component	7	Cla023021	1	1450	8	15106	0.554029
GO:0004540	ribonuclease activity	molecular_function	7	Cla019803	1	1450	8	15106	0.554029
GO:0009693	ethylene biosynthetic process	biological_process	7	Cla011522	1	1450	8	15106	0.554029
GO:0035066	positive regulation of histone acetylation	biological_process	11	Cla010130	1	1450	8	15106	0.554029
GO:0030665	clathrin-coated vesicle membrane	cellular_component	13	Cla018056	1	1450	8	15106	0.554029
GO:0019432	triglyceride biosynthetic process	biological_process	8	Cla016021	1	1450	8	15106	0.554029
GO:0010102	lateral root morphogenesis	biological_process	9	Cla005698	1	1450	8	15106	0.554029
GO:0048441	petal development	biological_process	6	Cla020132	1	1450	8	15106	0.554029
GO:0010118	stomatal movement	biological_process	5	Cla001161;Cla016110	2	1450	19	15106	0.556591
GO:0009295	nucleoid	cellular_component	3	Cla006740;Cla011317	2	1450	19	15106	0.556591
GO:0005198	structural molecule activity	molecular_function	3	Cla005359;Cla017695;Cla017951	3	1450	30	15106	0.559868
GO:0006260	DNA replication	biological_process	9	Cla003358;Cla016417;Cla017844;Cla019052	4	1450	41	15106	0.563478
GO:0080043	quercetin 3-O-glucosyltransferase activity	molecular_function	8	Cla000422;Cla002228;Cla004311;Cla006655;Cla016026;Cla016261;Cla017769;Cla018158	8	1450	84	15106	0.563673
GO:0080044	quercetin 7-O-glucosyltransferase activity	molecular_function	8	Cla000422;Cla002228;Cla004311;Cla006655;Cla016026;Cla016261;Cla017769;Cla018158	8	1450	84	15106	0.563673
GO:0003824	catalytic activity	molecular_function	3	Cla006052;Cla008888;Cla010956;Cla012134;Cla012921;Cla014999;Cla015852;Cla017205;Cla017206;Cla019272;Cla019425;Cla021364;Cla022186;Cla022656;Cla023216	15	1450	159	15106	0.56806
GO:0042803	protein homodimerization activity	molecular_function	6	Cla005348;Cla005347;Cla008619;Cla009379;Cla013371;Cla015027;Cla017624;Cla019156;Cla019325;Cla021107	9	1450	96	15106	0.580718
GO:0006891	intra-Golgi vesicle-mediated transport	biological_process	7	Cla013480;Cla016432;Cla023121	3	1450	31	15106	0.582696
GO:0016051	carbohydrate biosynthetic process	biological_process	6	Cla009222;Cla010955;Cla017336	3	1450	31	15106	0.582696
GO:0000977	RNA polymerase II regulatory region sequence-specific DNA binding	molecular_function	10	Cla007645;Cla010220;Cla020879	3	1450	31	15106	0.582696
GO:0005834	heterotrimeric G-protein complex	cellular_component	7	Cla004652;Cla004956;Cla017242;Cla017693	4	1450	42	15106	0.58306
GO:0009524	phragmoplast	cellular_component	9	Cla002220;Cla003577;Cla014812;Cla019212;Cla019889	5	1450	53	15106	0.584526
GO:0043022	ribosome binding	molecular_function	5	Cla018732;Cla023227	2	1450	20	15106	0.585077
GO:0015198	oligopeptide transporter activity	molecular_function	6	Cla011338;Cla011339	2	1450	20	15106	0.585077
GO:0015293	symporter activity	molecular_function	7	Cla011567;Cla012250	2	1450	20	15106	0.585077
GO:0015095	magnesium ion transmembrane transporter activity	molecular_function	10	Cla006019;Cla011393	2	1450	20	15106	0.585077
GO:0005983	starch catabolic process	biological_process	8	Cla007635;Cla008766	2	1450	20	15106	0.585077
GO:0006915	apoptotic process	biological_process	7	Cla002814;Cla002815	2	1450	20	15106	0.585077
GO:0010200	response to chitin	biological_process	6	Cla006906;Cla008279;Cla008618;Cla014022;Cla017213;Cla017696;Cla022683	7	1450	75	15106	0.58874
GO:0005215	transporter activity	molecular_function	3	Cla001161;Cla007605;Cla007604;Cla009938;Cla011567;Cla011838;Cla012250;Cla014207;Cla018169;Cla018715;Cla019134;Cla019746;Cla020758;Cla021496	13	1450	140	15106	0.592615
GO:0007169	transmembrane receptor protein tyrosine kinase signaling pathway	biological_process	9	Cla001163;Cla005698;Cla005944;Cla007476;Cla010837;Cla011070;Cla011463;Cla018444;Cla020419;Cla020764	10	1450	108	15106	0.595951
GO:0001558	regulation of cell growth	biological_process	6	Cla005200	1	1450	9	15106	0.59686
GO:0071458	integral component of cytoplasmic side of endoplasmic reticulum membrane	cellular_component	14	Cla011396	1	1450	9	15106	0.59686
GO:0005663	DNA replication factor C complex	cellular_component	12	Cla009712	1	1450	9	15106	0.59686
GO:0008284	positive regulation of cell proliferation	biological_process	5	Cla009659	1	1450	9	15106	0.59686
GO:0008180	COP9 signalosome	cellular_component	11	Cla005582	1	1450	9	15106	0.59686
GO:0046527	glucosyltransferase activity	molecular_function	7	Cla017384	1	1450	9	15106	0.59686
GO:0030026	cellular manganese ion homeostasis	biological_process	11	Cla014911	1	1450	9	15106	0.59686
GO:0004462	lactoylglutathione lyase activity	molecular_function	6	Cla005326	1	1450	9	15106	0.59686
GO:0006596	polyamine biosynthetic process	biological_process	9	Cla004242	1	1450	9	15106	0.59686
GO:0048471	perinuclear region of cytoplasm	cellular_component	9	Cla023486	1	1450	9	15106	0.59686
GO:0005811	lipid particle	cellular_component	9	Cla022966	1	1450	9	15106	0.59686
GO:0008327	methyl-CpG binding	molecular_function	6	Cla012225	1	1450	9	15106	0.59686
GO:0015081	sodium ion transmembrane transporter activity	molecular_function	10	Cla018888	1	1450	9	15106	0.59686
GO:0006561	proline biosynthetic process	biological_process	10	Cla017928	1	1450	9	15106	0.59686
GO:0015693	magnesium ion transport	biological_process	9	Cla006019	1	1450	9	15106	0.59686
GO:0003727	single-stranded RNA binding	molecular_function	7	Cla017357	1	1450	9	15106	0.59686
GO:0008601	protein phosphatase type 2A regulator activity	molecular_function	6	Cla023021	1	1450	9	15106	0.59686
GO:0005763	mitochondrial small ribosomal subunit	cellular_component	13	Cla009625	1	1450	9	15106	0.59686
GO:0032502	developmental process	biological_process	3	Cla004897	1	1450	9	15106	0.59686
GO:0010216	maintenance of DNA methylation	biological_process	9	Cla022892	1	1450	9	15106	0.59686
GO:0030976	thiamine pyrophosphate binding	molecular_function	6	Cla018087	1	1450	9	15106	0.59686
GO:0007140	male meiosis	biological_process	6	Cla017844	1	1450	9	15106	0.59686
GO:0030145	manganese ion binding	molecular_function	8	Cla020010	1	1450	9	15106	0.59686
GO:0000786	nucleosome	cellular_component	12	Cla019793	1	1450	9	15106	0.59686
GO:0009567	double fertilization forming a zygote and endosperm	biological_process	6	Cla015386	1	1450	9	15106	0.59686
GO:0008195	phosphatidate phosphatase activity	molecular_function	8	Cla014229	1	1450	9	15106	0.59686
GO:0009116	nucleoside metabolic process	biological_process	8	Cla015852	1	1450	9	15106	0.59686
GO:0043067	regulation of programmed cell death	biological_process	7	Cla009439	1	1450	9	15106	0.59686
GO:0031053	primary miRNA processing	biological_process	13	Cla022149	1	1450	9	15106	0.59686
GO:2000012	regulation of auxin polar transport	biological_process	8	Cla018432	1	1450	9	15106	0.59686
GO:0007186	G-protein coupled receptor signaling pathway	biological_process	8	Cla007720	1	1450	9	15106	0.59686
GO:0003872	6-phosphofructokinase activity	molecular_function	9	Cla004847	1	1450	9	15106	0.59686
GO:0042644	chloroplast nucleoid	cellular_component	13	Cla011317	1	1450	9	15106	0.59686
GO:0070181	small ribosomal subunit rRNA binding	molecular_function	8	Cla011359	1	1450	9	15106	0.59686
GO:0043234	protein complex	cellular_component	4	Cla022180	1	1450	9	15106	0.59686
GO:0000049	tRNA binding	molecular_function	7	Cla006914	1	1450	9	15106	0.59686
GO:0045298	tubulin complex	cellular_component	11	Cla017951	1	1450	9	15106	0.59686
GO:0031410	cytoplasmic vesicle	cellular_component	9	Cla008453	1	1450	9	15106	0.59686
GO:0004497	monooxygenase activity	molecular_function	5	Cla000480;Cla004637;Cla007650;Cla007649;Cla008493;Cla009055;Cla015020;Cla016840;Cla018686	8	1450	87	15106	0.604494
GO:0009742	brassinosteroid mediated signaling pathway	biological_process	9	Cla001490;Cla007397;Cla018739	3	1450	32	15106	0.604756
GO:0006397	mRNA processing	biological_process	10	Cla005789;Cla006187;Cla008188;Cla009368;Cla017815;Cla019239;Cla020068;Cla022893;Cla022899	9	1450	98	15106	0.606126
GO:0016874	ligase activity	molecular_function	4	Cla006818;Cla007400;Cla008618;Cla009110;Cla015830;Cla018782;Cla019799;Cla019798;Cla020328;Cla023096	9	1450	98	15106	0.606126
GO:0003746	translation elongation factor activity	molecular_function	8	Cla011552;Cla018732	2	1450	21	15106	0.612183
GO:0009556	microsporogenesis	biological_process	6	Cla001490;Cla002220	2	1450	21	15106	0.612183
GO:0010008	endosome membrane	cellular_component	11	Cla005348;Cla005347;Cla013332	2	1450	21	15106	0.612183
GO:0007017	microtubule-based process	biological_process	5	Cla005359;Cla012671	2	1450	21	15106	0.612183
GO:0015035	protein disulfide oxidoreductase activity	molecular_function	7	Cla003972;Cla017180;Cla018598;Cla022051;Cla022682	5	1450	55	15106	0.618165
GO:0003729	mRNA binding	molecular_function	8	Cla005197;Cla006052;Cla014712;Cla023307	4	1450	44	15106	0.620649
GO:0006349	regulation of gene expression by genetic imprinting	biological_process	8	Cla017357	1	1450	10	15106	0.635579
GO:0004849	uridine kinase activity	molecular_function	9	Cla015413	1	1450	10	15106	0.635579
GO:0008134	transcription factor binding	molecular_function	5	Cla023075	1	1450	10	15106	0.635579
GO:0010082	regulation of root meristem growth	biological_process	10	Cla022718	1	1450	10	15106	0.635579
GO:0010076	maintenance of floral meristem identity	biological_process	11	Cla005103	1	1450	10	15106	0.635579
GO:0009508	plastid chromosome	cellular_component	10	Cla006740	1	1450	10	15106	0.635579
GO:0010628	positive regulation of gene expression	biological_process	8	Cla012134	1	1450	10	15106	0.635579
GO:0004022	alcohol dehydrogenase (NAD) activity	molecular_function	7	Cla015027	1	1450	10	15106	0.635579
GO:0009904	chloroplast accumulation movement	biological_process	8	Cla022571	1	1450	10	15106	0.635579
GO:0016055	Wnt signaling pathway	biological_process	8	Cla000896	1	1450	10	15106	0.635579
GO:0008353	RNA polymerase II carboxy-terminal domain kinase activity	molecular_function	9	Cla016775	1	1450	10	15106	0.635579
GO:0048229	gametophyte development	biological_process	6	Cla002756	1	1450	10	15106	0.635579
GO:0010227	floral organ abscission	biological_process	5	Cla017745	1	1450	10	15106	0.635579
GO:0006071	glycerol metabolic process	biological_process	7	Cla003276	1	1450	10	15106	0.635579
GO:0004564	beta-fructofuranosidase activity	molecular_function	7	Cla015574	1	1450	10	15106	0.635579
GO:0009959	negative gravitropism	biological_process	7	Cla003070	1	1450	10	15106	0.635579
GO:0003724	RNA helicase activity	molecular_function	10	Cla005789	1	1450	10	15106	0.635579
GO:0006002	fructose 6-phosphate metabolic process	biological_process	7	Cla004847	1	1450	10	15106	0.635579
GO:0019509	L-methionine biosynthetic process from methylthioadenosine	biological_process	12	Cla015852	1	1450	10	15106	0.635579
GO:0008137	NADH dehydrogenase (ubiquinone) activity	molecular_function	8	Cla020888	1	1450	10	15106	0.635579
GO:0008299	isoprenoid biosynthetic process	biological_process	6	Cla009550	1	1450	10	15106	0.635579
GO:0032041	NAD-dependent histone deacetylase activity (H3-K14 specific)	molecular_function	9	Cla015713	1	1450	10	15106	0.635579
GO:0005740	mitochondrial envelope	cellular_component	11	Cla002597	1	1450	10	15106	0.635579
GO:0005388	calcium-transporting ATPase activity	molecular_function	15	Cla005799	1	1450	10	15106	0.635579
GO:0005381	iron ion transmembrane transporter activity	molecular_function	11	Cla014911	1	1450	10	15106	0.635579
GO:0010588	cotyledon vascular tissue pattern formation	biological_process	8	Cla005243	1	1450	10	15106	0.635579
GO:0003689	DNA clamp loader activity	molecular_function	13	Cla009712	1	1450	10	15106	0.635579
GO:0006206	pyrimidine nucleobase metabolic process	biological_process	9	Cla015413	1	1450	10	15106	0.635579
GO:0004040	amidase activity	molecular_function	7	Cla020306	1	1450	10	15106	0.635579
GO:0009927	histidine phosphotransfer kinase activity	molecular_function	7	Cla009352	1	1450	10	15106	0.635579
GO:0043097	pyrimidine nucleoside salvage	biological_process	9	Cla015413	1	1450	10	15106	0.635579
GO:0009407	toxin catabolic process	biological_process	6	Cla005408;Cla018613	2	1450	22	15106	0.637913
GO:0045087	innate immune response	biological_process	5	Cla017815;Cla019239	2	1450	22	15106	0.637913
GO:0004970	ionotropic glutamate receptor activity	molecular_function	7	Cla012622;Cla021954	2	1450	22	15106	0.637913
GO:0000271	polysaccharide biosynthetic process	biological_process	7	Cla012824;Cla017384	2	1450	22	15106	0.637913
GO:0030422	production of siRNA involved in RNA interference	biological_process	12	Cla019179;Cla022149	2	1450	22	15106	0.637913
GO:0001085	RNA polymerase II transcription factor binding	molecular_function	6	Cla007645;Cla020879	2	1450	22	15106	0.637913
GO:0005217	intracellular ligand-gated ion channel activity	molecular_function	10	Cla012622;Cla021954	2	1450	22	15106	0.637913
GO:0005789	endoplasmic reticulum membrane	cellular_component	11	Cla001514;Cla002814;Cla002815;Cla006252;Cla009553;Cla009719;Cla010601;Cla010902;Cla011396;Cla012722;Cla012790;Cla013731;Cla014165;Cla017444;Cla018953;Cla019843;Cla021108;Cla021861;Cla023382	19	1450	210	15106	0.642166
GO:0050832	defense response to fungus	biological_process	7	Cla000765;Cla005003;Cla006818;Cla011460;Cla012547;Cla016694;Cla017213;Cla019179;Cla021202	9	1450	101	15106	0.64274
GO:0043231	intracellular membrane-bounded organelle	cellular_component	8	Cla000422;Cla001678;Cla001679;Cla002228;Cla004311;Cla005617;Cla005799;Cla006655;Cla008654;Cla011600;Cla016026;Cla016261;Cla017769;Cla018158;Cla019124	14	1450	156	15106	0.644941
GO:0006631	fatty acid metabolic process	biological_process	9	Cla009110;Cla009843;Cla015701	3	1450	34	15106	0.646498
GO:0016607	nuclear speck	cellular_component	14	Cla001694;Cla005197;Cla005789;Cla008188	4	1450	46	15106	0.65603
GO:0007059	chromosome segregation	biological_process	5	Cla000830;Cla022402	2	1450	23	15106	0.66228
GO:0016126	sterol biosynthetic process	biological_process	8	Cla019880;Cla020903	2	1450	23	15106	0.66228
GO:0005759	mitochondrial matrix	cellular_component	11	Cla000753;Cla002414;Cla007006;Cla016956;Cla021755	5	1450	58	15106	0.665469
GO:0009639	response to red or far red light	biological_process	7	Cla017511	1	1450	11	15106	0.670583
GO:0005089	Rho guanyl-nucleotide exchange factor activity	molecular_function	5	Cla012671	1	1450	11	15106	0.670583
GO:0016571	histone methylation	biological_process	7	Cla017357	1	1450	11	15106	0.670583
GO:0042651	thylakoid membrane	cellular_component	9	Cla003933	1	1450	11	15106	0.670583
GO:0000228	nuclear chromosome	cellular_component	11	Cla021477	1	1450	11	15106	0.670583
GO:0016208	AMP binding	molecular_function	9	Cla011460	1	1450	11	15106	0.670583
GO:0016884	carbon-nitrogen ligase activity, with glutamine as amido-N-donor	molecular_function	6	Cla020306	1	1450	11	15106	0.670583
GO:0042127	regulation of cell proliferation	biological_process	5	Cla013090	1	1450	11	15106	0.670583
GO:0033612	receptor serine/threonine kinase binding	molecular_function	6	Cla001490	1	1450	11	15106	0.670583
GO:0010417	glucuronoxylan biosynthetic process	biological_process	10	Cla008705	1	1450	11	15106	0.670583
GO:0006406	mRNA export from nucleus	biological_process	7	Cla013355	1	1450	11	15106	0.670583
GO:0019887	protein kinase regulator activity	molecular_function	5	Cla019272	1	1450	11	15106	0.670583
GO:0051762	sesquiterpene biosynthetic process	biological_process	8	Cla005652	1	1450	11	15106	0.670583
GO:0000062	fatty-acyl-CoA binding	molecular_function	6	Cla021760	1	1450	11	15106	0.670583
GO:0016799	hydrolase activity, hydrolyzing N-glycosyl compounds	molecular_function	6	Cla020828	1	1450	11	15106	0.670583
GO:0042349	guiding stereospecific synthesis activity	molecular_function	4	Cla003179	1	1450	11	15106	0.670583
GO:0006814	sodium ion transport	biological_process	8	Cla002911	1	1450	11	15106	0.670583
GO:0005795	Golgi stack	cellular_component	11	Cla023121	1	1450	11	15106	0.670583
GO:0007062	sister chromatid cohesion	biological_process	6	Cla016417	1	1450	11	15106	0.670583
GO:0008097	5S rRNA binding	molecular_function	8	Cla020131	1	1450	11	15106	0.670583
GO:0048768	root hair cell tip growth	biological_process	8	Cla005200	1	1450	11	15106	0.670583
GO:0048467	gynoecium development	biological_process	6	Cla018622	1	1450	11	15106	0.670583
GO:0004575	sucrose alpha-glucosidase activity	molecular_function	8	Cla015574	1	1450	11	15106	0.670583
GO:0006816	calcium ion transport	biological_process	9	Cla008914	1	1450	11	15106	0.670583
GO:0010582	floral meristem determinacy	biological_process	5	Cla019325	1	1450	11	15106	0.670583
GO:0000287	magnesium ion binding	molecular_function	7	Cla002263;Cla008834;Cla014222;Cla014999;Cla018087;Cla022186	6	1450	70	15106	0.674552
GO:0009055	electron carrier activity	molecular_function	3	Cla005065;Cla005068;Cla015464;Cla016694;Cla021760;Cla022682	6	1450	70	15106	0.674552
GO:0016709	oxidoreductase activity, acting on paired donors, with incorporation or reduction of molecular oxygen, NAD(P)H as one donor, and incorporation of one atom of oxygen	molecular_function	6	Cla002526;Cla010021;Cla010023;Cla010027;Cla014265;Cla015588;Cla019064;Cla020723;Cla020724;Cla020726	10	1450	115	15106	0.67567
GO:0052696	flavonoid glucuronidation	biological_process	12	Cla000422;Cla002228;Cla004311;Cla006655;Cla016026;Cla016261;Cla017769;Cla018158	8	1450	93	15106	0.679815
GO:0016567	protein ubiquitination	biological_process	10	Cla002335;Cla004652;Cla004956;Cla005243;Cla005847;Cla008618;Cla010040;Cla010908;Cla014022;Cla014028;Cla016702;Cla017242;Cla018782;Cla019799;Cla019798;Cla020328;Cla021266;Cla022402;Cla022892	18	1450	204	15106	0.682234
GO:0006952	defense response	biological_process	5	Cla000765;Cla003960;Cla004036;Cla005769;Cla007393;Cla008618;Cla012718;Cla015165;Cla015437;Cla016062;Cla018142;Cla018297;Cla018301;Cla018923;Cla019156;Cla019412;Cla019418;Cla019437;Cla019863;Cla020573;Cla020705;Cla022835;Cla022909	23	1450	259	15106	0.684816
GO:0003333	amino acid transmembrane transport	biological_process	7	Cla002878;Cla004339;Cla020512	3	1450	36	15106	0.685011
GO:0006904	vesicle docking involved in exocytosis	biological_process	7	Cla018561;Cla020106	2	1450	24	15106	0.68531
GO:0051087	chaperone binding	molecular_function	5	Cla007006;Cla017556	2	1450	24	15106	0.68531
GO:0010305	leaf vascular tissue pattern formation	biological_process	9	Cla005243;Cla020817	2	1450	24	15106	0.68531
GO:0015031	protein transport	biological_process	6	Cla003434;Cla005348;Cla005347;Cla007031;Cla008453;Cla010486;Cla011338;Cla011339;Cla013242;Cla013574;Cla015965;Cla016776;Cla019212;Cla023121	13	1450	150	15106	0.691973
GO:0010091	trichome branching	biological_process	9	Cla018652	1	1450	12	15106	0.702226
GO:0010105	negative regulation of ethylene-activated signaling pathway	biological_process	10	Cla016702	1	1450	12	15106	0.702226
GO:0036402	proteasome-activating ATPase activity	molecular_function	11	Cla014420	1	1450	12	15106	0.702226
GO:0004805	trehalose-phosphatase activity	molecular_function	9	Cla014481	1	1450	12	15106	0.702226
GO:0045899	positive regulation of RNA polymerase II transcriptional preinitiation complex assembly	biological_process	13	Cla014420	1	1450	12	15106	0.702226
GO:0031597	cytosolic proteasome complex	cellular_component	8	Cla014420	1	1450	12	15106	0.702226
GO:0045551	cinnamyl-alcohol dehydrogenase activity	molecular_function	7	Cla016048	1	1450	12	15106	0.702226
GO:0016573	histone acetylation	biological_process	9	Cla015713	1	1450	12	15106	0.702226
GO:0070062	extracellular exosome	cellular_component	7	Cla018561	1	1450	12	15106	0.702226
GO:0055072	iron ion homeostasis	biological_process	11	Cla007239	1	1450	12	15106	0.702226
GO:0010075	regulation of meristem growth	biological_process	10	Cla009659	1	1450	12	15106	0.702226
GO:0015112	nitrate transmembrane transporter activity	molecular_function	9	Cla011567	1	1450	12	15106	0.702226
GO:0009501	amyloplast	cellular_component	10	Cla009751	1	1450	12	15106	0.702226
GO:0009932	cell tip growth	biological_process	7	Cla014406	1	1450	12	15106	0.702226
GO:0051302	regulation of cell division	biological_process	6	Cla007520	1	1450	12	15106	0.702226
GO:0010048	vernalization response	biological_process	6	Cla021326	1	1450	12	15106	0.702226
GO:0000162	tryptophan biosynthetic process	biological_process	9	Cla004355	1	1450	12	15106	0.702226
GO:0000036	ACP phosphopantetheine attachment site binding involved in fatty acid biosynthetic process	molecular_function	7	Cla019314	1	1450	12	15106	0.702226
GO:0006896	Golgi to vacuole transport	biological_process	7	Cla018056	1	1450	12	15106	0.702226
GO:1900865	chloroplast RNA modification	biological_process	10	Cla014218	1	1450	12	15106	0.702226
GO:0009636	response to toxic substance	biological_process	5	Cla005315	1	1450	12	15106	0.702226
GO:0010088	phloem development	biological_process	7	Cla005481	1	1450	12	15106	0.702226
GO:0008138	protein tyrosine/serine/threonine phosphatase activity	molecular_function	9	Cla004036	1	1450	12	15106	0.702226
GO:0004806	triglyceride lipase activity	molecular_function	7	Cla000709;Cla013217;Cla019156	3	1450	37	15106	0.703054
GO:0015171	amino acid transmembrane transporter activity	molecular_function	8	Cla002878;Cla004339;Cla020512	3	1450	37	15106	0.703054
GO:0016705	oxidoreductase activity, acting on paired donors, with incorporation or reduction of molecular oxygen	molecular_function	5	Cla008493;Cla015621	2	1450	25	15106	0.707033
GO:0001228	transcriptional activator activity, RNA polymerase II transcription regulatory region sequence-specific binding	molecular_function	6	Cla007645;Cla016070;Cla019434;Cla020879	4	1450	50	15106	0.719886
GO:0006874	cellular calcium ion homeostasis	biological_process	10	Cla012622;Cla021954	2	1450	26	15106	0.727489
GO:0004003	ATP-dependent DNA helicase activity	molecular_function	11	Cla019749	1	1450	13	15106	0.730832
GO:0007034	vacuolar transport	biological_process	6	Cla018056	1	1450	13	15106	0.730832
GO:0000122	negative regulation of transcription from RNA polymerase II promoter	biological_process	12	Cla003658	1	1450	13	15106	0.730832
GO:0005686	U2 snRNP	cellular_component	9	Cla013355	1	1450	13	15106	0.730832
GO:0042023	DNA endoreduplication	biological_process	11	Cla018622	1	1450	13	15106	0.730832
GO:0016925	protein sumoylation	biological_process	10	Cla015830	1	1450	13	15106	0.730832
GO:0004620	phospholipase activity	molecular_function	7	Cla020146	1	1450	13	15106	0.730832
GO:0030148	sphingolipid biosynthetic process	biological_process	7	Cla018142	1	1450	13	15106	0.730832
GO:0031595	nuclear proteasome complex	cellular_component	8	Cla014420	1	1450	13	15106	0.730832
GO:0010215	cellulose microfibril organization	biological_process	7	Cla010819	1	1450	13	15106	0.730832
GO:0047372	acylglycerol lipase activity	molecular_function	7	Cla020146	1	1450	13	15106	0.730832
GO:0080156	mitochondrial mRNA modification	biological_process	11	Cla021499;Cla021498	1	1450	13	15106	0.730832
GO:0004864	protein phosphatase inhibitor activity	molecular_function	6	Cla015009	1	1450	13	15106	0.730832
GO:0071215	cellular response to abscisic acid stimulus	biological_process	7	Cla019809	1	1450	13	15106	0.730832
GO:0006995	cellular response to nitrogen starvation	biological_process	9	Cla010460	1	1450	13	15106	0.730832
GO:0080163	regulation of protein serine/threonine phosphatase activity	biological_process	11	Cla015009	1	1450	13	15106	0.730832
GO:0005096	GTPase activator activity	molecular_function	5	Cla008942;Cla014406;Cla014812;Cla021119	4	1450	51	15106	0.7344
GO:0005681	spliceosomal complex	cellular_component	8	Cla001694;Cla005197;Cla008188	3	1450	39	15106	0.73675
GO:0006913	nucleocytoplasmic transport	biological_process	8	Cla002701;Cla007758;Cla013332	3	1450	39	15106	0.73675
GO:0005634	nucleus	cellular_component	9	Cla000304;Cla000578;Cla000800;Cla000807;Cla000827;Cla000830;Cla000896;Cla001104;Cla001219;Cla001495;Cla001663;Cla001694;Cla001778;Cla001783;Cla001822;Cla001951;Cla001961;Cla002097;Cla002170;Cla002208;Cla002232;Cla002233;Cla002271;Cla002272;Cla002335;Cla002414;Cla002429;Cla002444;Cla002576;Cla002597;Cla002630;Cla002645;Cla002694;Cla002701;Cla002719;Cla002730;Cla002759;Cla002761;Cla002975;Cla003004…	417	1450	4449	15106	0.738066
GO:0016760	cellulose synthase (UDP-forming) activity	molecular_function	8	Cla012824;Cla017384	2	1450	27	15106	0.746721
GO:0051539	4 iron, 4 sulfur cluster binding	molecular_function	6	Cla004740;Cla013062;Cla020888	3	1450	40	15106	0.752427
GO:0008234	cysteine-type peptidase activity	molecular_function	7	Cla012160	1	1450	14	15106	0.756691
GO:0031463	Cul3-RING ubiquitin ligase complex	cellular_component	9	Cla023445	1	1450	14	15106	0.756691
GO:0009850	auxin metabolic process	biological_process	5	Cla013930;Cla013931	1	1450	14	15106	0.756691
GO:0007015	actin filament organization	biological_process	7	Cla014862	1	1450	14	15106	0.756691
GO:0009903	chloroplast avoidance movement	biological_process	8	Cla022571	1	1450	14	15106	0.756691
GO:0016308	1-phosphatidylinositol-4-phosphate 5-kinase activity	molecular_function	8	Cla000578	1	1450	14	15106	0.756691
GO:0042273	ribosomal large subunit biogenesis	biological_process	7	Cla015061	1	1450	14	15106	0.756691
GO:0004713	protein tyrosine kinase activity	molecular_function	8	Cla000971	1	1450	14	15106	0.756691
GO:0009793	embryo development ending in seed dormancy	biological_process	5	Cla004189;Cla005171;Cla005200;Cla006161;Cla009659;Cla010194;Cla010384;Cla010907;Cla013254;Cla013825;Cla014161;Cla014774;Cla015244;Cla015386;Cla017693;Cla017745;Cla020817;Cla021202;Cla022371;Cla022402	20	1450	237	15106	0.760584
GO:0005667	transcription factor complex	cellular_component	7	Cla007645;Cla020879	2	1450	28	15106	0.764774
GO:0031625	ubiquitin protein ligase binding	molecular_function	7	Cla008564;Cla022328;Cla023386	3	1450	41	15106	0.767344
GO:0003735	structural constituent of ribosome	molecular_function	4	Cla003128;Cla003284;Cla004983;Cla006506;Cla006976;Cla007760;Cla009625;Cla011359;Cla013241;Cla013346;Cla016347;Cla017013;Cla017257;Cla018111;Cla018755;Cla019884;Cla020131;Cla020737;Cla020962;Cla022685;Cla023307;Cla023360	22	1450	262	15106	0.776651
GO:0019239	deaminase activity	molecular_function	4	Cla005315	1	1450	15	15106	0.780067
GO:0004525	ribonuclease III activity	molecular_function	10	Cla022149	1	1450	15	15106	0.780067
GO:0006108	malate metabolic process	biological_process	9	Cla011268	1	1450	15	15106	0.780067
GO:0040007	growth	biological_process	3	Cla022987	1	1450	15	15106	0.780067
GO:2000377	regulation of reactive oxygen species metabolic process	biological_process	6	Cla013731	1	1450	15	15106	0.780067
GO:0030036	actin cytoskeleton organization	biological_process	6	Cla013304	1	1450	15	15106	0.780067
GO:0008559	xenobiotic-transporting ATPase activity	molecular_function	13	Cla009818	1	1450	15	15106	0.780067
GO:0009887	organ morphogenesis	biological_process	8	Cla018834	1	1450	15	15106	0.780067
GO:1900426	positive regulation of defense response to bacterium	biological_process	9	Cla005348;Cla005347	1	1450	15	15106	0.780067
GO:0008026	ATP-dependent helicase activity	molecular_function	11	Cla005789	1	1450	15	15106	0.780067
GO:0004526	ribonuclease P activity	molecular_function	10	Cla009578	1	1450	15	15106	0.780067
GO:0071281	cellular response to iron ion	biological_process	8	Cla014911	1	1450	15	15106	0.780067
GO:0045037	protein import into chloroplast stroma	biological_process	9	Cla007720	1	1450	15	15106	0.780067
GO:0006813	potassium ion transport	biological_process	8	Cla002911	1	1450	15	15106	0.780067
GO:0006261	DNA-dependent DNA replication	biological_process	10	Cla009712	1	1450	15	15106	0.780067
GO:0005770	late endosome	cellular_component	10	Cla018056	1	1450	15	15106	0.780067
GO:0009620	response to fungus	biological_process	7	Cla012547;Cla015165	2	1450	29	15106	0.781698
GO:0006099	tricarboxylic acid cycle	biological_process	10	Cla004691;Cla013500	2	1450	29	15106	0.781698
GO:0009624	response to nematode	biological_process	7	Cla003577;Cla011838	2	1450	29	15106	0.781698
GO:0042393	histone binding	molecular_function	5	Cla004351;Cla018187	2	1450	29	15106	0.781698
GO:0000325	plant-type vacuole	cellular_component	10	Cla009818;Cla019803	2	1450	29	15106	0.781698
GO:0005743	mitochondrial inner membrane	cellular_component	13	Cla007760;Cla016956;Cla019884	3	1450	43	15106	0.794975
GO:0005856	cytoskeleton	cellular_component	9	Cla013304;Cla016516;Cla019212	3	1450	43	15106	0.794975
GO:0016757	transferase activity, transferring glycosyl groups	molecular_function	5	Cla004628;Cla006545;Cla009222;Cla009751;Cla009966;Cla010036;Cla010189;Cla010353;Cla010955;Cla011131;Cla011923;Cla012824;Cla017392;Cla017921;Cla018356;Cla018365;Cla018366;Cla022371	18	1450	220	15106	0.795356
GO:0006468	protein phosphorylation	biological_process	8	Cla001163;Cla001319;Cla001490;Cla002591;Cla003004;Cla003448;Cla005252;Cla005698;Cla005930;Cla005944;Cla007393;Cla007397;Cla007476;Cla008301;Cla008723;Cla008765;Cla009408;Cla009793;Cla010837;Cla011070;Cla011115;Cla011463;Cla012567;Cla012568;Cla013558;Cla013903;Cla015191;Cla015419;Cla015437;Cla015501;Cla016363;Cla016775;Cla017931;Cla018444;Cla018485;Cla019412;Cla019418;Cla019437;Cla019508;Cla019852…	48	1450	554	15106	0.796406
GO:0050897	cobalt ion binding	molecular_function	8	Cla006095;Cla022909	2	1450	30	15106	0.797543
GO:0001046	core promoter sequence-specific DNA binding	molecular_function	10	Cla016070;Cla019434	2	1450	30	15106	0.797543
GO:0007264	small GTPase mediated signal transduction	biological_process	8	Cla007758;Cla010486;Cla013332;Cla016776	4	1450	56	15106	0.798515
GO:0009073	aromatic amino acid family biosynthetic process	biological_process	8	Cla008834	1	1450	16	15106	0.801199
GO:0008654	phospholipid biosynthetic process	biological_process	6	Cla014161	1	1450	16	15106	0.801199
GO:0010427	abscisic acid binding	molecular_function	6	Cla015009	1	1450	16	15106	0.801199
GO:0009718	anthocyanin-containing compound biosynthetic process	biological_process	7	Cla022971	1	1450	16	15106	0.801199
GO:0003887	DNA-directed DNA polymerase activity	molecular_function	8	Cla004740	1	1450	16	15106	0.801199
GO:0009846	pollen germination	biological_process	6	Cla021444	1	1450	16	15106	0.801199
GO:0000226	microtubule cytoskeleton organization	biological_process	6	Cla003577	1	1450	16	15106	0.801199
GO:0090502	RNA phosphodiester bond hydrolysis, endonucleolytic	biological_process	10	Cla022149	1	1450	16	15106	0.801199
GO:0000785	chromatin	cellular_component	11	Cla003658	1	1450	16	15106	0.801199
GO:0003690	double-stranded DNA binding	molecular_function	8	Cla006930;Cla010194;Cla015718	3	1450	44	15106	0.80773
GO:0009909	regulation of flower development	biological_process	8	Cla018797;Cla022663;Cla022831	3	1450	44	15106	0.80773
GO:0030247	polysaccharide binding	molecular_function	5	Cla001408;Cla003386;Cla007331;Cla008239	4	1450	57	15106	0.809713
GO:0006366	transcription from RNA polymerase II promoter	biological_process	11	Cla016070;Cla019434	2	1450	31	15106	0.81236
GO:0016759	cellulose synthase activity	molecular_function	8	Cla009966;Cla012824	2	1450	31	15106	0.81236
GO:0044550	secondary metabolite biosynthetic process	biological_process	6	Cla002526;Cla010021;Cla010023;Cla010027;Cla016840;Cla019064;Cla020723;Cla020724;Cla020726	9	1450	119	15106	0.817927
GO:0005783	endoplasmic reticulum	cellular_component	9	Cla001514;Cla002814;Cla002815;Cla003245;Cla004203;Cla004637;Cla005884;Cla006996;Cla008263;Cla009553;Cla009719;Cla009843;Cla011396;Cla012790;Cla014911;Cla014984;Cla015701;Cla016060;Cla017444;Cla017687;Cla018056;Cla018715;Cla018871;Cla018903;Cla018924;Cla019156;Cla019780;Cla021363;Cla022909;Cla022956;Cla023382	31	1450	371	15106	0.818265
GO:0003697	single-stranded DNA binding	molecular_function	8	Cla006930;Cla018018;Cla019749	3	1450	45	15106	0.819809
GO:0006364	rRNA processing	biological_process	11	Cla006052;Cla010956;Cla016615	3	1450	45	15106	0.819809
GO:0008360	regulation of cell shape	biological_process	9	Cla000896	1	1450	17	15106	0.820302
GO:0006487	protein N-linked glycosylation	biological_process	9	Cla004628	1	1450	17	15106	0.820302
GO:0043130	ubiquitin binding	molecular_function	6	Cla003434	1	1450	17	15106	0.820302
GO:0007030	Golgi organization	biological_process	5	Cla016432	1	1450	17	15106	0.820302
GO:0006306	DNA methylation	biological_process	11	Cla004759	1	1450	17	15106	0.820302
GO:0032259	methylation	biological_process	4	Cla002219;Cla007521;Cla007607;Cla007609;Cla007608;Cla014579;Cla019322;Cla020396;Cla020449;Cla022513	9	1450	120	15106	0.825342
GO:0031047	gene silencing by RNA	biological_process	10	Cla001057	1	1450	18	15106	0.83757
GO:0017025	TBP-class protein binding	molecular_function	6	Cla014420	1	1450	18	15106	0.83757
GO:0051017	actin filament bundle assembly	biological_process	9	Cla002220	1	1450	18	15106	0.83757
GO:0008033	tRNA processing	biological_process	11	Cla009578	1	1450	18	15106	0.83757
GO:0004527	exonuclease activity	molecular_function	7	Cla018467	1	1450	18	15106	0.83757
GO:0005992	trehalose biosynthetic process	biological_process	8	Cla014481	1	1450	18	15106	0.83757
GO:0010053	root epidermal cell differentiation	biological_process	7	Cla014406	1	1450	18	15106	0.83757
GO:0009910	negative regulation of flower development	biological_process	9	Cla021326	1	1450	18	15106	0.83757
GO:0004521	endoribonuclease activity	molecular_function	8	Cla005315	1	1450	18	15106	0.83757
GO:0008540	proteasome regulatory particle, base subcomplex	cellular_component	10	Cla014420	1	1450	18	15106	0.83757
GO:0018024	histone-lysine N-methyltransferase activity	molecular_function	10	Cla017357	1	1450	18	15106	0.83757
GO:0003713	transcription coactivator activity	molecular_function	6	Cla010130;Cla013633	2	1450	33	15106	0.839115
GO:0051707	response to other organism	biological_process	6	Cla018858;Cla020846	2	1450	33	15106	0.839115
GO:0010468	regulation of gene expression	biological_process	7	Cla005698;Cla018546	2	1450	33	15106	0.839115
GO:0005886	plasma membrane	cellular_component	5	Cla000159;Cla000578;Cla000704;Cla000765;Cla000828;Cla000971;Cla001161;Cla001163;Cla001319;Cla001434;Cla001490;Cla001727;Cla002414;Cla002591;Cla002597;Cla002788;Cla002787;Cla002814;Cla002815;Cla003245;Cla003276;Cla003448;Cla003972;Cla004058;Cla004339;Cla004596;Cla004710;Cla005003;Cla005200;Cla005243;Cla005252;Cla005387;Cla005455;Cla005570;Cla005669;Cla005670;Cla005693;Cla005698;Cla005752;Cla005769…	176	1450	1954	15106	0.839563
GO:0009736	cytokinin-activated signaling pathway	biological_process	8	Cla009352;Cla019973;Cla022718	3	1450	47	15106	0.842034
GO:0005623	cell	cellular_component	3	Cla003538;Cla016401;Cla018056	3	1450	47	15106	0.842034
GO:0046910	pectinesterase inhibitor activity	molecular_function	5	Cla012554;Cla014927	2	1450	34	15106	0.851154
GO:0010228	vegetative to reproductive phase transition of meristem	biological_process	5	Cla005103;Cla006882;Cla017357	3	1450	48	15106	0.852228
GO:0015706	nitrate transport	biological_process	8	Cla011567	1	1450	19	15106	0.85318
GO:0009411	response to UV	biological_process	7	Cla006818	1	1450	19	15106	0.85318
GO:0000470	maturation of LSU-rRNA	biological_process	12	Cla015213	1	1450	19	15106	0.85318
GO:0004725	protein tyrosine phosphatase activity	molecular_function	9	Cla004036	1	1450	19	15106	0.85318
GO:0017137	Rab GTPase binding	molecular_function	9	Cla008942	1	1450	19	15106	0.85318
GO:0000139	Golgi membrane	cellular_component	11	Cla008705;Cla008849;Cla009966;Cla010189;Cla010601;Cla012824;Cla017384;Cla017444;Cla018056;Cla018356;Cla018365;Cla018366	12	1450	161	15106	0.857876
GO:0016568	chromatin modification	biological_process	7	Cla004351;Cla021326;Cla021547	3	1450	49	15106	0.861844
GO:0071944	cell periphery	cellular_component	5	Cla012554;Cla014927	2	1450	35	15106	0.862365
GO:0071554	cell wall organization or biogenesis	biological_process	4	Cla009685;Cla016467	2	1450	35	15106	0.862365
GO:0004872	receptor activity	molecular_function	3	Cla015009	1	1450	20	15106	0.867291
GO:0031902	late endosome membrane	cellular_component	11	Cla018056	1	1450	20	15106	0.867291
GO:0071011	precatalytic spliceosome	cellular_component	9	Cla013355	1	1450	20	15106	0.867291
GO:0000784	nuclear chromosome, telomeric region	cellular_component	13	Cla004740	1	1450	20	15106	0.867291
GO:0031146	SCF-dependent proteasomal ubiquitin-dependent protein catabolic process	biological_process	11	Cla022626	1	1450	20	15106	0.867291
GO:0043424	protein histidine kinase binding	molecular_function	8	Cla009352	1	1450	20	15106	0.867291
GO:0031965	nuclear membrane	cellular_component	12	Cla014812	1	1450	20	15106	0.867291
GO:0006281	DNA repair	biological_process	9	Cla004740;Cla013438;Cla018467;Cla019052;Cla019624;Cla020743;Cla021547	7	1450	103	15106	0.87608
GO:0048366	leaf development	biological_process	9	Cla007239;Cla013633;Cla017664	3	1450	51	15106	0.879436
GO:0008061	chitin binding	molecular_function	5	Cla019803	1	1450	21	15106	0.880047
GO:0071013	catalytic step 2 spliceosome	cellular_component	9	Cla013355	1	1450	21	15106	0.880047
GO:0006400	tRNA modification	biological_process	12	Cla006914	1	1450	21	15106	0.880047
GO:0016413	O-acetyltransferase activity	molecular_function	8	Cla009685;Cla016467	2	1450	37	15106	0.882498
GO:0007165	signal transduction	biological_process	6	Cla004652;Cla004956;Cla012588;Cla013017;Cla013636;Cla017139;Cla017242;Cla019351;Cla019863;Cla021119;Cla022590	11	1450	154	15106	0.884144
GO:0004674	protein serine/threonine kinase activity	molecular_function	8	Cla000704;Cla000896;Cla001163;Cla001319;Cla001490;Cla003004;Cla003448;Cla005698;Cla005930;Cla005944;Cla007393;Cla007397;Cla007476;Cla008301;Cla008765;Cla009408;Cla009793;Cla010837;Cla011070;Cla011115;Cla011463;Cla013558;Cla013903;Cla015191;Cla015419;Cla015437;Cla016726;Cla016775;Cla017931;Cla018444;Cla018485;Cla019412;Cla019418;Cla019437;Cla019508;Cla019852;Cla020419;Cla020640;Cla020764;Cla021452…	44	1450	537	15106	0.886792
GO:0043531	ADP binding	molecular_function	9	Cla019863;Cla020705	2	1450	38	15106	0.891509
GO:0030244	cellulose biosynthetic process	biological_process	10	Cla012824;Cla017384	2	1450	38	15106	0.891509
GO:0006887	exocytosis	biological_process	6	Cla018561;Cla020106	2	1450	38	15106	0.891509
GO:0016036	cellular response to phosphate starvation	biological_process	9	Cla018501	1	1450	22	15106	0.891577
GO:0005543	phospholipid binding	molecular_function	5	Cla018923	1	1450	22	15106	0.891577
GO:0030433	ER-associated ubiquitin-dependent protein catabolic process	biological_process	11	Cla014420	1	1450	22	15106	0.891577
GO:0006310	DNA recombination	biological_process	9	Cla019052	1	1450	22	15106	0.891577
GO:0010087	phloem or xylem histogenesis	biological_process	6	Cla005243	1	1450	22	15106	0.891577
GO:0005524	ATP binding	molecular_function	9	Cla000391;Cla000578;Cla000704;Cla000874;Cla000971;Cla001163;Cla001490;Cla002263;Cla002591;Cla002756;Cla002957;Cla003448;Cla004847;Cla005252;Cla005540;Cla005637;Cla005698;Cla005789;Cla005930;Cla005944;Cla005971;Cla006312;Cla006818;Cla007397;Cla007400;Cla007476;Cla008301;Cla008723;Cla008765;Cla009383;Cla009818;Cla009910;Cla010837;Cla011070;Cla011115;Cla011460;Cla011463;Cla013304;Cla013455;Cla013558…	83	1450	974	15106	0.893235
GO:0003779	actin binding	molecular_function	6	Cla002220;Cla006040;Cla014862	3	1450	53	15106	0.895008
GO:0012505	endomembrane system	cellular_component	5	Cla001757;Cla001758;Cla002290;Cla013533;Cla018226	5	1450	81	15106	0.899207
GO:0010043	response to zinc ion	biological_process	7	Cla017711	1	1450	23	15106	0.901999
GO:0031966	mitochondrial membrane	cellular_component	12	Cla007760	1	1450	23	15106	0.901999
GO:0008171	O-methyltransferase activity	molecular_function	7	Cla022971	1	1450	23	15106	0.901999
GO:0005739	mitochondrion	cellular_component	9	Cla000152;Cla000304;Cla000391;Cla000465;Cla000472;Cla000753;Cla001398;Cla001638;Cla002202;Cla002233;Cla002414;Cla002597;Cla002788;Cla002787;Cla002944;Cla003284;Cla003902;Cla003952;Cla004574;Cla004611;Cla004691;Cla005062;Cla005315;Cla005326;Cla005481;Cla005540;Cla005637;Cla005645;Cla006095;Cla006454;Cla006699;Cla006914;Cla007239;Cla007333;Cla007353;Cla007760;Cla009550;Cla009578;Cla010194;Cla010299…	101	1450	1179	15106	0.905497
GO:0022857	transmembrane transporter activity	molecular_function	4	Cla008460;Cla009355;Cla013818	3	1450	55	15106	0.908747
GO:0004672	protein kinase activity	molecular_function	7	Cla002591;Cla005252;Cla005944;Cla007476;Cla008723;Cla010837;Cla011070;Cla011463;Cla015501;Cla016363;Cla018444;Cla020279;Cla020419;Cla021452	14	1450	197	15106	0.910868
GO:0000151	ubiquitin ligase complex	cellular_component	7	Cla002957	1	1450	24	15106	0.911421
GO:0004176	ATP-dependent peptidase activity	molecular_function	7	Cla010328	1	1450	24	15106	0.911421
GO:0048510	regulation of timing of transition from vegetative to reproductive phase	biological_process	11	Cla018604	1	1450	24	15106	0.911421
GO:0010090	trichome morphogenesis	biological_process	8	Cla006161	1	1450	24	15106	0.911421
GO:0006486	protein glycosylation	biological_process	8	Cla010189;Cla021574	2	1450	41	15106	0.914829
GO:0005730	nucleolus	cellular_component	11	Cla000830;Cla002944;Cla011530;Cla014481;Cla014774;Cla015061;Cla017951;Cla018977;Cla019179;Cla019793;Cla019889;Cla020920;Cla021441	13	1450	187	15106	0.918672
GO:0007166	cell surface receptor signaling pathway	biological_process	7	Cla022527	1	1450	25	15106	0.919937
GO:0008536	Ran GTPase binding	molecular_function	9	Cla017139	1	1450	25	15106	0.919937
GO:0010181	FMN binding	molecular_function	7	Cla012540	1	1450	25	15106	0.919937
GO:0004842	ubiquitin-protein transferase activity	molecular_function	6	Cla008618;Cla015830;Cla017746;Cla017845;Cla018782;Cla019799;Cla019798;Cla020328;Cla022402;Cla022626;Cla023445	10	1450	150	15106	0.919991
GO:0006413	translational initiation	biological_process	8	Cla018732;Cla020022	2	1450	42	15106	0.921494
GO:0005654	nucleoplasm	cellular_component	11	Cla005789;Cla011530;Cla013783;Cla019179	4	1450	72	15106	0.924381
GO:0016740	transferase activity	molecular_function	4	Cla006161;Cla006545;Cla008705;Cla010557;Cla012824;Cla013586;Cla017921;Cla019295	8	1450	126	15106	0.925803
GO:0005747	mitochondrial respiratory chain complex I	cellular_component	15	Cla020888	1	1450	26	15106	0.927635
GO:0016226	iron-sulfur cluster assembly	biological_process	5	Cla017693	1	1450	26	15106	0.927635
GO:0009931	calcium-dependent protein serine/threonine kinase activity	molecular_function	9	Cla013662;Cla013661	1	1450	26	15106	0.927635
GO:0004197	cysteine-type endopeptidase activity	molecular_function	8	Cla020540	1	1450	26	15106	0.927635
GO:0004683	calmodulin-dependent protein kinase activity	molecular_function	9	Cla013662;Cla013661	1	1450	26	15106	0.927635
GO:0051537	2 iron, 2 sulfur cluster binding	molecular_function	6	Cla015464	1	1450	26	15106	0.927635
GO:0004222	metalloendopeptidase activity	molecular_function	8	Cla003070	1	1450	26	15106	0.927635
GO:0006338	chromatin remodeling	biological_process	8	Cla010130	1	1450	26	15106	0.927635
GO:0004386	helicase activity	molecular_function	9	Cla017844;Cla021547	2	1450	43	15106	0.927666
GO:0000209	protein polyubiquitination	biological_process	11	Cla008564;Cla011758	2	1450	43	15106	0.927666
GO:0003682	chromatin binding	molecular_function	4	Cla004759;Cla007645;Cla010130;Cla017139;Cla020879	5	1450	87	15106	0.929441
GO:0007131	reciprocal meiotic recombination	biological_process	7	Cla021477	1	1450	27	15106	0.934593
GO:0009832	plant-type cell wall biogenesis	biological_process	6	Cla017384	1	1450	27	15106	0.934593
GO:0035556	intracellular signal transduction	biological_process	7	Cla003004;Cla009408;Cla009793;Cla013662;Cla013661;Cla016726;Cla020640	6	1450	102	15106	0.934945
GO:0055085	transmembrane transport	biological_process	5	Cla002911;Cla006779;Cla009733;Cla009818;Cla011338;Cla011339;Cla023479	7	1450	116	15106	0.937069
GO:0046777	protein autophosphorylation	biological_process	9	Cla000704;Cla005944;Cla013662;Cla013661;Cla020419	4	1450	75	15106	0.937914
GO:0008375	acetylglucosaminyltransferase activity	molecular_function	7	Cla004628	1	1450	28	15106	0.940882
GO:0051015	actin filament binding	molecular_function	7	Cla002220	1	1450	28	15106	0.940882
GO:0004568	chitinase activity	molecular_function	7	Cla019803	1	1450	28	15106	0.940882
GO:0005575	cellular_component	cellular_component	2	Cla000214;Cla000287;Cla002234;Cla004795;Cla005087;Cla006958;Cla009079;Cla010219;Cla010221;Cla011529;Cla011706;Cla012354;Cla013900;Cla014943;Cla018407	15	1450	221	15106	0.944686
GO:0016301	kinase activity	molecular_function	6	Cla000704;Cla000971;Cla001163;Cla001490;Cla002591;Cla003448;Cla005252;Cla005698;Cla005930;Cla007397;Cla008301;Cla008723;Cla008765;Cla010837;Cla011115;Cla013558;Cla013903;Cla015191;Cla015419;Cla015501;Cla016642;Cla016775;Cla018324;Cla018444;Cla018485;Cla019508;Cla019852;Cla020279;Cla020419;Cla021683;Cla022195;Cla022477;Cla022605	33	1450	438	15106	0.945874
GO:0000166	nucleotide binding	molecular_function	5	Cla000861;Cla001694;Cla002701;Cla003960;Cla005197;Cla006741;Cla008188;Cla010010;Cla014712;Cla015269;Cla017693;Cla017815;Cla019239;Cla020077;Cla022728;Cla023017;Cla023036	17	1450	247	15106	0.947427
GO:0018105	peptidyl-serine phosphorylation	biological_process	9	Cla000896;Cla013662;Cla013661	2	1450	47	15106	0.948054
GO:0006511	ubiquitin-dependent protein catabolic process	biological_process	9	Cla002957;Cla015830;Cla016702;Cla018782;Cla022402	5	1450	93	15106	0.951313
GO:0009867	jasmonic acid mediated signaling pathway	biological_process	8	Cla011761	1	1450	30	15106	0.951706
GO:0006357	regulation of transcription from RNA polymerase II promoter	biological_process	12	Cla010130;Cla010220	2	1450	48	15106	0.95222
GO:0005525	GTP binding	molecular_function	9	Cla006699;Cla007758;Cla010486;Cla013332;Cla014576;Cla016776;Cla023227	7	1450	122	15106	0.954911
GO:0008422	beta-glucosidase activity	molecular_function	8	Cla004804	1	1450	31	15106	0.956351
GO:0003723	RNA binding	molecular_function	6	Cla000861;Cla001057;Cla001694;Cla002701;Cla003960;Cla005197;Cla005789;Cla006741;Cla008188;Cla010010;Cla010956;Cla013346;Cla013355;Cla013513;Cla014576;Cla014712;Cla015213;Cla015269;Cla016615;Cla017013;Cla017815;Cla019179;Cla019239;Cla020077;Cla021812;Cla022728;Cla023017;Cla023036	28	1450	387	15106	0.958595
GO:0005622	intracellular	cellular_component	5	Cla002593;Cla002701;Cla011552;Cla014808;Cla014999;Cla016401;Cla016776;Cla018056;Cla019806;Cla021571;Cla022186;Cla023121	12	1450	190	15106	0.959339
GO:0003743	translation initiation factor activity	molecular_function	8	Cla018732;Cla020022	2	1450	50	15106	0.959614
GO:0000724	double-strand break repair via homologous recombination	biological_process	11	Cla017844	1	1450	32	15106	0.960549
GO:0002181	cytoplasmic translation	biological_process	8	Cla017257	1	1450	32	15106	0.960549
GO:0005778	peroxisomal membrane	cellular_component	12	Cla019884	1	1450	32	15106	0.960549
GO:0009834	plant-type secondary cell wall biogenesis	biological_process	7	Cla008705	1	1450	32	15106	0.960549
GO:0016746	transferase activity, transferring acyl groups	molecular_function	5	Cla008263	1	1450	32	15106	0.960549
GO:0000027	ribosomal large subunit assembly	biological_process	7	Cla004983	1	1450	32	15106	0.960549
GO:0003676	nucleic acid binding	molecular_function	5	Cla000861;Cla002701;Cla003960;Cla006741;Cla008188;Cla010010;Cla012754;Cla013513;Cla014795;Cla015269;Cla018432;Cla020077;Cla021547;Cla022513;Cla022728;Cla023017;Cla023036;Cla023216	18	1450	267	15106	0.961358
GO:0005200	structural constituent of cytoskeleton	molecular_function	4	Cla013304	1	1450	33	15106	0.964344
GO:0044822	poly(A) RNA binding	molecular_function	7	Cla015788	1	1450	34	15106	0.967774
GO:0006623	protein targeting to vacuole	biological_process	7	Cla018056	1	1450	34	15106	0.967774
GO:0006606	protein import into nucleus	biological_process	6	Cla014812	1	1450	35	15106	0.970875
GO:0009873	ethylene-activated signaling pathway	biological_process	8	Cla000765;Cla014916;Cla016702;Cla018834;Cla022402	5	1450	102	15106	0.972753
GO:0004721	phosphoprotein phosphatase activity	molecular_function	8	Cla002220;Cla004243	2	1450	55	15106	0.973603
GO:0005802	trans-Golgi network	cellular_component	10	Cla002219;Cla005570;Cla010313;Cla011542;Cla018056;Cla018142;Cla020449;Cla022584;Cla022997	9	1450	160	15106	0.975208
GO:0042787	protein ubiquitination involved in ubiquitin-dependent protein catabolic process	biological_process	10	Cla017746;Cla017845	2	1450	56	15106	0.975774
GO:0004702	receptor signaling protein serine/threonine kinase activity	molecular_function	9	Cla022757	1	1450	37	15106	0.97621
GO:0003924	GTPase activity	molecular_function	9	Cla005359;Cla007758;Cla010962;Cla011552;Cla013332;Cla017695	6	1450	119	15106	0.976671
GO:0006897	endocytosis	biological_process	7	Cla000896	1	1450	38	15106	0.978499
GO:0003674	molecular_function	molecular_function	2	Cla000800;Cla000830;Cla000921;Cla000953;Cla001104;Cla001398;Cla001510;Cla001638;Cla002097;Cla002152;Cla002233;Cla002271;Cla002272;Cla002626;Cla002694;Cla002719;Cla002730;Cla002752;Cla002759;Cla002761;Cla003455;Cla003674;Cla003961;Cla004025;Cla004058;Cla004077;Cla004189;Cla004286;Cla004656;Cla004898;Cla004960;Cla005081;Cla005087;Cla005099;Cla005171;Cla005219;Cla005271;Cla005378;Cla005511;Cla005558…	177	1450	2102	15106	0.979419
GO:0000398	mRNA splicing, via spliceosome	biological_process	11	Cla001694;Cla013355	2	1450	58	15106	0.97961
GO:0004712	protein serine/threonine/tyrosine kinase activity	molecular_function	8	Cla000971	1	1450	39	15106	0.980568
GO:0040008	regulation of growth	biological_process	4	Cla019401	1	1450	39	15106	0.980568
GO:0003684	damaged DNA binding	molecular_function	7	Cla021477	1	1450	39	15106	0.980568
GO:0035091	phosphatidylinositol binding	molecular_function	6	Cla017139	1	1450	39	15106	0.980568
GO:0000462	maturation of SSU-rRNA from tricistronic rRNA transcript (SSU-rRNA, 5.8S rRNA, LSU-rRNA	biological_process	13	Cla020737	1	1450	40	15106	0.982438
GO:0022627	cytosolic small ribosomal subunit	cellular_component	12	Cla009625;Cla020737	2	1450	60	15106	0.982854
GO:0008168	methyltransferase activity	molecular_function	6	Cla007521;Cla022513	2	1450	62	15106	0.985594
GO:0008380	RNA splicing	biological_process	10	Cla008188	1	1450	43	15106	0.987037
GO:0006396	RNA processing	biological_process	9	Cla019239	1	1450	43	15106	0.987037
GO:0008565	protein transporter activity	molecular_function	5	Cla016432;Cla023121	2	1450	66	15106	0.989855
GO:0080008	Cul4-RING E3 ubiquitin ligase complex	cellular_component	9	Cla022082;Cla023134	2	1450	66	15106	0.989855
GO:0010501	RNA secondary structure unwinding	biological_process	9	Cla019142	1	1450	46	15106	0.990432
GO:0008233	peptidase activity	molecular_function	5	Cla010335	1	1450	53	15106	0.99529
GO:0022625	cytosolic large ribosomal subunit	cellular_component	11	Cla015213;Cla017013;Cla017257;Cla023307	4	1450	116	15106	0.996851
GO:0061630	ubiquitin protein ligase activity	molecular_function	7	Cla003328;Cla008564;Cla010103;Cla022892;Cla023386	5	1450	137	15106	0.997693
GO:0016021	integral component of membrane	cellular_component	6	Cla000152;Cla000159;Cla000391;Cla000704;Cla000765;Cla000921;Cla000953;Cla001161;Cla001163;Cla001490;Cla001510;Cla001514;Cla001790;Cla002640;Cla002752;Cla002759;Cla002814;Cla002815;Cla002911;Cla003070;Cla003448;Cla003455;Cla003933;Cla004286;Cla004356;Cla004551;Cla004574;Cla004596;Cla004628;Cla004710;Cla005081;Cla005196;Cla005203;Cla005252;Cla005387;Cla005455;Cla005698;Cla005930;Cla005944;Cla006213…	167	1450	2099	15106	0.997821
GO:0004004	ATP-dependent RNA helicase activity	molecular_function	11	Cla019142	1	1450	61	15106	0.997906
GO:0006886	intracellular protein transport	biological_process	7	Cla006980;Cla007758;Cla012661;Cla013332;Cla023121	5	1450	143	15106	0.998528
GO:0005768	endosome	cellular_component	9	Cla002219;Cla011542;Cla011813;Cla013332;Cla020449;Cla022997	6	1450	160	15106	0.998567
GO:0008270	zinc ion binding	molecular_function	8	Cla001434;Cla001638;Cla003434;Cla004351;Cla004740;Cla006095;Cla006187;Cla006284;Cla008698;Cla009368;Cla010908;Cla011431;Cla012599;Cla012754;Cla013574;Cla013685;Cla014022;Cla014218;Cla014920;Cla015027;Cla016048;Cla016180;Cla017092;Cla017139;Cla017687;Cla018432;Cla018782;Cla018977;Cla019799;Cla019798;Cla020068;Cla020495;Cla020888;Cla021547;Cla021755;Cla022892;Cla022893;Cla022899	37	1450	593	15106	0.998905
GO:0005774	vacuolar membrane	cellular_component	11	Cla002219;Cla002597;Cla002944;Cla005200;Cla009818;Cla012710;Cla018715;Cla018903;Cla020449;Cla021375;Cla021441	11	1450	251	15106	0.999393
GO:0043161	proteasome-mediated ubiquitin-dependent protein catabolic process	biological_process	10	Cla003328;Cla010103	2	1450	99	15106	0.999487
GO:0016192	vesicle-mediated transport	biological_process	6	Cla005348;Cla005347	1	1450	77	15106	0.999587
GO:0005794	Golgi apparatus	cellular_component	9	Cla002597;Cla004628;Cla005200;Cla006622;Cla008705;Cla008849;Cla009685;Cla009966;Cla010189;Cla010956;Cla011396;Cla011542;Cla012478;Cla013254;Cla013332;Cla013410;Cla014920;Cla015027;Cla015063;Cla015701;Cla016467;Cla017384;Cla017921;Cla017951;Cla018056;Cla018356;Cla018365;Cla018366;Cla018715;Cla018816;Cla018886;Cla019212;Cla022103;Cla022857;Cla022997	35	1450	600	15106	0.999746
GO:0008150	biological_process	biological_process	2	Cla000800;Cla000861;Cla000921;Cla000953;Cla001104;Cla001398;Cla001510;Cla001638;Cla002097;Cla002152;Cla002191;Cla002271;Cla002272;Cla002576;Cla002626;Cla002719;Cla002730;Cla002761;Cla003455;Cla003674;Cla004077;Cla004286;Cla004611;Cla004656;Cla004725;Cla004898;Cla004960;Cla005081;Cla005271;Cla005378;Cla005511;Cla005558;Cla005953;Cla006213;Cla006460;Cla006465;Cla006521;Cla006545;Cla006741;Cla006958…	158	1450	2240	15106	0.999998
