# Supplementary material for: Transcriptome Analysis of Watermelon Leaves Reveals Candidate Genes Responsive to Cucumber green mottle mosaic virus Infection
Source: Int J Mol Sci. 2019 Jan 31;20(3):610. doi: 10.3390/ijms20030610 (PMC6387395; doi:10.3390/ijms20030610)
Supplement: Supplementary file 1 [file ijms-20-00610-s001.zip › ijms-434408 supplementary/Table S3. KEGG_enrichment_Gene.xlsx]

## Sheet: Sheet1
pathway_id	pathway_name	Genes	S gene number	TS gene number	B gene number	TB gene number	pvalue
ko00196	Photosynthesis - antenna proteins	Cla004746;Cla011145;Cla011748;Cla012368;Cla013826;Cla018117;Cla019105;Cla019595;Cla022573;Cla022963	10	821	14	8044	7.95533e-08
ko00630	Glyoxylate and dicarboxylate metabolism	Cla002414;Cla002601;Cla009543;Cla010052;Cla010503;Cla010997;Cla012354;Cla012540;Cla012602;Cla013500;Cla015413;Cla016168;Cla017090;Cla018757;Cla019368;Cla021675;Cla021932;Cla022677;Cla022747	19	821	84	8044	0.000644955
ko00592	alpha-Linolenic acid metabolism	Cla002944;Cla003512;Cla006783;Cla007400;Cla007650;Cla007649;Cla008517;Cla008520;Cla009110;Cla009294;Cla009300;Cla014579;Cla015027;Cla015542;Cla016773;Cla018886;Cla021441;Cla022987	17	821	72	8044	0.000729415
ko00071	Fatty acid degradation	Cla002944;Cla006095;Cla009294;Cla009300;Cla010997;Cla015027;Cla015539;Cla015701;Cla016773;Cla019804;Cla021441;Cla021760	12	821	49	8044	0.00308845
ko00561	Glycerolipid metabolism	Cla000911;Cla003266;Cla003513;Cla003998;Cla004555;Cla006284;Cla006906;Cla009439;Cla010201;Cla011982;Cla012500;Cla012547;Cla012640;Cla012639;Cla013922;Cla014218;Cla015413;Cla015539;Cla015878;Cla015879;Cla017243;Cla017954;Cla018029;Cla018433;Cla019804;Cla021499;Cla021498;Cla022371;Cla023182	27	821	153	8044	0.00312423
ko00195	Photosynthesis	Cla000152;Cla001715;Cla001790;Cla004698;Cla004704;Cla004703;Cla007741;Cla007940;Cla008429;Cla008898;Cla019799;Cla019798	10	821	38	8044	0.00384934
ko00052	Galactose metabolism	Cla003446;Cla004847;Cla009222;Cla010080;Cla010955;Cla011211;Cla011212;Cla012613;Cla014795;Cla015152;Cla015574;Cla015878;Cla015879;Cla017113;Cla017336;Cla018029;Cla018432;Cla018918;Cla020797;Cla023372	20	821	106	8044	0.00476169
ko01212	Fatty acid metabolism	Cla001476;Cla001918;Cla002944;Cla003203;Cla004356;Cla005239;Cla005617;Cla006187;Cla008157;Cla009294;Cla009300;Cla009368;Cla010997;Cla012720;Cla012722;Cla013685;Cla014487;Cla015701;Cla016773;Cla017174;Cla020068;Cla021441;Cla021760	23	821	129	8044	0.00536819
ko00250	Alanine, aspartate and glutamate metabolism	Cla002611;Cla005441;Cla010052;Cla012017;Cla013371;Cla015506;Cla016615;Cla018654;Cla021675;Cla022747;Cla023008;Cla023265	12	821	53	8044	0.00610927
ko00280	Valine, leucine and isoleucine degradation	Cla000753;Cla002944;Cla007333;Cla010997;Cla012017;Cla012937;Cla014641;Cla014787;Cla015539;Cla019804;Cla021441;Cla021755;Cla021760;Cla022656	14	821	69	8044	0.00887778
ko00073	Cutin, suberine and wax biosynthesis	Cla001678;Cla001679;Cla006996;Cla008493;Cla008654;Cla010557;Cla011600;Cla016021;Cla019295;Cla021363;Cla021364;Cla021417	11	821	49	8044	0.00907809
ko00940	Phenylpropanoid biosynthesis	Cla000214;Cla000980;Cla001825;Cla003187;Cla003188;Cla003189;Cla003191;Cla003194;Cla004804;Cla005292;Cla006161;Cla006355;Cla006622;Cla006818;Cla009953;Cla010416;Cla012342;Cla012691;Cla013410;Cla014249;Cla014265;Cla016048;Cla016776;Cla017205;Cla017206;Cla017646;Cla017829;Cla018276;Cla018297;Cla018301;Cla018383;Cla018764;Cla019629;Cla020592;Cla021821;Cla022956;Cla022971	37	821	247	8044	0.0105938
ko00906	Carotenoid biosynthesis	Cla001908;Cla005171;Cla005425;Cla005457;Cla007748;Cla010854;Cla015020;Cla016011;Cla016026;Cla016840;Cla018423;Cla020673;Cla022574	13	821	67	8044	0.0165058
ko00950	Isoquinoline alkaloid biosynthesis	Cla003440;Cla005940;Cla007607;Cla007609;Cla007608;Cla011542;Cla017931;Cla019485;Cla022328;Cla023008;Cla023356	10	821	47	8044	0.0182287
ko00350	Tyrosine metabolism	Cla002425;Cla003440;Cla005940;Cla006095;Cla011542;Cla014613;Cla015027;Cla017931;Cla018858;Cla019485;Cla022328;Cla023008;Cla023356	13	821	69	8044	0.0208163
ko00053	Ascorbate and aldarate metabolism	Cla001819;Cla002645;Cla006606;Cla008184;Cla011244;Cla011558;Cla012640;Cla012639;Cla013254;Cla014164;Cla015539;Cla015786;Cla016814;Cla017711;Cla019072;Cla019804;Cla022385	16	821	92	8044	0.0228734
ko00410	beta-Alanine metabolism	Cla003440;Cla004242;Cla005431;Cla007333;Cla011542;Cla012937;Cla015539;Cla017931;Cla018438;Cla018654;Cla019804;Cla021760;Cla022328	13	821	73	8044	0.0318823
ko04712	Circadian rhythm - plant	Cla000287;Cla000304;Cla002444;Cla009627;Cla009692;Cla010722;Cla013237;Cla013783;Cla014267;Cla017890;Cla018261;Cla018604;Cla018622;Cla018797;Cla018977;Cla019450;Cla019809;Cla022447;Cla022588;Cla022663;Cla022831	21	821	136	8044	0.034738
ko01040	Biosynthesis of unsaturated fatty acids	Cla001918;Cla002944;Cla004356;Cla005239;Cla008157;Cla012720;Cla012722;Cla017174;Cla021441	9	821	46	8044	0.0402207
ko04075	Plant hormone signal transduction	Cla000971;Cla001163;Cla001490;Cla001732;Cla001822;Cla002232;Cla002630;Cla002975;Cla003004;Cla003249;Cla003391;Cla003729;Cla003827;Cla003897;Cla004339;Cla005087;Cla005097;Cla005527;Cla005528;Cla005530;Cla005930;Cla006021;Cla006058;Cla006930;Cla007397;Cla007476;Cla007500;Cla007701;Cla007704;Cla008706;Cla008778;Cla009352;Cla009793;Cla010576;Cla011463;Cla012305;Cla012536;Cla012819;Cla013090;Cla013237…	68	821	552	8044	0.0409568
ko00710	Carbon fixation in photosynthetic organisms	Cla002597;Cla003902;Cla005489;Cla007150;Cla010052;Cla011268;Cla012354;Cla013455;Cla015506;Cla017722;Cla021318;Cla021683;Cla022747;Cla023008;Cla023084;Cla023464	16	821	99	8044	0.0421041
ko01210	2-Oxocarboxylic acid metabolism	Cla000422;Cla002202;Cla002228;Cla002526;Cla010052;Cla010503;Cla013500;Cla014641;Cla015506;Cla016180;Cla016261;Cla018757;Cla022656;Cla022747;Cla023008	15	821	93	8044	0.0487549
ko00640	Propanoate metabolism	Cla000753;Cla001476;Cla007333;Cla010997;Cla012937;Cla021755;Cla021760	7	821	34	8044	0.0524228
ko00531	Glycosaminoglycan degradation	Cla005752;Cla011211;Cla011212;Cla012613;Cla014795;Cla015463;Cla015820;Cla018286;Cla018287;Cla018432;Cla020797;Cla021743	12	821	71	8044	0.0542031
ko00780	Biotin metabolism	Cla001918;Cla003203;Cla005239;Cla014487;Cla017174	5	821	22	8044	0.0664992
ko00360	Phenylalanine metabolism	Cla003440;Cla006818;Cla011542;Cla014613;Cla017931;Cla018297;Cla018301;Cla018858;Cla020306;Cla022328;Cla022956;Cla022971;Cla023008;Cla023356	14	821	90	8044	0.0713465
ko00750	Vitamin B6 metabolism	Cla003103;Cla010864;Cla014193;Cla015453;Cla015595;Cla018652;Cla021121	7	821	37	8044	0.0770964
ko00604	Glycosphingolipid biosynthesis - ganglio series	Cla005752;Cla011211;Cla011212;Cla012613;Cla014795;Cla018432;Cla020797	7	821	38	8044	0.0866018
ko01200	Carbon metabolism	Cla001476;Cla002414;Cla002597;Cla002601;Cla003902;Cla004691;Cla004847;Cla005489;Cla006095;Cla007150;Cla007333;Cla009543;Cla010052;Cla010503;Cla010997;Cla011268;Cla012354;Cla012540;Cla012602;Cla012937;Cla013455;Cla013500;Cla015413;Cla015506;Cla017090;Cla017722;Cla018757;Cla018793;Cla019368;Cla020386;Cla021318;Cla021683;Cla021760;Cla021932;Cla022677;Cla022747;Cla023008;Cla023084;Cla023464	39	821	308	8044	0.0902961
ko00960	Tropane, piperidine and pyridine alkaloid biosynthesis	Cla003440;Cla011542;Cla016187;Cla017923;Cla017931;Cla022328;Cla023008;Cla023356	8	821	46	8044	0.0914613
ko00260	Glycine, serine and threonine metabolism	Cla002202;Cla002414;Cla003440;Cla010052;Cla011542;Cla012017;Cla015413;Cla015539;Cla016168;Cla017931;Cla019160;Cla019368;Cla022328;Cla022677;Cla022747	15	821	102	8044	0.0934784
ko00910	Nitrogen metabolism	Cla002788;Cla002787;Cla013062;Cla017092;Cla017687;Cla021499;Cla021498;Cla021675;Cla023145	7	821	39	8044	0.0967417
ko00901	Indole alkaloid biosynthesis	Cla005884;Cla018903;Cla019544	3	821	12	8044	0.116058
ko00220	Arginine biosynthesis	Cla002611;Cla010052;Cla015506;Cla016180;Cla021675;Cla022747;Cla023008	7	821	41	8044	0.118884
ko00650	Butanoate metabolism	Cla005441;Cla010997;Cla012602;Cla018654;Cla023265	5	821	26	8044	0.119053
ko00480	Glutathione metabolism	Cla003218;Cla004242;Cla005408;Cla012599;Cla013254;Cla014674;Cla015965;Cla017854;Cla018613;Cla019780;Cla020010;Cla020113	12	821	84	8044	0.144901
ko00040	Pentose and glucuronate interconversions	Cla001080;Cla002645;Cla002742;Cla004642;Cla010077;Cla011133;Cla011256;Cla011376;Cla011585;Cla012554;Cla013736;Cla014557;Cla014927;Cla015166;Cla015878;Cla015879;Cla017272;Cla018029;Cla019072;Cla019804;Cla021445	21	821	162	8044	0.149412
ko04146	Peroxisome	Cla001678;Cla001679;Cla002944;Cla005210;Cla008654;Cla008698;Cla009603;Cla011317;Cla011460;Cla011600;Cla012540;Cla015701;Cla017396;Cla019880;Cla019884;Cla021441;Cla021932	16	821	120	8044	0.160801
ko00061	Fatty acid biosynthesis	Cla001476;Cla001918;Cla003203;Cla005239;Cla014487;Cla015701;Cla017174	7	821	45	8044	0.17012
ko00970	Aminoacyl-tRNA biosynthesis	Cla000827;Cla003179;Cla005540;Cla005637;Cla006914;Cla006978;Cla007622;Cla008618;Cla014433;Cla016849;Cla018313;Cla019971;Cla021742;Cla023096	14	821	105	8044	0.180752
ko00300	Lysine biosynthesis	Cla000394;Cla002202;Cla015539	3	821	15	8044	0.191932
ko01051	Biosynthesis of ansamycins	Cla021318	1	821	2	8044	0.193722
ko00270	Cysteine and methionine metabolism	Cla002202;Cla004242;Cla004759;Cla007521;Cla008888;Cla011522;Cla012017;Cla012354;Cla014641;Cla015852;Cla020396;Cla022656;Cla023008;Cla023356	14	821	108	8044	0.209302
ko00511	Other glycan degradation	Cla004725;Cla005240;Cla005752;Cla009678;Cla011211;Cla011212;Cla012613;Cla013105;Cla014795;Cla018432;Cla020132;Cla020797	12	821	92	8044	0.225915
ko00380	Tryptophan metabolism	Cla000422;Cla000480;Cla002228;Cla002271;Cla002272;Cla004691;Cla010997;Cla015539;Cla016261;Cla019804;Cla020306;Cla021932	12	821	92	8044	0.225915
ko00620	Pyruvate metabolism	Cla001306;Cla001307;Cla001308;Cla001476;Cla002601;Cla005326;Cla010997;Cla011268;Cla012354;Cla015539;Cla019804;Cla020386;Cla021683;Cla023084	13	821	102	8044	0.238696
ko00909	Sesquiterpenoid and triterpenoid biosynthesis	Cla004416;Cla005652;Cla015470;Cla020903	4	821	25	8044	0.247718
ko00966	Glucosinolate biosynthesis	Cla000422;Cla002228;Cla002526;Cla016261	4	821	25	8044	0.247718
ko00941	Flavonoid biosynthesis	Cla000287;Cla001290;Cla004982;Cla005451;Cla006161;Cla009732;Cla010665;Cla012182;Cla019064;Cla022971	10	821	77	8044	0.257482
ko00450	Selenocompound metabolism	Cla008888;Cla018871;Cla018924;Cla020822	4	821	26	8044	0.271112
ko00430	Taurine and hypotaurine metabolism	Cla018654;Cla019015	2	821	10	8044	0.271885
ko00460	Cyanoamino acid metabolism	Cla000980;Cla002414;Cla002526;Cla004804;Cla005292;Cla010416;Cla018383;Cla018739;Cla019474;Cla019629;Cla020575;Cla022833;Cla022835	13	821	108	8044	0.306938
ko00591	Linoleic acid metabolism	Cla008517;Cla008520;Cla015542;Cla018886;Cla019897;Cla022987	6	821	46	8044	0.327355
ko00020	Citrate cycle (TCA cycle)	Cla004691;Cla010503;Cla012354;Cla013500;Cla018757;Cla020386;Cla023084	7	821	56	8044	0.345217
ko00310	Lysine degradation	Cla004691;Cla010997;Cla011126;Cla015539;Cla017357;Cla019804	6	821	47	8044	0.346165
ko00261	Monobactam biosynthesis	Cla002202;Cla020822	2	821	12	8044	0.350519
ko00740	Riboflavin metabolism	Cla002263;Cla014136	2	821	13	8044	0.388802
ko03030	DNA replication	Cla004740;Cla006252;Cla009910;Cla015137;Cla017844;Cla019052;Cla020078;Cla021861;Cla022243	9	821	78	8044	0.401465
ko04141	Protein processing in endoplasmic reticulum	Cla000300;Cla001778;Cla002694;Cla002957;Cla003734;Cla005204;Cla005206;Cla005645;Cla009079;Cla009642;Cla009996;Cla010141;Cla010907;Cla012434;Cla012790;Cla013418;Cla013874;Cla014905;Cla015627;Cla015830;Cla015913;Cla016060;Cla016401;Cla016562;Cla018008;Cla018195;Cla018968;Cla019212;Cla019311;Cla019390;Cla019863;Cla019951;Cla021863;Cla022402;Cla023348	35	821	328	8044	0.41592
ko00253	Tetracycline biosynthesis	Cla001476	1	821	5	8044	0.416331
ko00860	Porphyrin and chlorophyll metabolism	Cla007272;Cla008279;Cla010824;Cla012499;Cla018501;Cla019108;Cla019322;Cla019451;Cla020152;Cla020901;Cla022180;Cla022670;Cla023399	13	821	117	8044	0.416713
ko00590	Arachidonic acid metabolism	Cla005210;Cla009603;Cla017396;Cla018886	4	821	33	8044	0.439053
ko00330	Arginine and proline metabolism	Cla004242;Cla005431;Cla015539;Cla017928;Cla019804;Cla020306;Cla023008	7	821	62	8044	0.449107
ko00900	Terpenoid backbone biosynthesis	Cla004566;Cla009550;Cla010601;Cla010997;Cla012499;Cla019108;Cla019880;Cla020152	8	821	73	8044	0.471891
ko04120	Ubiquitin mediated proteolysis	Cla002694;Cla002957;Cla004652;Cla004956;Cla008564;Cla009079;Cla010141;Cla010907;Cla014406;Cla015830;Cla017139;Cla017242;Cla017746;Cla017845;Cla018598;Cla022082;Cla022402;Cla023121;Cla023386	19	821	181	8044	0.484746
ko03410	Base excision repair	Cla004740;Cla009071;Cla013438;Cla014214;Cla018108;Cla020078;Cla020743;Cla022513	8	821	74	8044	0.487713
ko00944	Flavone and flavonol biosynthesis	Cla017769;Cla019064	2	821	17	8044	0.529909
ko00903	Limonene and pinene degradation	Cla010021;Cla010023;Cla010027;Cla014022;Cla019804;Cla020723;Cla020724;Cla020726	8	821	78	8044	0.549501
ko03430	Mismatch repair	Cla006252;Cla018467;Cla019052;Cla019624;Cla021477;Cla021861	6	821	59	8044	0.567239
ko00072	Synthesis and degradation of ketone bodies	Cla010997	1	821	8	8044	0.577533
ko00500	Starch and sucrose metabolism	Cla000980;Cla001080;Cla001408;Cla001638;Cla003386;Cla004804;Cla005292;Cla006366;Cla007331;Cla007635;Cla008239;Cla008766;Cla008892;Cla009124;Cla009332;Cla009383;Cla009751;Cla010077;Cla010416;Cla011131;Cla011133;Cla011256;Cla011370;Cla011371;Cla011374;Cla011376;Cla011585;Cla011923;Cla012478;Cla012554;Cla012824;Cla014183;Cla014481;Cla014557;Cla014927;Cla015166;Cla015574;Cla017272;Cla017369;Cla017384…	47	821	469	8044	0.578191
ko00340	Histidine metabolism	Cla013825;Cla015539;Cla019804	3	821	29	8044	0.579892
ko01230	Biosynthesis of amino acids	Cla000394;Cla002202;Cla002414;Cla002597;Cla002611;Cla003615;Cla003902;Cla004355;Cla004847;Cla005489;Cla010052;Cla010503;Cla013455;Cla013500;Cla014446;Cla014641;Cla015506;Cla015539;Cla016180;Cla017722;Cla017928;Cla018757;Cla018793;Cla021318;Cla021675;Cla022656;Cla022747;Cla023008;Cla023356	29	821	291	8044	0.584559
ko00010	Glycolysis / Gluconeogenesis	Cla002597;Cla003902;Cla004847;Cla005489;Cla006095;Cla013455;Cla014596;Cla015027;Cla015539;Cla017722;Cla018087;Cla018918;Cla019804;Cla020386;Cla023084	15	821	151	8044	0.584783
ko03440	Homologous recombination	Cla006252;Cla012754;Cla014862;Cla018018;Cla019052;Cla021468;Cla021469;Cla021547;Cla021861	9	821	93	8044	0.618223
ko00942	Anthocyanin biosynthesis	Cla006655;Cla010353	2	821	20	8044	0.620228
ko00402	Benzoxazinoid biosynthesis	Cla003403	1	821	9	8044	0.620695
ko02010	ABC transporters	Cla004710;Cla005387;Cla005455;Cla006779;Cla009733;Cla009818;Cla015403;Cla016405;Cla019124	9	821	94	8044	0.631283
ko04140	Regulation of autophagy	Cla001951;Cla008453;Cla010460;Cla016284;Cla019643;Cla020328;Cla022624	7	821	74	8044	0.641353
ko00400	Phenylalanine, tyrosine and tryptophan biosynthesis	Cla003615;Cla004355;Cla014446;Cla023008;Cla023356	5	821	55	8044	0.673869
ko00945	Stilbenoid, diarylheptanoid and gingerol biosynthesis	Cla006161;Cla010021;Cla010023;Cla010027;Cla014022;Cla020723;Cla020724;Cla020726;Cla022971	9	821	99	8044	0.692791
ko00670	One carbon pool by folate	Cla002414;Cla019368	2	821	23	8044	0.69656
ko00520	Amino sugar and nucleotide sugar metabolism	Cla001319;Cla002645;Cla003961;Cla005752;Cla006366;Cla007353;Cla007393;Cla009383;Cla012824;Cla015437;Cla015713;Cla017369;Cla017384;Cla018485;Cla018890;Cla019072;Cla019412;Cla019418;Cla019437;Cla019508;Cla019618;Cla021651	22	821	235	8044	0.69978
ko00600	Sphingolipid metabolism	Cla001514;Cla011211;Cla011212;Cla012613;Cla014795;Cla018432;Cla020797	7	821	79	8044	0.708871
ko00770	Pantothenate and CoA biosynthesis	Cla014641;Cla018438;Cla022656	3	821	36	8044	0.726189
ko00760	Nicotinate and nicotinamide metabolism	Cla006312;Cla017903;Cla021692	3	821	36	8044	0.726189
ko00100	Steroid biosynthesis	Cla008914;Cla011396;Cla020903;Cla020920	4	821	49	8044	0.751024
ko00603	Glycosphingolipid biosynthesis - globo series	Cla005752	1	821	13	8044	0.753559
ko00902	Monoterpenoid biosynthesis	Cla005847;Cla010040	2	821	26	8044	0.759736
ko00562	Inositol phosphate metabolism	Cla000578;Cla011244;Cla012640;Cla012639;Cla012937;Cla014161;Cla014999;Cla016814;Cla022186	8	821	95	8044	0.76696
ko00904	Diterpenoid biosynthesis	Cla002362;Cla014984;Cla019586	3	821	41	8044	0.803917
ko00062	Fatty acid elongation	Cla005617;Cla006187;Cla008263;Cla009368;Cla013685;Cla020068	6	821	77	8044	0.811511
ko00290	Valine, leucine and isoleucine biosynthesis	Cla014641;Cla022656	2	821	30	8044	0.82603
ko00564	Glycerophospholipid metabolism	Cla003276;Cla003998;Cla005531;Cla006284;Cla010785;Cla012712;Cla014218;Cla017243;Cla017954;Cla018886;Cla021499;Cla021498	11	821	136	8044	0.83269
ko00905	Brassinosteroid biosynthesis	Cla004637;Cla015588	2	821	31	8044	0.839807
ko04070	Phosphatidylinositol signaling system	Cla000578;Cla006284;Cla013285;Cla014218;Cla014999;Cla019920;Cla021803;Cla022186	8	821	104	8044	0.846028
ko03010	Ribosome	Cla000465;Cla002793;Cla003075;Cla003284;Cla004983;Cla005062;Cla006506;Cla006976;Cla009625;Cla011359;Cla011431;Cla012045;Cla013346;Cla014347;Cla015213;Cla016347;Cla017257;Cla018755;Cla020131;Cla020737;Cla021812;Cla022477;Cla022605;Cla023307;Cla023360	25	821	297	8044	0.873671
ko00790	Folate biosynthesis	Cla016956	1	821	20	8044	0.884191
ko00030	Pentose phosphate pathway	Cla003902;Cla004847;Cla017722;Cla018793;Cla021318	5	821	74	8044	0.886107
ko03420	Nucleotide excision repair	Cla002694;Cla004740;Cla006252;Cla009079;Cla010907;Cla013558;Cla016775;Cla018598;Cla019052;Cla020078;Cla021861	11	821	145	8044	0.88675
ko00051	Fructose and mannose metabolism	Cla003902;Cla004847;Cla015878;Cla015879;Cla017722;Cla018029	6	821	87	8044	0.891112
ko00565	Ether lipid metabolism	Cla012712;Cla018886	2	821	42	8044	0.937695
ko00130	Ubiquinone and other terpenoid-quinone biosynthesis	Cla006818;Cla022956;Cla023356	3	821	58	8044	0.944396
ko00510	N-Glycan biosynthesis	Cla004628;Cla014229	2	821	45	8044	0.952295
ko03050	Proteasome	Cla005505;Cla010328;Cla018165;Cla019316	4	821	77	8044	0.961737
ko04144	Endocytosis	Cla000578;Cla002320;Cla002701;Cla004496;Cla004531;Cla004591;Cla005348;Cla005347;Cla005943;Cla007436;Cla007599;Cla007758;Cla009683;Cla009727;Cla010486;Cla011813;Cla012434;Cla012712;Cla013242;Cla013332;Cla013574;Cla014384;Cla014608;Cla015893;Cla016401;Cla018481;Cla018923;Cla019863;Cla020763;Cla021862;Cla022685;Cla022997	31	821	399	8044	0.962569
ko03015	mRNA surveillance pathway	Cla000861;Cla002221;Cla006741;Cla014207;Cla015269;Cla016898;Cla017815;Cla018037;Cla018544;Cla019710;Cla020758;Cla021596;Cla023036	13	821	192	8044	0.962923
ko00908	Zeatin biosynthesis	Cla004311;Cla018158	2	821	48	8044	0.963593
ko03022	Basal transcription factors	Cla002429;Cla012632;Cla013558;Cla016775	4	821	79	8044	0.967017
ko03013	RNA transport	Cla000861;Cla003262;Cla004898;Cla005481;Cla006040;Cla006741;Cla009578;Cla012661;Cla013513;Cla014712;Cla014812;Cla015269;Cla016898;Cla017179;Cla017288;Cla017287;Cla017444;Cla017815;Cla018242;Cla018544;Cla020846;Cla022571;Cla023036	22	821	302	8044	0.969298
ko04145	Phagosome	Cla007758;Cla010486;Cla012790;Cla013304;Cla017951	5	821	98	8044	0.977041
ko04626	Plant-pathogen interaction	Cla000704;Cla000765;Cla001490;Cla003404;Cla003448;Cla004551;Cla005003;Cla005252;Cla005698;Cla005930;Cla005944;Cla005982;Cla006838;Cla008301;Cla008723;Cla008732;Cla008765;Cla009408;Cla010332;Cla010837;Cla010918;Cla011070;Cla011115;Cla011463;Cla012567;Cla012568;Cla013285;Cla013662;Cla013661;Cla013903;Cla014818;Cla015165;Cla015191;Cla015419;Cla015501;Cla016034;Cla016363;Cla016726;Cla017213;Cla018197…	56	821	694	8044	0.980328
ko03040	Spliceosome	Cla001502;Cla001694;Cla005197;Cla005863;Cla006465;Cla008188;Cla010010;Cla010384;Cla012434;Cla012950;Cla013355;Cla016401;Cla016805;Cla018434;Cla019239;Cla019863;Cla020077;Cla022916;Cla023005;Cla023017;Cla023094	21	821	311	8044	0.987797
ko00190	Oxidative phosphorylation	Cla003577;Cla005799;Cla008279;Cla009659;Cla014222;Cla018501;Cla019314;Cla019451;Cla020888;Cla020901	10	821	178	8044	0.989994
ko00563	Glycosylphosphatidylinositol(GPI)-anchor biosynthesis	Cla017010	1	821	43	8044	0.990362
ko00920	Sulfur metabolism	Cla020822	1	821	45	8044	0.992238
ko03060	Protein export	Cla018601;Cla023075	2	821	68	8044	0.994361
ko00240	Pyrimidine metabolism	Cla002593;Cla003218;Cla004740;Cla018438;Cla018871;Cla018924;Cla020078;Cla021692	8	821	161	8044	0.994746
ko03018	RNA degradation	Cla000861;Cla001398;Cla001495;Cla004611;Cla004847;Cla005789;Cla006741;Cla010881;Cla011315;Cla011761;Cla013731;Cla015269;Cla017815;Cla019099;Cla023036	15	821	254	8044	0.994873
ko00230	Purine metabolism	Cla002593;Cla002756;Cla003218;Cla004740;Cla005483;Cla016615;Cla020078;Cla020822;Cla022334	9	821	184	8044	0.997163
ko04130	SNARE interactions in vesicular transport	Cla023099	1	821	55	8044	0.997374
ko03008	Ribosome biogenesis in eukaryotes	Cla004898;Cla005413;Cla010962;Cla011552;Cla017288;Cla017287;Cla017693;Cla019890	7	821	166	8044	0.998689
