# Supplementary material for: Transcriptome Analysis of Watermelon Leaves Reveals Candidate Genes Responsive to Cucumber green mottle mosaic virus Infection
Source: Int J Mol Sci. 2019 Jan 31;20(3):610. doi: 10.3390/ijms20030610 (PMC6387395; doi:10.3390/ijms20030610)
Supplement: Supplementary file 1 [file ijms-20-00610-s001.zip › ijms-434408 supplementary/Table S4. Plant pathogen interaction.xlsx]

## Sheet: Sheet1
gene_name	GO	KEGG	KO_ENTRY	EC	Description	FPKM.h24_1	FPKM.h24_2	FPKM.h24_3	FPKM.ck_1	FPKM.ck_2	FPKM.ck_3	fc	log2(fc)	pval	qval	regulation	significant
Cla000704	GO:0004674(protein serine/threonine kinase activity);GO:0005524(ATP binding);GO:0005886(plasma membrane);GO:0007623(circadian rhythm);GO:0016021(integral component of membrane);GO:0016301(kinase activity);GO:0046777(protein autophosphorylation)	04626(Plant-pathogen interaction)	K13430	EC:2.7.11.1	Receptor-like protein kinase (AHRD V1 **** Q0WPA7_ARATH); contains Interpro domain(s) IPR002290 Serine/threonine protein kinase	38.1286	25.8419	33.2883	94.9159	38.0168	75.5778	0.466445	-1.10022	0.000379686	0.00883199	down	yes
Cla003448	GO:0004674(protein serine/threonine kinase activity);GO:0005524(ATP binding);GO:0005886(plasma membrane);GO:0006468(protein phosphorylation);GO:0016021(integral component of membrane);GO:0016301(kinase activity)	04626(Plant-pathogen interaction)	K13420	EC:2.7.11.1	Receptor-like protein kinase (AHRD V1 **** C6ZRZ1_SOYBN); contains Interpro domain(s) IPR002290 Serine/threonine protein kinase	0.116522	0.09528	0.155338	0.475666	0.392019	0.775324	0.223456	-2.16194	0.00451225	0.0547208	down	yes
Cla004551	GO:0000293(ferric-chelate reductase activity);GO:0006811(ion transport);GO:0009507(chloroplast);GO:0009767(photosynthetic electron transport chain);GO:0016020(membrane);GO:0016021(integral component of membrane);GO:0016491(oxidoreductase activity);GO:0031969(chloroplast membrane);GO:0046872(metal ion binding)	04626(Plant-pathogen interaction)	K13447	EC:1.6.3.- 1.11.1.-	Ferric reductase oxidase (AHRD V1 **-- D6RVS5_HORVU); contains Interpro domain(s) IPR013130 Ferric reductase-like transmembrane component, N-terminal	9.527	9.45737	10.3532	21.3233	24.7483	19.4654	0.447648	-1.15956	0.000156565	0.00441957	down	yes
Cla005003	GO:0005509(calcium ion binding);GO:0005515(protein binding);GO:0005886(plasma membrane);GO:0050832(defense response to fungus)	04626(Plant-pathogen interaction)	K13448	NA	Calmodulin-like protein 1 (AHRD V1 *-*- B4FRR5_MAIZE); contains Interpro domain(s) IPR011992 EF-Hand type	0	0	0	101.352	47.1081	89.1047	-inf	-inf	2.89745e-67	3.86867e-63	down	yes
Cla005252	GO:0004672(protein kinase activity);GO:0005524(ATP binding);GO:0005886(plasma membrane);GO:0006468(protein phosphorylation);GO:0016021(integral component of membrane);GO:0016301(kinase activity);GO:0016310(phosphorylation)	04626(Plant-pathogen interaction)	K13430	EC:2.7.11.1	Receptor-like kinase (AHRD V1 **** A7VM33_MARPO); contains Interpro domain(s) IPR002290 Serine/threonine protein kinase	2.72357	2.12929	0.705828	4.82048	10.9021	5.7513	0.258858	-1.94977	0.000669147	0.0135166	down	yes
Cla005930	GO:0004674(protein serine/threonine kinase activity);GO:0005524(ATP binding);GO:0005886(plasma membrane);GO:0006468(protein phosphorylation);GO:0016021(integral component of membrane);GO:0016301(kinase activity)	04075(Plant hormone signal transduction);04626(Plant-pathogen interaction)	K13416	EC:2.7.10.1 2.7.11.1	Receptor-like kinase (AHRD V1 **** A7VM36_MARPO); contains Interpro domain(s) IPR002290 Serine/threonine protein kinase	7.12033	3.63401	4.21197	13.7718	6.27449	10.6067	0.488249	-1.03431	0.00991905	0.094062	down	yes
Cla005944	GO:0001944(vasculature development);GO:0004672(protein kinase activity);GO:0004674(protein serine/threonine kinase activity);GO:0005515(protein binding);GO:0005524(ATP binding);GO:0005886(plasma membrane);GO:0006468(protein phosphorylation);GO:0007169(transmembrane receptor protein tyrosine kinase signaling pathway);GO:0010067(procambium histogenesis);GO:0010183(pollen tube guidance);GO:0016021(i…	04626(Plant-pathogen interaction)	K13420	EC:2.7.11.1	Receptor-like protein kinase 3 (AHRD V1 **** Q9LKZ4_SOYBN); contains Interpro domain(s) IPR002290 Serine/threonine protein kinase	0.701336	0.198294	0.308218	1.87094	0.481844	1.23845	0.336332	-1.57204	0.0227588	0.161722	down	yes
Cla008765	GO:0004674(protein serine/threonine kinase activity);GO:0005524(ATP binding);GO:0005886(plasma membrane);GO:0006468(protein phosphorylation);GO:0016301(kinase activity)	04626(Plant-pathogen interaction)	K13430	EC:2.7.11.1	Receptor-like protein kinase At5g59670 (AHRD V1 **** RLK7_ARATH); contains Interpro domain(s) IPR002290 Serine/threonine protein kinase	3.86278	4.63981	3.03287	11.3102	2.45842	10.3373	0.47853	-1.06332	0.0388696	0.227527	down	yes
Cla009408	GO:0004674(protein serine/threonine kinase activity);GO:0005829(cytosol);GO:0006468(protein phosphorylation);GO:0035556(intracellular signal transduction)	04626(Plant-pathogen interaction)	K13414	EC:2.7.11.25	Serine/threonine protein kinase (AHRD V1 *-** D0NNA3_PHYIT); contains Interpro domain(s) IPR002290 Serine/threonine protein kinase	6.93058	6.13808	4.92744	16.4714	11.2073	13.87	0.433133	-1.20712	0.000219965	0.00577926	down	yes
Cla010332	GO:0001666(response to hypoxia);GO:0003677(DNA binding);GO:0003700(transcription factor activity, sequence-specific DNA binding);GO:0005515(protein binding);GO:0005634(nucleus);GO:0006351(transcription, DNA-templated);GO:0006355(regulation of transcription, DNA-templated);GO:0009617(response to bacterium);GO:0009626(plant-type hypersensitive response);GO:0009723(response to ethylene);GO:0009733(r…	04626(Plant-pathogen interaction)	K09422	NA	MYB family transcription factor (AHRD V1 **-* Q9SCU7_ARATH); contains Interpro domain(s) IPR015495 Myb transcription factor	1.71434	1.23099	1.90602	3.78447	6.99327	2.84634	0.356087	-1.4897	0.010192	0.0958686	down	yes
Cla011070	GO:0004672(protein kinase activity);GO:0004674(protein serine/threonine kinase activity);GO:0005524(ATP binding);GO:0005886(plasma membrane);GO:0006468(protein phosphorylation);GO:0007169(transmembrane receptor protein tyrosine kinase signaling pathway);GO:0016021(integral component of membrane)	04626(Plant-pathogen interaction)	K13420	EC:2.7.11.1	Receptor-like kinase (AHRD V1 *-** C0SW26_SOYBN); contains Interpro domain(s) IPR002290 Serine/threonine protein kinase	3.42194	3.30085	1.80495	4.1489	7.52969	5.49748	0.49649	-1.01016	0.00827912	0.0832401	down	yes
Cla011463	GO:0004672(protein kinase activity);GO:0004674(protein serine/threonine kinase activity);GO:0005524(ATP binding);GO:0005886(plasma membrane);GO:0006468(protein phosphorylation);GO:0007169(transmembrane receptor protein tyrosine kinase signaling pathway);GO:0016021(integral component of membrane)	04075(Plant hormone signal transduction);04626(Plant-pathogen interaction)	K13416	EC:2.7.10.1 2.7.11.1	Receptor-like protein kinase (AHRD V1 *-** E0XL18_MAIZE); contains Interpro domain(s) IPR002290 Serine/threonine protein kinase	8.98436	7.47398	9.1267	16.9713	20.3622	17.976	0.462579	-1.11223	0.000587695	0.0123185	down	yes
Cla013285	GO:0000790(nuclear chromatin);GO:0003677(DNA binding);GO:0006342(chromatin silencing)	04070(Phosphatidylinositol signaling system);04626(Plant-pathogen interaction)	K02183	NA	Histone H2A (AHRD V1 ***- A5AFR3_VITVI); contains Interpro domain(s) IPR002119 Histone H2A	0.511835	0.207374	0	0.717658	2.40599	2.06791	0.138534	-2.85168	0.00733488	0.076812	down	yes
Cla015501	GO:0004672(protein kinase activity);GO:0005524(ATP binding);GO:0005576(extracellular region);GO:0005886(plasma membrane);GO:0006468(protein phosphorylation);GO:0016021(integral component of membrane);GO:0016301(kinase activity)	04626(Plant-pathogen interaction)	K13436	EC:2.7.11.1	Receptor-like kinase (AHRD V1 *-** A7VM48_9VIRI); contains Interpro domain(s) IPR002290 Serine/threonine protein kinase	48.6813	37.7956	39.3411	93.1846	75.0925	84.0464	0.498638	-1.00394	0.000214869	0.00568105	down	yes
Cla016034	GO:0005886(plasma membrane);GO:0009507(chloroplast)	04626(Plant-pathogen interaction)	K13420	EC:2.7.11.1	Leucine-rich repeat-containing protein (AHRD V1 **-- Q9LT85_ARATH); contains Interpro domain(s) IPR001611 Leucine-rich repeat	0.387556	0.085688	0.14231	0.83426	0.899707	0.664826	0.25661	-1.96235	0.0132794	0.11358	down	yes
Cla016363	GO:0004672(protein kinase activity);GO:0005524(ATP binding);GO:0005886(plasma membrane);GO:0006468(protein phosphorylation);GO:0016021(integral component of membrane)	04626(Plant-pathogen interaction)	K13420	EC:2.7.11.1	Receptor-like kinase (AHRD V1 **** A7VM19_MARPO); contains Interpro domain(s) IPR002290 Serine/threonine protein kinase	0.341936	0.561468	0.080972	0.061829	0.354548	4.83773	0.187354	-2.41616	0.0396962	0.230145	down	yes
Cla016726	GO:0004674(protein serine/threonine kinase activity);GO:0005634(nucleus);GO:0005737(cytoplasm);GO:0005886(plasma membrane);GO:0035556(intracellular signal transduction)	04626(Plant-pathogen interaction)	K13412	EC:2.7.11.1	Kinase family protein (AHRD V1 **** D7LER6_ARALL); contains Interpro domain(s) IPR002290 Serine/threonine protein kinase	0.265749	1.27244	0.49065	1.4875	3.449	2.86603	0.260023	-1.94329	0.00779225	0.0804646	down	yes
Cla017213	GO:0002237(response to molecule of bacterial origin);GO:0003700(transcription factor activity, sequence-specific DNA binding);GO:0005515(protein binding);GO:0005634(nucleus);GO:0006351(transcription, DNA-templated);GO:0006355(regulation of transcription, DNA-templated);GO:0009751(response to salicylic acid);GO:0010200(response to chitin);GO:0031347(regulation of defense response);GO:0042742(defen…	04626(Plant-pathogen interaction)	K18834	NA	WRKY transcription factor 4 (AHRD V1 **** E7BTN1_VITVI); contains Interpro domain(s) IPR003657 DNA-binding WRKY	3.5326	1.93854	1.737	36.61	3.15927	46.3555	0.0836942	-3.57873	2.37729e-07	2.49934e-05	down	yes
Cla018290	GO:0005249(voltage-gated potassium channel activity);GO:0005887(integral component of plasma membrane);GO:0042391(regulation of membrane potential)	04626(Plant-pathogen interaction)	K05391	NA	Cyclic nucleotide gated channel 7 (AHRD V1 ***- F4I2R9_ARATH); contains Interpro domain(s) IPR000595 Cyclic nucleotide-binding	0.723149	0.705999	1.21817	2.16544	4.41621	1.50972	0.327178	-1.61185	0.00627129	0.0691415	down	yes
Cla019920	GO:0000790(nuclear chromatin);GO:0003677(DNA binding);GO:0006342(chromatin silencing)	04070(Phosphatidylinositol signaling system);04626(Plant-pathogen interaction)	K02183	NA	Histone H2A (AHRD V1 ***- A5B8T6_VITVI); contains Interpro domain(s) IPR002119 Histone H2A	0.726901	0.965001	0.523663	0.670786	2.37634	4.07845	0.310932	-1.68533	0.04876	0.260679	down	yes
Cla000765	GO:0002679(respiratory burst involved in defense response);GO:0004601(peroxidase activity);GO:0005509(calcium ion binding);GO:0005515(protein binding);GO:0005886(plasma membrane);GO:0005887(integral component of plasma membrane);GO:0006952(defense response);GO:0007231(osmosensory signaling pathway);GO:0009723(response to ethylene);GO:0009738(abscisic acid-activated signaling pathway);GO:0009873(e…	04626(Plant-pathogen interaction)	K13447	EC:1.6.3.- 1.11.1.-	Respiratory burst oxidase (AHRD V1 ***- D7KSW1_ARALL); contains Interpro domain(s) IPR013121 Ferric reductase, NAD binding	1.23995	0.195961	0.571144	0.12902	0.120762	0.127317	5.32237	2.41207	0.0191357	0.143957	up	yes
Cla001490	GO:0004674(protein serine/threonine kinase activity);GO:0005524(ATP binding);GO:0005886(plasma membrane);GO:0006468(protein phosphorylation);GO:0008289(lipid binding);GO:0009556(microsporogenesis);GO:0009742(brassinosteroid mediated signaling pathway);GO:0010152(pollen maturation);GO:0016021(integral component of membrane);GO:0016301(kinase activity);GO:0019199(transmembrane receptor protein kina…	04075(Plant hormone signal transduction);04626(Plant-pathogen interaction)	K13416	EC:2.7.10.1 2.7.11.1	Receptor-like kinase (AHRD V1 ***- A7VM18_MARPO); contains Interpro domain(s) IPR013210 Leucine-rich repeat, N-terminal	0.930992	2.32559	3.10188	0.397741	0.139657	0.458174	6.38674	2.67508	0.00556019	0.0632626	up	yes
Cla003404	GO:0005509(calcium ion binding)	04626(Plant-pathogen interaction)	K13448	NA	Calmodulin (AHRD V1 ***- D3PJ43_9MAXI); contains Interpro domain(s) IPR011992 EF-Hand type	21.0077	18.0969	24.0562	0	0	0	inf	inf	5.11154e-29	1.82105e-25	up	yes
Cla005698	GO:0004674(protein serine/threonine kinase activity);GO:0005524(ATP binding);GO:0005886(plasma membrane);GO:0006468(protein phosphorylation);GO:0007169(transmembrane receptor protein tyrosine kinase signaling pathway);GO:0010102(lateral root morphogenesis);GO:0010468(regulation of gene expression);GO:0016021(integral component of membrane);GO:0016301(kinase activity)	04626(Plant-pathogen interaction)	K13420	EC:2.7.11.1	Receptor kinase (AHRD V1 **** D9IAP8_GOSHI); contains Interpro domain(s) IPR002290 Serine/threonine protein kinase	36.106	37.8563	43.5922	15.6643	6.0323	13.4125	3.34826	1.74341	4.05913e-06	0.000266983	up	yes
Cla005982	GO:0003677(DNA binding);GO:0003700(transcription factor activity, sequence-specific DNA binding);GO:0005634(nucleus);GO:0006355(regulation of transcription, DNA-templated);GO:0009651(response to salt stress);GO:0009723(response to ethylene);GO:0009733(response to auxin);GO:0009751(response to salicylic acid);GO:0009753(response to jasmonic acid)	04626(Plant-pathogen interaction)	K09422	NA	Myb-related transcription factor (AHRD V1 **-* B2CZJ1_CAPAN); contains Interpro domain(s) IPR015495 Myb transcription factor	7.96737	2.59144	2.72756	1.04143	0.240035	1.23123	5.28768	2.40264	0.00704893	0.0746371	up	yes
Cla006838	GO:0004198(calcium-dependent cysteine-type endopeptidase activity);GO:0005737(cytoplasm);GO:0006508(proteolysis)	04626(Plant-pathogen interaction)	K13448	NA	Calpain-2 catalytic subunit (AHRD V1 *--- CAN2_CHICK); contains Interpro domain(s) IPR011992 EF-Hand type	20.7472	16.169	9.96444	9.88943	2.6498	6.73042	2.43288	1.28266	0.0141103	0.118268	up	yes
Cla008301	GO:0004674(protein serine/threonine kinase activity);GO:0005524(ATP binding);GO:0005634(nucleus);GO:0006468(protein phosphorylation);GO:0016301(kinase activity);GO:0016310(phosphorylation)	04626(Plant-pathogen interaction)	K18873	NA	Receptor protein kinase-like protein (AHRD V1 **** Q9LJU5_ARATH); contains Interpro domain(s) IPR002290 Serine/threonine protein kinase	14.9043	13.8016	41.5867	12.1742	3.3028	7.76866	3.0239	1.59641	0.00412648	0.0512528	up	yes
Cla008723	GO:0004672(protein kinase activity);GO:0005524(ATP binding);GO:0005886(plasma membrane);GO:0006468(protein phosphorylation);GO:0016301(kinase activity);GO:0016310(phosphorylation)	04626(Plant-pathogen interaction)	K13430	EC:2.7.11.1	Receptor-like protein kinase (AHRD V1 **** Q0WPA7_ARATH); contains Interpro domain(s) IPR002290 Serine/threonine protein kinase	1.88783	0	2.24546	0	0	0	inf	inf	1.48115e-05	0.000713948	up	yes
Cla010837	GO:0004672(protein kinase activity);GO:0004674(protein serine/threonine kinase activity);GO:0005524(ATP binding);GO:0005886(plasma membrane);GO:0006468(protein phosphorylation);GO:0007169(transmembrane receptor protein tyrosine kinase signaling pathway);GO:0016021(integral component of membrane);GO:0016301(kinase activity);GO:0016310(phosphorylation)	04626(Plant-pathogen interaction)	K13420	EC:2.7.11.1	Receptor-like kinase (AHRD V1 **** A7VM43_MARPO); contains Interpro domain(s) IPR002290 Serine/threonine protein kinase	1.19852	1.02512	10.8587	1.82143	0.906192	0.316155	4.29806	2.10369	0.0290918	0.190222	up	yes
Cla010918	GO:0009737(response to abscisic acid)	04626(Plant-pathogen interaction)	K16225	NA	WRKY transcription factor 21 (AHRD V1 **** C9DI10_9ROSI); contains Interpro domain(s) IPR003657 DNA-binding WRKY	1.10372	3.7386	0.549926	0.459993	0.350865	0.455945	4.25658	2.08969	0.0397894	0.230385	up	yes
Cla011115	GO:0004674(protein serine/threonine kinase activity);GO:0005524(ATP binding);GO:0005886(plasma membrane);GO:0006468(protein phosphorylation);GO:0009506(plasmodesma);GO:0016301(kinase activity)	04626(Plant-pathogen interaction)	K13430	EC:2.7.11.1	ATP binding / kinase/ protein kinase/ protein serine/threonine kinase/ protein-tyrosine kinase (AHRD V1 **** C5DB54_VITVI); contains Interpro domain(s) IPR002290 Serine/threonine protein kinase	17.6856	14.414	27.0063	13.4183	4.395	10.9715	2.05337	1.038	0.0355532	0.215482	up	yes
Cla012567	GO:0005576(extracellular region);GO:0005886(plasma membrane);GO:0006468(protein phosphorylation);GO:0019199(transmembrane receptor protein kinase activity)	04626(Plant-pathogen interaction)	K13420	EC:2.7.11.1	Receptor-like kinase (AHRD V1 **** A7VM19_MARPO); contains Interpro domain(s) IPR002290 Serine/threonine protein kinase	0.256431	0.287796	0.238706	0	0.037219	0	21.0358	4.39478	0.00306969	0.0414005	up	yes
Cla012568	GO:0005576(extracellular region);GO:0005886(plasma membrane);GO:0006468(protein phosphorylation);GO:0019199(transmembrane receptor protein kinase activity)	04626(Plant-pathogen interaction)	K13420	EC:2.7.11.1	Receptor-like kinase (AHRD V1 **** A7VM19_MARPO); contains Interpro domain(s) IPR002290 Serine/threonine protein kinase	1.46255	0.448594	0.201111	0.13926	0.065049	0.010231	9.8455	3.29946	0.00562015	0.0637014	up	yes
Cla013662	GO:0004683(calmodulin-dependent protein kinase activity);GO:0005516(calmodulin binding);GO:0005634(nucleus);GO:0005737(cytoplasm);GO:0009931(calcium-dependent protein serine/threonine kinase activity);GO:0018105(peptidyl-serine phosphorylation);GO:0035556(intracellular signal transduction);GO:0046777(protein autophosphorylation)	04626(Plant-pathogen interaction)	K13412	EC:2.7.11.1	Calcium dependent protein kinase 1 (AHRD V1 **** C9WVP4_GOSHI); contains Interpro domain(s) IPR002290 Serine/threonine protein kinase	40.8088	34.7936	50.1847	27.5995	10.1835	19.8627	2.18208	1.1257	0.005006	0.058937	up	yes
Cla013661	GO:0004683(calmodulin-dependent protein kinase activity);GO:0005516(calmodulin binding);GO:0005634(nucleus);GO:0005737(cytoplasm);GO:0009931(calcium-dependent protein serine/threonine kinase activity);GO:0018105(peptidyl-serine phosphorylation);GO:0035556(intracellular signal transduction);GO:0046777(protein autophosphorylation)	04626(Plant-pathogen interaction)	K13412	EC:2.7.11.1	Calcium dependent protein kinase 1 (AHRD V1 **** C9WVP4_GOSHI); contains Interpro domain(s) IPR002290 Serine/threonine protein kinase	40.8088	34.7936	50.1847	27.5995	10.1835	19.8627	2.18208	1.1257	0.005006	0.058937	up	yes
Cla013903	GO:0004674(protein serine/threonine kinase activity);GO:0005524(ATP binding);GO:0005886(plasma membrane);GO:0006468(protein phosphorylation);GO:0006950(response to stress);GO:0016301(kinase activity);GO:0016787(hydrolase activity)	04626(Plant-pathogen interaction)	K13436	EC:2.7.11.1	Receptor-like kinase (AHRD V1 *-** A7VM42_MARPO); contains Interpro domain(s) IPR002290 Serine/threonine protein kinase	20.6135	13.3404	9.97183	5.61989	5.72994	5.00777	2.68534	1.4251	0.00608411	0.0676958	up	yes
Cla014818	GO:0003700(transcription factor activity, sequence-specific DNA binding);GO:0005516(calmodulin binding);GO:0005634(nucleus);GO:0006351(transcription, DNA-templated);GO:0006355(regulation of transcription, DNA-templated);GO:0043565(sequence-specific DNA binding)	04626(Plant-pathogen interaction)	K13425	NA	WRKY transcription factor 25 (AHRD V1 **** C9DI14_9ROSI); contains Interpro domain(s) IPR003657 DNA-binding WRKY	19.8555	16.2975	22.5179	13.3001	4.91432	9.98998	2.08021	1.05673	0.0251121	0.172478	up	yes
Cla015165	GO:0003677(DNA binding);GO:0003700(transcription factor activity, sequence-specific DNA binding);GO:0005634(nucleus);GO:0006351(transcription, DNA-templated);GO:0006355(regulation of transcription, DNA-templated);GO:0006952(defense response);GO:0009620(response to fungus);GO:0009651(response to salt stress);GO:0009723(response to ethylene);GO:0009737(response to abscisic acid);GO:0009753(response…	04626(Plant-pathogen interaction)	K09422	NA	Myb-like transcription factor Myb 5 (AHRD V1 **** Q94JN5_GOSHI); contains Interpro domain(s) IPR015495 Myb transcription factor	1.21491	0.648826	1.40116	0.198487	0.055306	0.18666	7.41259	2.88998	0.00393624	0.0496031	up	yes
Cla015191	GO:0004674(protein serine/threonine kinase activity);GO:0005524(ATP binding);GO:0005737(cytoplasm);GO:0006468(protein phosphorylation);GO:0016301(kinase activity);GO:0016310(phosphorylation)	04626(Plant-pathogen interaction)	K13436	EC:2.7.11.1	Receptor-like kinase (AHRD V1 **** A7VM24_MARPO); contains Interpro domain(s) IPR002290 Serine/threonine protein kinase	14.1841	25.0509	22.3549	8.32829	5.28486	9.3429	2.68295	1.42382	0.00247991	0.0353758	up	yes
Cla015419	GO:0004674(protein serine/threonine kinase activity);GO:0005524(ATP binding);GO:0006468(protein phosphorylation);GO:0009507(chloroplast);GO:0016021(integral component of membrane);GO:0016301(kinase activity)	04626(Plant-pathogen interaction)	K13430	EC:2.7.11.1	Receptor-like kinase (AHRD V1 **** A7VM23_MARPO); contains Interpro domain(s) IPR002290 Serine/threonine protein kinase	0	1.62604	0.624638	0	0	0	inf	inf	1.03961e-05	0.000542223	up	yes
Cla018610	GO:0003677(DNA binding);GO:0003700(transcription factor activity, sequence-specific DNA binding);GO:0005634(nucleus);GO:0006355(regulation of transcription, DNA-templated);GO:0009651(response to salt stress);GO:0009723(response to ethylene);GO:0009733(response to auxin);GO:0009737(response to abscisic acid);GO:0009751(response to salicylic acid);GO:0009753(response to jasmonic acid);GO:0046686(re…	04626(Plant-pathogen interaction)	K09422	NA	MYB transcription factor (AHRD V1 **-* Q9SN78_ARATH); contains Interpro domain(s) IPR015495 Myb transcription factor	7.09971	4.85003	13.5334	0.401463	0.881257	0.611749	13.4513	3.74967	3.58532e-06	0.000240559	up	yes
Cla019156	GO:0000304(response to singlet oxygen);GO:0001666(response to hypoxia);GO:0004806(triglyceride lipase activity);GO:0004871(signal transducer activity);GO:0005515(protein binding);GO:0005634(nucleus);GO:0005737(cytoplasm);GO:0005783(endoplasmic reticulum);GO:0006629(lipid metabolic process);GO:0006952(defense response);GO:0009507(chloroplast);GO:0009626(plant-type hypersensitive response);GO:00096…	04626(Plant-pathogen interaction)	K18875	NA	Enhanced disease susceptibility 1 (Fragment) (AHRD V1 ***- B2BDU7_ARALY); contains Interpro domain(s) IPR002921 Lipase, class 3	15.0473	23.3382	15.2447	9.07074	2.75993	10.6176	2.38905	1.25644	0.00791449	0.0810385	up	yes
Cla019183	GO:0005249(voltage-gated potassium channel activity);GO:0005887(integral component of plasma membrane);GO:0042391(regulation of membrane potential)	04626(Plant-pathogen interaction)	K05391	NA	Cyclic nucleotide gated channel 9 (AHRD V1 ***- F4JQC2_ARATH); contains Interpro domain(s) IPR000595 Cyclic nucleotide-binding	1.75288	1.85337	1.38137	0.219314	0.598199	0.281089	4.53997	2.18268	0.0294621	0.191053	up	yes
Cla019852	GO:0004674(protein serine/threonine kinase activity);GO:0005524(ATP binding);GO:0005634(nucleus);GO:0005737(cytoplasm);GO:0006468(protein phosphorylation);GO:0016301(kinase activity);GO:0051020(GTPase binding)	04075(Plant hormone signal transduction);04626(Plant-pathogen interaction)	K13416	EC:2.7.10.1 2.7.11.1	Receptor-like kinase (AHRD V1 **** A7VM42_MARPO); contains Interpro domain(s) IPR002290 Serine/threonine protein kinase	8.85105	7.2041	15.3322	6.37071	0.854263	5.74107	2.42073	1.27544	0.037322	0.221743	up	yes
Cla020279	GO:0004672(protein kinase activity);GO:0005524(ATP binding);GO:0005886(plasma membrane);GO:0006468(protein phosphorylation);GO:0016301(kinase activity);GO:0016787(hydrolase activity)	04626(Plant-pathogen interaction)	K13430	EC:2.7.11.1	Receptor-like kinase (AHRD V1 **** A7VM42_MARPO); contains Interpro domain(s) IPR002290 Serine/threonine protein kinase	13.8959	6.96686	10.619	4.13618	3.0798	3.39271	2.96754	1.56927	0.00201266	0.0306071	up	yes
Cla020540	GO:0004197(cysteine-type endopeptidase activity);GO:0005615(extracellular space);GO:0005764(lysosome);GO:0051603(proteolysis involved in cellular protein catabolic process)	04626(Plant-pathogen interaction)	K01373	EC:3.4.22.41	Cysteine proteinase cathepsin F (AHRD V1 **-* D3TN89_GLOMM); contains Interpro domain(s) IPR013128 Peptidase C1A, papain	2.13367	1.2552	7.07211	0.242832	1.06271	0.6225	5.42571	2.43981	0.0244807	0.169455	up	yes
Cla020705	GO:0005524(ATP binding);GO:0006952(defense response);GO:0042742(defense response to bacterium);GO:0043531(ADP binding);GO:0048046(apoplast)	04626(Plant-pathogen interaction)	K13459	NA	Disease resistance protein (Fragment) (AHRD V1 *-*- Q19EQ0_ARATH); contains Interpro domain(s) IPR002182 NB-ARC	4.3248	4.33415	4.07016	2.20461	0.889541	2.46639	2.28918	1.19483	0.0258844	0.176282	up	yes
Cla020764	GO:0004674(protein serine/threonine kinase activity);GO:0005524(ATP binding);GO:0005886(plasma membrane);GO:0006468(protein phosphorylation);GO:0007169(transmembrane receptor protein tyrosine kinase signaling pathway);GO:0009505(plant-type cell wall);GO:0009506(plasmodesma);GO:0016021(integral component of membrane)	04626(Plant-pathogen interaction)	K13459	NA	Receptor protein kinase-like protein (AHRD V1 **** Q8LPG4_ARATH); contains Interpro domain(s) IPR002290 Serine/threonine protein kinase	2.56382	1.74659	3.38889	1.22256	0.310417	0.967296	3.07938	1.62264	0.014843	0.122034	up	yes
Cla021452	GO:0004672(protein kinase activity);GO:0004674(protein serine/threonine kinase activity);GO:0005524(ATP binding);GO:0005886(plasma membrane);GO:0006468(protein phosphorylation);GO:0016021(integral component of membrane)	04626(Plant-pathogen interaction)	K13420	EC:2.7.11.1	Receptor-like kinase (AHRD V1 **** A7VM19_MARPO); contains Interpro domain(s) IPR002290 Serine/threonine protein kinase	0.335946	0.314849	13.532	0.781053	0.709745	1.19584	5.27902	2.40027	0.033832	0.208745	up	yes
Cla021574	GO:0002237(response to molecule of bacterial origin);GO:0005515(protein binding);GO:0005775(vacuolar lumen);GO:0005886(plasma membrane);GO:0006486(protein glycosylation);GO:0009877(nodulation);GO:1900150(regulation of defense response to fungus);GO:1902290(positive regulation of defense response to oomycetes)	04626(Plant-pathogen interaction)	K13429	NA	Wall-associated receptor kinase-like 18 (AHRD V1 *-** WAKLN_ARATH); contains Interpro domain(s) IPR002290 Serine/threonine protein kinase	2.03579	2.45343	0.052365	0.030108	0.068996	0.143684	18.7059	4.22542	0.00122091	0.0209802	up	yes
Cla021803	GO:0005509(calcium ion binding)	04070(Phosphatidylinositol signaling system);04626(Plant-pathogen interaction)	K02183	NA	Calmodulin (AHRD V1 ***- D3PJ43_9MAXI); contains Interpro domain(s) IPR011992 EF-Hand type	16.9224	0	66.652	0	0	0	inf	inf	1.0848e-07	1.36644e-05	up	yes
Cla022195	GO:0004674(protein serine/threonine kinase activity);GO:0005524(ATP binding);GO:0005886(plasma membrane);GO:0006468(protein phosphorylation);GO:0016020(membrane);GO:0016021(integral component of membrane);GO:0016301(kinase activity)	04075(Plant hormone signal transduction);04626(Plant-pathogen interaction)	K13416	EC:2.7.10.1 2.7.11.1	Receptor kinase (AHRD V1 **** D9IAP8_GOSHI); contains Interpro domain(s) IPR002290 Serine/threonine protein kinase	1.89155	1.18441	1.034	0.312709	0.193179	0.317359	4.99238	2.31973	0.00853394	0.0849004	up	yes
Cla022527	GO:0004674(protein serine/threonine kinase activity);GO:0005886(plasma membrane);GO:0007166(cell surface receptor signaling pathway)	04626(Plant-pathogen interaction)	K13430	EC:2.7.11.1	Receptor-like kinase (AHRD V1 **** A7VM25_MARPO); contains Interpro domain(s) IPR002290 Serine/threonine protein kinase	0	5.18338	6.02853	0	0	0	inf	inf	5.33145e-07	5.23423e-05	up	yes
Cla022757	GO:0004702(receptor signaling protein serine/threonine kinase activity);GO:0005737(cytoplasm)	04626(Plant-pathogen interaction)	K04368	EC:2.7.12.2	Serine/threonine-protein kinase 24 (AHRD V1 *-** E9C2P5_CAPO3); contains Interpro domain(s) IPR002290 Serine/threonine protein kinase	8.50209	9.76395	17.8671	6.94254	3.46755	4.36001	2.44637	1.29065	0.0179067	0.137724	up	yes
Cla022993	GO:0004674(protein serine/threonine kinase activity);GO:0005524(ATP binding);GO:0005576(extracellular region);GO:0005739(mitochondrion);GO:0006468(protein phosphorylation)	04626(Plant-pathogen interaction)	K13457	NA	ABC-1 domain protein (AHRD V1 *--- D0LZ41_HALO1); contains Interpro domain(s) IPR001466 Beta-lactamase-related	49.5764	52.0634	75.7943	35.8017	18.1107	27.9571	2.16728	1.11589	0.0051914	0.0602266	up	yes
