# Supplementary material for: Transcriptome Analysis of Watermelon Leaves Reveals Candidate Genes Responsive to Cucumber green mottle mosaic virus Infection
Source: Int J Mol Sci. 2019 Jan 31;20(3):610. doi: 10.3390/ijms20030610 (PMC6387395; doi:10.3390/ijms20030610)
Supplement: Supplementary file 1 [file ijms-20-00610-s001.zip › ijms-434408 supplementary/Table S6. Plant hormone and signal transduction.xlsx]

## Sheet: Sheet1
gene_name	KEGG	KO_ENTRY	EC	Description	FPKM.h24_1	FPKM.h24_2	FPKM.h24_3	FPKM.ck_1	FPKM.ck_2	FPKM.ck_3	fc	log2(fc)	pval	qval	regulation	significant
Cla000971	04075(Plant hormone signal transduction)	K14510	EC:2.7.11.1	Protein-tyrosine kinase 6 (AHRD V1 **** PTK6_HUMAN); contains Interpro domain(s) IPR002290 Serine/threonine protein kinase	2.99817	5.90147	2.42077	15.1215	14.3582	8.91804	0.29482	-1.7621	0.00028526	0.00713258	down	yes
Cla001163	04075(Plant hormone signal transduction)	K13415	EC:2.7.10.1 2.7.11.1	Receptor-like kinase (AHRD V1 **** A7VM43_MARPO); contains Interpro domain(s) IPR002290 Serine/threonine protein kinase	7.97374	5.56315	4.3128	13.0567	16.0461	10.9548	0.4456	-1.16618	0.000870976	0.0163332	down	yes
Cla001732	04075(Plant hormone signal transduction)	K14504	EC:2.4.1.207	Xyloglucan endotransglucosylase/hydrolase 5 (AHRD V1 ***- C0IRH8_MALDO); contains Interpro domain(s) IPR016455 Xyloglucan endotransglucosylase/hydrolase	3.7473	3.40962	3.0472	17.642	5.14173	12.3952	0.290064	-1.78556	0.000358782	0.0084043	down	yes
Cla002232	04075(Plant hormone signal transduction)	K13415	EC:2.7.10.1 2.7.11.1	Squamosa promoter binding-like protein (AHRD V1 ***- Q52UU1_BETPL); contains Interpro domain(s) IPR017238 Squamosa promoter-binding protein	0.572186	0.244285	0.183188	1.34258	1.40981	2.22062	0.201017	-2.31461	0.00609293	0.0677375	down	yes
Cla002975	04075(Plant hormone signal transduction)	K14484	NA	Auxin responsive protein (AHRD V1 ***- D9IQE6_CATRO); contains Interpro domain(s) IPR003311 AUX/IAA protein	34.4018	21.9289	25.425	72.2304	46.8508	65.8944	0.441981	-1.17794	2.40901e-05	0.00104772	down	yes
Cla003729	04075(Plant hormone signal transduction)	K14491	NA	Transcription factor (Fragment) (AHRD V1 *--* D6MK15_9ASPA); contains Interpro domain(s) IPR006447 Myb-like DNA-binding region, SHAQKYF class	46.9976	34.1879	56.2778	99.0966	110.565	109.793	0.430307	-1.21656	5.05507e-05	0.00192294	down	yes
Cla005527	04075(Plant hormone signal transduction)	K14504	EC:2.4.1.207	Xyloglucan endotransglucosylase/hydrolase 1 (AHRD V1 ***- Q06BI6_CUCME); contains Interpro domain(s) IPR016455 Xyloglucan endotransglucosylase/hydrolase	1.23201	1.26618	1.21905	26.236	3.61177	27.3878	0.0649464	-3.94461	5.06548e-10	1.32616e-07	down	yes
Cla005528	04075(Plant hormone signal transduction)	K14504	EC:2.4.1.207	Xyloglucan endotransglucosylase/hydrolase 1 (AHRD V1 ***- Q06BI6_CUCME); contains Interpro domain(s) IPR016455 Xyloglucan endotransglucosylase/hydrolase	1.21848	1.42321	0.970791	24.6594	3.76888	25.7213	0.066713	-3.90589	5.79513e-10	1.48801e-07	down	yes
Cla005530	04075(Plant hormone signal transduction)	K14504	EC:2.4.1.207	Xyloglucan endotransglucosylase/hydrolase 1 (AHRD V1 ***- Q06BI6_CUCME); contains Interpro domain(s) IPR016455 Xyloglucan endotransglucosylase/hydrolase	0.834511	1.62723	0.716943	47.6179	5.822	32.4826	0.0369947	-4.75654	4.30238e-12	2.05162e-09	down	yes
Cla005930	04075(Plant hormone signal transduction);04626(Plant-pathogen interaction)	K13416	EC:2.7.10.1 2.7.11.1	Receptor-like kinase (AHRD V1 **** A7VM36_MARPO); contains Interpro domain(s) IPR002290 Serine/threonine protein kinase	7.12033	3.63401	4.21197	13.7718	6.27449	10.6067	0.488249	-1.03431	0.00991905	0.094062	down	yes
Cla006021	04075(Plant hormone signal transduction)	K14484	NA	Auxin responsive protein (AHRD V1 ***- D9IQE6_CATRO); contains Interpro domain(s) IPR003311 AUX/IAA protein	1.32151	0.731003	5.13542	7.74683	7.12944	7.97668	0.314529	-1.66873	0.0182998	0.140103	down	yes
Cla006930	04075(Plant hormone signal transduction)	K14491	NA	Flap endonuclease-1 (AHRD V1 *-*- B0I2X9_AERPX); contains Interpro domain(s) IPR006084 DNA repair protein (XPGC)/yeast Rad	0.701025	0.775652	0.273287	1.04893	1.47023	2.6074	0.341353	-1.55066	0.0186922	0.141946	down	yes
Cla007500	04075(Plant hormone signal transduction)	K14504	EC:2.4.1.207	Xyloglucan endotransglucosylase/hydrolase 10 (AHRD V1 ***- C0IRI3_MALDO); contains Interpro domain(s) IPR000757 Glycoside hydrolase, family 16	0	0	0.280004	5.52925	0.158171	1.31589	0.0399816	-4.64452	0.00398873	0.0500071	down	yes
Cla007701	04075(Plant hormone signal transduction)	K14494	NA	GRAS family transcription factor (AHRD V1 **-- B9MXU3_POPTR); contains Interpro domain(s) IPR005202 GRAS transcription factor	0.102891	0.197207	0.760661	0.642151	2.00377	1.0799	0.284705	-1.81246	0.0334598	0.206985	down	yes
Cla007704	04075(Plant hormone signal transduction)	K14504	EC:2.4.1.207	Xyloglucan endotransglucosylase/hydrolase 3 (AHRD V1 ***- C0IRG2_ACTER); contains Interpro domain(s) IPR016455 Xyloglucan endotransglucosylase/hydrolase	10.78	4.74749	4.15733	54.1145	47.2291	42.6692	0.136688	-2.87104	2.98292e-11	1.10633e-08	down	yes
Cla011463	04075(Plant hormone signal transduction);04626(Plant-pathogen interaction)	K13416	EC:2.7.10.1 2.7.11.1	Receptor-like protein kinase (AHRD V1 *-** E0XL18_MAIZE); contains Interpro domain(s) IPR002290 Serine/threonine protein kinase	8.98436	7.47398	9.1267	16.9713	20.3622	17.976	0.462579	-1.11223	0.000587695	0.0123185	down	yes
Cla013090	04075(Plant hormone signal transduction)	K14505	NA	Cyclin D3-1 (AHRD V1 ***- A7Y7X0_CUCSA); contains Interpro domain(s) IPR015451 Cyclin D	3.86185	4.74713	1.78628	5.11952	7.24236	11.1013	0.443046	-1.17447	0.0161687	0.12914	down	yes
Cla014808	04075(Plant hormone signal transduction)	K14484	NA	Auxin responsive protein (AHRD V1 ***- D9IQE6_CATRO); contains Interpro domain(s) IPR003311 AUX/IAA protein	13.8815	9.15085	21.1411	64.8711	29.662	61.199	0.283651	-1.81781	7.7054e-06	0.000431802	down	yes
Cla016035	04075(Plant hormone signal transduction)	K13415	EC:2.7.10.1 2.7.11.1	Leucine-rich repeat-containing protein (AHRD V1 **-- Q9LT85_ARATH); contains Interpro domain(s) IPR001611 Leucine-rich repeat	1.89947	1.54139	0.621413	4.10482	4.50868	3.10452	0.346669	-1.52837	0.00700119	0.0741904	down	yes
Cla016702	04075(Plant hormone signal transduction)	K14515	NA	F-box/LRR-repeat protein (AHRD V1 *-*- F1L4H8_ASCSU); contains Interpro domain(s) IPR006553 Leucine-rich repeat, cysteine-containing subtype	0	0.001562	0	2.33755	0.333657	0.795247	0.000450604	-11.1159	1.51561e-09	3.61366e-07	down	yes
Cla017516	04075(Plant hormone signal transduction)	K16189	NA	Transcription factor (AHRD V1 *-*- D6MKM4_9ASPA); contains Interpro domain(s) IPR011598 Helix-loop-helix DNA-binding	29.7131	19.7983	11.2792	46.2791	35.8474	43.9635	0.482121	-1.05253	0.00110606	0.0195087	down	yes
Cla018444	04075(Plant hormone signal transduction)	K13415	EC:2.7.10.1 2.7.11.1	Receptor kinase (AHRD V1 **** B6SS10_MAIZE); contains Interpro domain(s) IPR002290 Serine/threonine protein kinase	0.055836	0	0.143516	0.462852	0.927425	0.34374	0.114965	-3.12073	0.00478337	0.0571266	down	yes
Cla018816	04075(Plant hormone signal transduction)	K14504	EC:2.4.1.207	Xyloglucan endotransglucosylase/hydrolase (AHRD V1 ***- C0SSE3_ROSHC); contains Interpro domain(s) IPR000757 Glycoside hydrolase, family 16	15.3923	18.7738	14.7305	79.4176	12.6471	93.1885	0.263944	-1.92169	6.64668e-05	0.00234779	down	yes
Cla019806	04075(Plant hormone signal transduction)	K14484	NA	Auxin responsive protein (AHRD V1 ***- D9IQE6_CATRO); contains Interpro domain(s) IPR003311 AUX/IAA protein	34.7136	15.6783	24.3448	74.128	42.3174	54.2288	0.437891	-1.19136	0.000518272	0.0112337	down	yes
Cla020369	04075(Plant hormone signal transduction)	K14491	NA	Myb-like transcription factor-like protein (AHRD V1 **-* Q8VZS3_ARATH); contains Interpro domain(s) IPR006447 Myb-like DNA-binding region, SHAQKYF class	9.5161	2.56692	9.75087	20.2157	18.4946	21.9127	0.360159	-1.47329	0.000610318	0.0126537	down	yes
Cla021571	04075(Plant hormone signal transduction)	K14484	NA	Auxin responsive protein (AHRD V1 ***- D9IQE6_CATRO); contains Interpro domain(s) IPR003311 AUX/IAA protein	14.7315	8.09898	17.7005	27.6725	43.7417	41.1883	0.359948	-1.47414	0.000194782	0.00526462	down	yes
Cla022332	04075(Plant hormone signal transduction)	K14484	NA	Auxin-responsive protein IAA8 (AHRD V1 ***- F4IKE9_ARATH); contains Interpro domain(s) IPR003311 AUX/IAA protein	4.62923	3.79275	7.96744	10.9207	10.4978	11.3713	0.499832	-1.00048	0.0297878	0.192511	down	yes
Cla001490	04075(Plant hormone signal transduction);04626(Plant-pathogen interaction)	K13416	EC:2.7.10.1 2.7.11.1	Receptor-like kinase (AHRD V1 ***- A7VM18_MARPO); contains Interpro domain(s) IPR013210 Leucine-rich repeat, N-terminal	0.930992	2.32559	3.10188	0.397741	0.139657	0.458174	6.38674	2.67508	0.00556019	0.0632626	up	yes
Cla001822	04075(Plant hormone signal transduction)	K14491	NA	Myb family transcription factor (AHRD V1 **-* F4JRB0_ARATH); contains Interpro domain(s) IPR006447 Myb-like DNA-binding region, SHAQKYF class	39.6418	29.8341	32.619	17.1804	5.07798	16.8603	2.60988	1.38398	0.00195876	0.0300354	up	yes
Cla002630	04075(Plant hormone signal transduction)	K13415	EC:2.7.10.1 2.7.11.1	Squamosa promoter-binding protein (AHRD V1 ***- B8Y9B2_PONTR); contains Interpro domain(s) IPR004333 Transcription factor, SBP-box	25.2581	18.3109	24.3485	14.7867	5.82231	9.53164	2.25335	1.17207	0.0148845	0.12215	up	yes
Cla003004	04075(Plant hormone signal transduction)	K14498	EC:2.7.11.1	Serine/threonine-protein kinase (AHRD V1 ***- Q70CF4_FAGSY); contains Interpro domain(s) IPR015740 Plant protein serine/threonine kinase-like	1.27971	2.49613	2.50585	0.888832	0.364393	0.624906	3.34466	1.74186	0.0494459	0.263112	up	yes
Cla003249	04075(Plant hormone signal transduction)	K14505	NA	Cyclin D1 (AHRD V1 ***- D7QYG8_PASMF); contains Interpro domain(s) IPR015451 Cyclin D	26.0071	22.2689	22.7077	12.0004	7.1338	11.9486	2.2837	1.19137	0.0080849	0.0820909	up	yes
Cla003391	04075(Plant hormone signal transduction)	K13464	NA	Protein TIFY 6B (AHRD V1 ***- A8MR24_ARATH); contains Interpro domain(s) IPR010399 Tify	83.8366	76.266	68.793	36.7708	19.2127	37.2049	2.45627	1.29647	0.000391095	0.00901902	up	yes
Cla003897	04075(Plant hormone signal transduction)	K14491	NA	Response regulator 11 (AHRD V1 *-*- Q0WRT0_ARATH); contains Interpro domain(s) IPR001789 Signal transduction response regulator, receiver region	27.0847	9.35857	34.3724	13.8022	6.2672	12.108	2.20079	1.13802	0.0323974	0.20329	up	yes
Cla004339	04075(Plant hormone signal transduction)	K13946	NA	Auxin transporter-like protein 1 (AHRD V1 ***- B6U1Y3_MAIZE); contains Interpro domain(s) IPR013057 Amino acid transporter, transmembrane	1.66254	5.71815	2.36383	1.04796	0.183055	0.978115	4.41102	2.14111	0.00819184	0.0826738	up	yes
Cla005087	04075(Plant hormone signal transduction)	K14488	NA	SAUR-like auxin-responsive protein (AHRD V1 *-*- Q2V359_ARATH); contains Interpro domain(s) IPR003676 Auxin responsive SAUR protein	13.2656	0	21.7998	2.09408	0	0	16.745	4.06566	0.0451199	0.248577	up	yes
Cla005097	04075(Plant hormone signal transduction)	K14504	EC:2.4.1.207	Xyloglucan endotransglucosylase/hydrolase 9 (AHRD V1 ***- C0IRI2_MALDO); contains Interpro domain(s) IPR016455 Xyloglucan endotransglucosylase/hydrolase	39.886	44.2764	45.6243	12.1791	13.9518	7.43054	3.86714	1.95127	0.000204786	0.00549056	up	yes
Cla006058	04075(Plant hormone signal transduction)	K13422	NA	Myc-like anthocyanin regulatory protein (AHRD V1 **-- Q5VFM5_CORCA); contains Interpro domain(s) IPR011598 Helix-loop-helix DNA-binding	7.1752	6.21812	7.32633	2.40987	1.59659	3.64032	2.70959	1.43808	0.0043056	0.0529359	up	yes
Cla007397	04075(Plant hormone signal transduction)	K14500	EC:2.7.11.1	Receptor-like protein kinase At5g59670 (AHRD V1 *-** RLK7_ARATH); contains Interpro domain(s) IPR002290 Serine/threonine protein kinase	3.81041	6.30467	3.07409	1.24514	1.44793	1.95937	2.83489	1.50329	0.0312225	0.198327	up	yes
Cla007476	04075(Plant hormone signal transduction)	K13415	EC:2.7.10.1 2.7.11.1	Receptor-like protein kinase 1-like (AHRD V1 **** Q5ZBN0_ORYSJ); contains Interpro domain(s) IPR002290 Serine/threonine protein kinase	19.4856	14.5365	2.32505	2.0379	1.68911	0.557674	8.48305	3.08458	0.000320391	0.0077638	up	yes
Cla008706	04075(Plant hormone signal transduction)	K14504	EC:2.4.1.207	Xyloglucan endotransglucosylase/hydrolase 9 (AHRD V1 ***- C0IRI2_MALDO); contains Interpro domain(s) IPR016455 Xyloglucan endotransglucosylase/hydrolase	21.6566	24.0772	17.557	2.69989	0.538545	2.92702	10.2654	3.35971	6.45827e-11	2.21105e-08	up	yes
Cla008778	04075(Plant hormone signal transduction)	K14491	NA	Two-component response regulator-like PRR37 (AHRD V1 *-*- PRR37_ORYSJ); contains Interpro domain(s) IPR006447 Myb-like DNA-binding region, SHAQKYF class	95.027	72.8223	70.3909	43.2797	20.2488	52.338	2.05616	1.03995	0.0071819	0.0755936	up	yes
Cla009352	04075(Plant hormone signal transduction)	K14490	NA	Histidine-containing phosphotransfer protein (AHRD V1 ***- Q94KS0_CATRO); contains Interpro domain(s) IPR008207 Signal transduction histidine kinase, phosphotransfer (Hpt) region	63.9537	64.3328	77.3144	38.8712	13.7354	40.1157	2.21738	1.14886	0.00958714	0.0917616	up	yes
Cla009793	04075(Plant hormone signal transduction)	K14498	EC:2.7.11.1	CBL-interacting protein kinase 04 (AHRD V1 **** E3PZ12_VITVI); contains Interpro domain(s) IPR017446 Polyprenyl synthetase-related	13.9695	12.3575	19.1257	9.04747	4.17931	8.61551	2.08095	1.05724	0.0254518	0.174143	up	yes
Cla010576	04075(Plant hormone signal transduction)	K13422	NA	BHLH transcription factor (AHRD V1 *-*- Q84WX1_BRANA); contains Interpro domain(s) IPR011598 Helix-loop-helix DNA-binding	1.85481	0.965313	0.556259	0.446409	0.122884	0.333983	3.73792	1.90224	0.0400074	0.231046	up	yes
Cla012305	04075(Plant hormone signal transduction)	K14491	NA	Myb family transcription factor (AHRD V1 **-* D7LQI3_ARALL); contains Interpro domain(s) IPR006447 Myb-like DNA-binding region, SHAQKYF class	19.3347	18.5526	36.1814	16.8662	8.57426	7.66473	2.23738	1.16181	0.0284954	0.187701	up	yes
Cla012536	04075(Plant hormone signal transduction)	K13464	NA	Protein TIFY 7 (AHRD V1 *--- F4I6W0_ARATH); contains Interpro domain(s) IPR010399 Tify	10.2812	8.65682	5.3943	4.22836	0.679127	1.77226	3.6427	1.86501	0.0145853	0.120528	up	yes
Cla012819	04075(Plant hormone signal transduction)	K14486	NA	Auxin response factor 9 (AHRD V1 ***- D7R605_SOLLC); contains Interpro domain(s) IPR010525 Auxin response factor	19.0407	15.6074	22.2096	8.4339	3.09193	12.8132	2.33607	1.22408	0.00625297	0.0690568	up	yes
Cla013237	04075(Plant hormone signal transduction);04712(Circadian rhythm - plant)	K12126	NA	Transcription factor (AHRD V1 *-*- D6MKM4_9ASPA); contains Interpro domain(s) IPR011598 Helix-loop-helix DNA-binding	20.4253	13.7521	25.7583	11.7036	4.81265	8.31769	2.41346	1.2711	0.0159324	0.127996	up	yes
Cla013813	04075(Plant hormone signal transduction)	K14432	NA	BZIP transcription factor (AHRD V1 **** B7ZXV7_MAIZE); contains Interpro domain(s) IPR011616 bZIP transcription factor, bZIP-1	22.2083	16.2864	24.3539	7.30199	4.90396	14.3237	2.369	1.24428	0.00645914	0.070402	up	yes
Cla014721	04075(Plant hormone signal transduction)	K14493	EC:3.-.-.-	GID1-like gibberellin receptor (AHRD V1 **-- A7MAQ4_HORVU); contains Interpro domain(s) IPR013094 Alpha/beta hydrolase fold-3	3.98498	4.78302	7.61283	1.05585	0	0.461382	10.7965	3.43249	0.00160691	0.0260382	up	yes
Cla015002	04075(Plant hormone signal transduction)	K14486	NA	Auxin response factor 9 (AHRD V1 ***- D7R605_SOLLC); contains Interpro domain(s) IPR010525 Auxin response factor	27.8752	21.7116	26.8976	7.01071	2.33896	16.3925	2.97117	1.57103	0.0017999	0.0284069	up	yes
Cla015009	04075(Plant hormone signal transduction)	K14496	NA	Abscisic acid receptor PYL8 (AHRD V1 *--- F4KJ16_ARATH); contains Interpro domain(s) IPR019587 Polyketide cyclase/dehydrase	75.0339	65.3044	135.001	42.591	45.8132	40.3685	2.13818	1.09639	0.0296509	0.191904	up	yes
Cla015533	04075(Plant hormone signal transduction)	K13464	NA	Protein TIFY 3B (AHRD V1 *--- TIF3B_ARATH); contains Interpro domain(s) IPR010399 Tify	16.6168	15.9642	18.5797	7.40056	3.36408	6.68495	2.93191	1.55184	0.00159834	0.0259624	up	yes
Cla016019	04075(Plant hormone signal transduction)	K14432	NA	BZIP transcription factor (AHRD V1 **-* Q0PN11_9FABA); contains Interpro domain(s) IPR011616 bZIP transcription factor, bZIP-1	65.7888	60.0907	162.115	18.7901	11.4481	18.3199	5.93092	2.56826	2.05722e-08	3.27e-06	up	yes
Cla016070	04075(Plant hormone signal transduction)	K16189	NA	BHLH transcription factor-like protein (AHRD V1 *-*- Q5ZAK6_ORYSJ); contains Interpro domain(s) IPR011598 Helix-loop-helix DNA-binding	1.27292	1.05437	3.48078	0.747225	0.157823	0.461285	4.25085	2.08775	0.0294461	0.191053	up	yes
Cla017664	04075(Plant hormone signal transduction)	K14486	NA	Auxin response factor 21 (AHRD V1 *-*- D9HNU8_MAIZE); contains Interpro domain(s) IPR003340 Transcriptional factor B3	19.7064	18.395	21.3718	7.74465	7.25831	10.3105	2.34947	1.23233	0.015558	0.125973	up	yes
Cla017696	04075(Plant hormone signal transduction)	K14432	NA	Abscisic acid insensitive (AHRD V1 **-- B3U2B5_CUCSA); contains Interpro domain(s) IPR011700 Basic leucine zipper	13.0284	11.348	44.3929	6.39374	7.77286	6.85019	3.27211	1.71022	0.00717984	0.0755936	up	yes
Cla018546	04075(Plant hormone signal transduction)	K13415	EC:2.7.10.1 2.7.11.1	Squamosa promoter binding protein 3 (AHRD V1 *-*- Q1MU26_9BRYO); contains Interpro domain(s) IPR004333 Transcription factor, SBP-box	20.7374	14.8043	26.8505	9.93355	4.28817	6.2866	3.04229	1.60516	0.000419864	0.00942276	up	yes
Cla019852	04075(Plant hormone signal transduction);04626(Plant-pathogen interaction)	K13416	EC:2.7.10.1 2.7.11.1	Receptor-like kinase (AHRD V1 **** A7VM42_MARPO); contains Interpro domain(s) IPR002290 Serine/threonine protein kinase	8.85105	7.2041	15.3322	6.37071	0.854263	5.74107	2.42073	1.27544	0.037322	0.221743	up	yes
Cla020419	04075(Plant hormone signal transduction)	K13415	EC:2.7.10.1 2.7.11.1	Receptor-like kinase (AHRD V1 **** C0SW27_SOYBN); contains Interpro domain(s) IPR002290 Serine/threonine protein kinase	0.562817	6.21021	7.02871	1.01618	0.384653	0.523546	7.17204	2.84238	0.000895508	0.0166067	up	yes
Cla020817	04075(Plant hormone signal transduction)	K14486	NA	Auxin response factor 5 (AHRD V1 ***- D9IVB5_SOLLC); contains Interpro domain(s) IPR010525 Auxin response factor	40.679	42.628	38.6039	17.7774	8.50848	25.9381	2.33438	1.22304	0.00157698	0.0257406	up	yes
Cla021184	04075(Plant hormone signal transduction)	K14432	NA	G-box binding factor 3 (AHRD V1 ***- D7LDY1_ARALL); contains Interpro domain(s) IPR012900 G-box binding, MFMR	120.506	109.468	231.125	82.3053	28.8355	64.533	2.62475	1.39218	0.00136323	0.0228666	up	yes
Cla022195	04075(Plant hormone signal transduction);04626(Plant-pathogen interaction)	K13416	EC:2.7.10.1 2.7.11.1	Receptor kinase (AHRD V1 **** D9IAP8_GOSHI); contains Interpro domain(s) IPR002290 Serine/threonine protein kinase	1.89155	1.18441	1.034	0.312709	0.193179	0.317359	4.99238	2.31973	0.00853394	0.0849004	up	yes
Cla022580	04075(Plant hormone signal transduction)	K14432	NA	BZIP transcription factor (AHRD V1 **-* Q0PN11_9FABA); contains Interpro domain(s) IPR011616 bZIP transcription factor, bZIP-1	58.9828	44.3677	127.352	35.4204	20.8601	34.9825	2.52788	1.33793	0.00402262	0.0502432	up	yes
Cla022588	04075(Plant hormone signal transduction);04712(Circadian rhythm - plant)	K12126	NA	BHLH transcription factor (AHRD V1 *-*- B6TXR4_MAIZE); contains Interpro domain(s) IPR011598 Helix-loop-helix DNA-binding	19.9639	14.3984	32.2325	12.2017	4.82186	11.9466	2.29874	1.20084	0.0146557	0.120866	up	yes
Cla022718	04075(Plant hormone signal transduction)	K14491	NA	Response regulator (AHRD V1 ***- A1A6A7_ORYSJ); contains Interpro domain(s) IPR017053 Response regulator, plant B-type	14.4667	5.27066	9.27216	4.90447	1.11659	4.00701	2.89283	1.53248	0.0073062	0.0766319	up	yes
Cla022857	04075(Plant hormone signal transduction)	K14504	EC:2.4.1.207	Xyloglucan endotransglucosylase/hydrolase 8 (AHRD V1 ***- C0IRI1_MALDO); contains Interpro domain(s) IPR016455 Xyloglucan endotransglucosylase/hydrolase	2.7516	0.694698	1.58158	0.092815	0	0.543408	7.90271	2.98235	0.0142248	0.118706	up	yes
