# Supplementary material for: Transcriptome Analysis of Watermelon Leaves Reveals Candidate Genes Responsive to Cucumber green mottle mosaic virus Infection
Source: Int J Mol Sci. 2019 Jan 31;20(3):610. doi: 10.3390/ijms20030610 (PMC6387395; doi:10.3390/ijms20030610)
Supplement: Supplementary file 1 [file ijms-20-00610-s001.zip › ijms-434408 supplementary/Table S7. TFs.xlsx]

## Sheet: Sheet2
gene_name	FPKM.h24_1	FPKM.h24_2	FPKM.h24_3	FPKM.ck_1	FPKM.ck_2	FPKM.ck_3
Cla015607 (BHLH)	0.972642	0	1.75274	0	0	0
Cla019871 (BHLH)	1.91889	6.08236	4.88863	0.998065	0.827434	1.22107
Cla022588 (BHLH)	19.9639	14.3984	32.2325	12.2017	4.82186	11.9466
Cla016070 (BHLH)	1.27292	1.05437	3.48078	0.747225	0.157823	0.461285
Cla010576 (BHLH)	1.85481	0.965313	0.556259	0.446409	0.122884	0.333983
Cla016562 (HLH)	1.3759	1.12012	1.367	7.46994	23.6904	12.7913
Cla016224 (BHLH)	2.12023	2.99414	1.83079	9.02358	43.4914	14.0949
Cla021422 (BHLH)	8.47919	6.80458	13.7992	30.5303	28.9227	25.409
Cla015913 (HLH)	20.0171	11.5344	17.8023	47.4962	38.774	46.4757
Cla017516 (HLH)	29.7131	19.7983	11.2792	46.2791	35.8474	43.9635
Cla018968 (HLH)	31.505	25.1669	45.5197	19.682	3.89227	14.3363
Cla017213 (WRKY4)	3.5326	1.93854	1.737	36.61	3.15927	46.3555
Cla018197 (WRKY36)	0.339989	0.26581	0.093799	0.943304	1.02782	0.565698
Cla014433 (WRKY)	2.94998	3.57364	2.18554	0.823469	0.556589	1.23903
Cla014818 (WRKY25)	19.8555	16.2975	22.5179	13.3001	4.91432	9.98998
Cla010918 (WRKY21)	1.10372	3.7386	0.549926	0.459993	0.350865	0.455945
Cla010130 (MYB)	11.2077	10.6929	10.5597	24.5642	23.7919	25.8372
Cla020369 (MYB)	9.5161	2.56692	9.75087	20.2157	18.4946	21.9127
Cla010332 (MYB)	1.71434	1.23099	1.90602	3.78447	6.99327	2.84634
Cla018610 (MYB)	7.09971	4.85003	13.5334	0.401463	0.881257	0.611749
Cla004187 (MYB)	0	1.99622	3.68598	0	0	0
Cla005622 (MYB)	93.4393	67.1347	236.913	86.1464	27.4361	66.6907
Cla012305 (MYB)	19.3347	18.5526	36.1814	16.8662	8.57426	7.66473
Cla018501 (MYB)	1.00969	1.56353	0.940356	0.43221	0.074971	0.35208
Cla018434 (MYB)	13.1288	11.0183	8.75255	3.83745	2.31175	2.60707
Cla001822 (MYB)	39.6418	29.8341	32.619	17.1804	5.07798	16.8603
Cla015165 (MYB)	1.21491	0.648826	1.40116	0.198487	0.055306	0.18666
Cla005982 (MYB)	7.96737	2.59144	2.72756	1.04143	0.240035	1.23123
Cla005481 (MYB)	36.8621	38.246	34.5971	11.018	18.7639	19.2168
Cla019451 (MYB)	1.00885	1.02224	5.0686	0.580266	0.323614	0.584001
Cla020901 (MYB)	1.6552	0.291026	0.917801	0.264593	0.163035	0.09463
Cla008279 (MYB)	5.39971	17.5466	7.06513	5.09088	1.51986	3.98181
Cla010722 (MYB)	3.1307	3.94042	6.21617	1.92865	1.33167	1.07086
Cla017179 (MYB)	26.8506	7.73022	27.1817	11.7017	5.95645	9.08644
Cla018544 (MADS box )	1.89955	3.29602	2.33225	0.842763	0.483032	0.490824
Cla020805 (MADS box )	1.04907	1.20317	1.26954	4.40332	8.27788	4.00024
Cla018601 (MADS box )	5.39866	3.39272	2.87551	6.91328	8.80246	8.39191
Cla023193 (MADS box )	0.19504	2.13256	7.36728	1.02765	0	0.03878
Cla023075 (MADS box )	8.26968	6.6335	14.0729	4.49174	1.45632	3.358
Cla004555 (NAC)	1.24056	1.13825	1.23591	4.82856	5.47186	3.31158
Cla009439 (NAC)	1.71544	1.28557	1.07393	2.71844	5.43609	2.38626
Cla022514 (NAC)	52.5673	63.9642	73.7856	21.331	8.37614	13.0153
Cla011761 (NAC)	9.42679	7.9257	80.1665	2.66541	0.8588	2.36681
Cla023182 (NAC)	59.8802	41.2032	163.777	23.5478	13.4367	31.3963
Cla010201 (NAC)	8.07126	7.98111	29.6626	3.62552	1.65612	3.39517
Cla013731 (NAC)	63.5223	59.7051	81.7804	34.1417	15.7425	29.3409
Cla006906 (NAC)	3.82069	18.4134	1.00369	0.628741	0.671265	1.298
Cla010881 (NAC)	52.8577	27.3128	80.688	25.073	9.27114	25.0027
Cla011315 (NAC)	31.5518	46.7956	28.5509	19.4775	10.0552	20.923
Cla013922 (NAC)	6.47574	6.33404	16.5134	2.64029	1.92339	3.49351
Cla021063 (NAC)	34.5404	51.791	31.8731	27.8277	9.38885	21.2562
Cla001495 (NAC)	26.8715	19.646	38.6567	13.0044	9.63948	13.3341
Cla002170 (NAC)	10.6626	12.0616	11.1705	8.01538	1.76436	4.2025
Cla019099 (NAC)	1.75081	0.699085	0.928608	0.235255	0.24673	0.395514
Cla015627 (bZIP)	2.35921	0.693823	0.988267	6.56874	3.35918	4.11775
Cla013418 (bZIP)	5.09129	3.61233	1.49842	5.07105	9.40822	8.24623
Cla014572 (bZIP)	0	0	0.806443	6.66911	0	7.97009
Cla022580 (bZIP)	58.9828	44.3677	127.352	35.4204	20.8601	34.9825
Cla017444 (bZIP)	0.314394	0.474959	1.18259	0.098288	0.196323	0.035524
Cla016019 (bZIP)	65.7888	60.0907	162.115	18.7901	11.4481	18.3199
Cla013813 (bZIP)	22.2083	16.2864	24.3539	7.30199	4.90396	14.3237
Cla017782 (Zinc finger)	0	0	0	0	4.21226	3.89134
Cla004354 (Zinc finger)	75.5608	60.3617	71.9143	202.154	57.4858	262.648
Cla014795 (Zinc finger)	2.96101	3.2323	1.44948	2.16571	9.7518	3.87233
Cla010103 (Zinc finger)	0	7.22829	11.019	0	0	0
Cla012754 (Zinc finger)	11.8055	0	9.31323	0	0	0
Cla015704 (Zinc finger)	30.7737	31.0879	168.847	3.51385	2.53511	19.8077
Cla014267 (Zinc finger)	45.1635	38.6622	51.5061	15.1776	11.5468	10.0764
Cla013565 (Zinc finger)	41.2209	36.9411	57.3959	23.7502	9.25998	2.48428
Cla003328 (Zinc finger)	13.0827	10.2444	47.5806	7.83002	6.02969	4.82494
Cla013513 (Zinc finger)	86.6556	88.2224	68.9274	43.4263	28.8075	40.5076
Cla010908 (Zinc finger)	2.4889	2.10432	0.783898	0.286089	0.397061	0.194732
Cla004898 (Zinc finger)	24.0613	20.6443	35.1554	11.5963	9.14935	14.1421
Cla018432 (Zinc finger)	15.6612	11.5041	12.111	9.25901	2.36765	6.23711
Cla011431 (Zinc finger)	14.4428	12.771	25.6507	11.4798	6.06031	8.73501
Cla022082 (WD40)	45.8315	45.8094	50.3993	18.4951	8.7647	14.3508
Cla023134 (WD40)	13.8923	18.1282	25.5722	3.58032	4.28115	3.85563
Cla017693 (WD40)	15.0496	15.0809	29.727	11.0758	5.73484	8.69081
Cla004652 (WD40)	4.47253	6.329	1.36007	9.94164	8.0368	18.6646
Cla020243 (AP2-ERF)	37.1131	30.8475	41.7065	12.55	7.91361	18.9703
Cla007092 (ERF)	31.3211	20.9864	38.2174	8.83277	3.56516	10.2389
Cla014916 (ERF)	13.2398	11.9026	6.15434	19.4634	29.4348	23.304
Cla007701 (GRAS)	0.102891	0.197207	0.760661	0.642151	2.00377	1.0799
Cla004491 (GRAS)	31.5677	0.401074	0.180812	0.158826	0.07241	0.321266
Cla018546 (SPB-box)	20.7374	14.8043	26.8505	9.93355	4.28817	6.2866

## Sheet: Sheet1
gene_name	KEGG	KO_ENTRY	EC	Description	FPKM.h24_1	FPKM.h24_2	FPKM.h24_3	FPKM.ck_1	FPKM.ck_2	FPKM.ck_3	fc	log2(fc)	pval	qval	regulation	significant
Cla015607	NA	NA	NA	BHLH transcription factor-like (AHRD V1 *-*- Q8S0N2_ORYSJ); contains Interpro domain(s) IPR001092 Basic helix-loop-helix dimerisation region bHLH	0.972642	0	1.75274	0	0	0	inf	inf	3.84045e-05	0.00156962	up	yes
Cla019871	NA	NA	NA	BHLH transcription factor (AHRD V1 ***- Q8H7N8_ORYSJ); contains Interpro domain(s) IPR011598 Helix-loop-helix DNA-binding	1.91889	6.08236	4.88863	0.998065	0.827434	1.22107	4.23095	2.08098	0.00910823	0.0884989	up	yes
Cla022588	04075(Plant hormone signal transduction);04712(Circadian rhythm - plant)	K12126	NA	BHLH transcription factor (AHRD V1 *-*- B6TXR4_MAIZE); contains Interpro domain(s) IPR011598 Helix-loop-helix DNA-binding	19.9639	14.3984	32.2325	12.2017	4.82186	11.9466	2.29874	1.20084	0.0146557	0.120866	up	yes
Cla016070	04075(Plant hormone signal transduction)	K16189	NA	BHLH transcription factor-like protein (AHRD V1 *-*- Q5ZAK6_ORYSJ); contains Interpro domain(s) IPR011598 Helix-loop-helix DNA-binding	1.27292	1.05437	3.48078	0.747225	0.157823	0.461285	4.25085	2.08775	0.0294461	0.191053	up	yes
Cla010576	04075(Plant hormone signal transduction)	K13422	NA	BHLH transcription factor (AHRD V1 *-*- Q84WX1_BRANA); contains Interpro domain(s) IPR011598 Helix-loop-helix DNA-binding	1.85481	0.965313	0.556259	0.446409	0.122884	0.333983	3.73792	1.90224	0.0400074	0.231046	up	yes
Cla016562	04141(Protein processing in endoplasmic reticulum)	K07953	EC:3.6.5.-	Helix-loop-helix DNA-binding Transcription factor (AHRD V1 *-*- D6MKM4_9ASPA); contains Interpro domain(s) IPR011598	1.3759	1.12012	1.367	7.46994	23.6904	12.7913	0.0878925	-3.50812	4.87383e-09	9.56991e-07	down	yes
Cla016224	NA	NA	NA	BHLH transcription factor (AHRD V1 ***- Q8H7N8_ORYSJ); contains Interpro domain(s) IPR001092 Basic helix-loop-helix dimerisation region bHLH	2.12023	2.99414	1.83079	9.02358	43.4914	14.0949	0.104266	-3.26166	2.13464e-07	2.35551e-05	down	yes
Cla021422	NA	NA	NA	BHLH transcription factor (AHRD V1 *-*- Q8H7N8_ORYSJ); contains Interpro domain(s) IPR011598 Helix-loop-helix DNA-binding	8.47919	6.80458	13.7992	30.5303	28.9227	25.409	0.342709	-1.54494	1.50167e-05	0.000721232	down	yes
Cla015913	04141(Protein processing in endoplasmic reticulum)	K07953	EC:3.6.5.-	Helix-loop-helix DNA-binding Transcription factor (AHRD V1 *-*- D6MKM4_9ASPA); contains Interpro domain(s) IPR011598	20.0171	11.5344	17.8023	47.4962	38.774	46.4757	0.371792	-1.42743	1.13171e-06	9.32754e-05	down	yes
Cla017516	04075(Plant hormone signal transduction)	K16189	NA	Helix-loop-helix DNA-binding Transcription factor (AHRD V1 *-*- D6MKM4_9ASPA); contains Interpro domain(s) IPR011598	29.7131	19.7983	11.2792	46.2791	35.8474	43.9635	0.482121	-1.05253	0.00110606	0.0195087	down	yes
Cla018968	04141(Protein processing in endoplasmic reticulum)	K07953	EC:3.6.5.-	Helix-loop-helix DNA-binding Transcription factor (AHRD V1 *-*- D6MKM4_9ASPA); contains Interpro domain(s) IPR011598	31.505	25.1669	45.5197	19.682	3.89227	14.3363	2.6956	1.4306	0.0054826	0.0625673	up	yes
Cla017213	04626(Plant-pathogen interaction)	K18834	NA	WRKY transcription factor 4 (AHRD V1 **** E7BTN1_VITVI); contains Interpro domain(s) IPR003657 DNA-binding WRKY	3.5326	1.93854	1.737	36.61	3.15927	46.3555	0.0836942	-3.57873	2.37729e-07	2.49934e-05	down	yes
Cla018197	04626(Plant-pathogen interaction)	K18834	NA	WRKY transcription factor 36 (Fragment) (AHRD V1 *-** B2KJ86_HORVU); contains Interpro domain(s) IPR003657 DNA-binding WRKY	0.339989	0.26581	0.093799	0.943304	1.02782	0.565698	0.275777	-1.85843	0.0225389	0.160758	down	yes
Cla014433	00970(Aminoacyl-tRNA biosynthesis)	K01892	EC:6.1.1.21	WRKY transcription factor (AHRD V1 **** D0PSE9_9LAMI); contains Interpro domain(s) IPR003657 DNA-binding WRKY	2.94998	3.57364	2.18554	0.823469	0.556589	1.23903	3.32527	1.73347	0.0109303	0.100341	up	yes
Cla014818	04626(Plant-pathogen interaction)	K13425	NA	WRKY transcription factor 25 (AHRD V1 **** C9DI14_9ROSI); contains Interpro domain(s) IPR003657 DNA-binding WRKY	19.8555	16.2975	22.5179	13.3001	4.91432	9.98998	2.08021	1.05673	0.0251121	0.172478	up	yes
Cla010918	04626(Plant-pathogen interaction)	K16225	NA	WRKY transcription factor 21 (AHRD V1 **** C9DI10_9ROSI); contains Interpro domain(s) IPR003657 DNA-binding WRKY	1.10372	3.7386	0.549926	0.459993	0.350865	0.455945	4.25658	2.08969	0.0397894	0.230385	up	yes
Cla010130	NA	NA	NA	MYB transcription factor 1 (AHRD V1 ***- D3Y3F5_9ROSI); contains Interpro domain(s) IPR006447 Myb-like DNA-binding region, SHAQKYF class	11.2077	10.6929	10.5597	24.5642	23.7919	25.8372	0.43751	-1.19261	0.000375216	0.00874326	down	yes
Cla020369	04075(Plant hormone signal transduction)	K14491	NA	Myb-like transcription factor-like protein (AHRD V1 **-* Q8VZS3_ARATH); contains Interpro domain(s) IPR006447 Myb-like DNA-binding region, SHAQKYF class	9.5161	2.56692	9.75087	20.2157	18.4946	21.9127	0.360159	-1.47329	0.000610318	0.0126537	down	yes
Cla010332	04626(Plant-pathogen interaction)	K09422	NA	MYB family transcription factor (AHRD V1 **-* Q9SCU7_ARATH); contains Interpro domain(s) IPR015495 Myb transcription factor	1.71434	1.23099	1.90602	3.78447	6.99327	2.84634	0.356087	-1.4897	0.010192	0.0958686	down	yes
Cla018610	04626(Plant-pathogen interaction)	K09422	NA	MYB transcription factor (AHRD V1 **-* Q9SN78_ARATH); contains Interpro domain(s) IPR015495 Myb transcription factor	7.09971	4.85003	13.5334	0.401463	0.881257	0.611749	13.4513	3.74967	3.58532e-06	0.000240559	up	yes
Cla004187	NA	NA	NA	Myb domain protein 4r1 (AHRD V1 ***- F4J7J5_ARATH)	0	1.99622	3.68598	0	0	0	inf	inf	5.22716e-05	0.00197156	up	yes
Cla005622	NA	NA	NA	Myb family transcription factor (AHRD V1 ***- D7MPU2_ARALL); contains Interpro domain(s) IPR006447 Myb-like DNA-binding region, SHAQKYF class	93.4393	67.1347	236.913	86.1464	27.4361	66.6907	2.20492	1.14072	0.0282984	0.186957	up	yes
Cla012305	04075(Plant hormone signal transduction)	K14491	NA	Myb family transcription factor (AHRD V1 **-* D7LQI3_ARALL); contains Interpro domain(s) IPR006447 Myb-like DNA-binding region, SHAQKYF class	19.3347	18.5526	36.1814	16.8662	8.57426	7.66473	2.23738	1.16181	0.0284954	0.187701	up	yes
Cla018501	00190(Oxidative phosphorylation);00860(Porphyrin and chlorophyll metabolism)	K02259	NA	MYB transcription factor (AHRD V1 *-** B4FU27_MAIZE); contains Interpro domain(s) IPR015495 Myb transcription factor	1.00969	1.56353	0.940356	0.43221	0.074971	0.35208	4.08906	2.03177	0.0294361	0.191053	up	yes
Cla018434	03040(Spliceosome)	K12741	NA	Myb family transcription factor-like (AHRD V1 *--* Q84NK2_ORYSJ); contains Interpro domain(s) IPR006447 Myb-like DNA-binding region, SHAQKYF class	13.1288	11.0183	8.75255	3.83745	2.31175	2.60707	3.75727	1.90968	0.000507044	0.0110622	up	yes
Cla001822	04075(Plant hormone signal transduction)	K14491	NA	Myb family transcription factor (AHRD V1 **-* F4JRB0_ARATH); contains Interpro domain(s) IPR006447 Myb-like DNA-binding region, SHAQKYF class	39.6418	29.8341	32.619	17.1804	5.07798	16.8603	2.60988	1.38398	0.00195876	0.0300354	up	yes
Cla015165	04626(Plant-pathogen interaction)	K09422	NA	Myb-like transcription factor Myb 5 (AHRD V1 **** Q94JN5_GOSHI); contains Interpro domain(s) IPR015495 Myb transcription factor	1.21491	0.648826	1.40116	0.198487	0.055306	0.18666	7.41259	2.88998	0.00393624	0.0496031	up	yes
Cla005982	04626(Plant-pathogen interaction)	K09422	NA	Myb-related transcription factor (AHRD V1 **-* B2CZJ1_CAPAN); contains Interpro domain(s) IPR015495 Myb transcription factor	7.96737	2.59144	2.72756	1.04143	0.240035	1.23123	5.28768	2.40264	0.00704893	0.0746371	up	yes
Cla005481	03013(RNA transport)	K14317	NA	Myb family transcription factor-like (AHRD V1 **** Q6H510_ORYSJ); contains Interpro domain(s) IPR012287 Homeodomain-related	36.8621	38.246	34.5971	11.018	18.7639	19.2168	2.23894	1.16282	0.0197217	0.146698	up	yes
Cla019451	00190(Oxidative phosphorylation);00860(Porphyrin and chlorophyll metabolism)	K02259	NA	MYB transcription factor (AHRD V1 *-** Q9LDR8_ARATH); contains Interpro domain(s) IPR015495 Myb transcription factor	1.00885	1.02224	5.0686	0.580266	0.323614	0.584001	4.77168	2.2545	0.0218582	0.157502	up	yes
Cla020901	00190(Oxidative phosphorylation);00860(Porphyrin and chlorophyll metabolism)	K02259	NA	MYB transcription factor (AHRD V1 *--* Q9T066_ARATH); contains Interpro domain(s) IPR015495 Myb transcription factor	1.6552	0.291026	0.917801	0.264593	0.163035	0.09463	5.48394	2.45521	0.0280708	0.186098	up	yes
Cla008279	00190(Oxidative phosphorylation);00860(Porphyrin and chlorophyll metabolism)	K02259	NA	MYB transcription factor (AHRD V1 **** B4FPU3_MAIZE); contains Interpro domain(s) IPR015495 Myb transcription factor	5.39971	17.5466	7.06513	5.09088	1.51986	3.98181	2.83326	1.50246	0.0297202	0.192167	up	yes
Cla010722	04712(Circadian rhythm - plant)	K16166	NA	MYB family transcription factor-like (AHRD V1 *--* Q9LHS6_ARATH); contains Interpro domain(s) IPR015495 Myb transcription factor	3.1307	3.94042	6.21617	1.92865	1.33167	1.07086	3.06782	1.61721	0.0419688	0.238353	up	yes
Cla017179	03013(RNA transport)	K14317	NA	Myb family transcription factor (AHRD V1 **-- Q9SQQ9_ARATH)	26.8506	7.73022	27.1817	11.7017	5.95645	9.08644	2.30934	1.20748	0.0424966	0.240328	up	yes
Cla018544	03013(RNA transport);03015(mRNA surveillance pathway)	K14328	NA	MADS box transcription factor (AHRD V1 ***- Q9SBQ1_PETHY); contains Interpro domain(s) IPR002487 Transcription factor, K-box	1.89955	3.29602	2.33225	0.842763	0.483032	0.490824	4.14386	2.05098	0.0226145	0.161211	up	yes
Cla020805	NA	NA	NA	MADS-box transcription factor (AHRD V1 ***- F1T117_9ERIC); contains Interpro domain(s) IPR002100 Transcription factor, MADS-box	1.04907	1.20317	1.26954	4.40332	8.27788	4.00024	0.21112	-2.24386	0.000644106	0.0132106	down	yes
Cla018601	03060(Protein export)	K03217	NA	MADS-box transcription factor 1 (AHRD V1 *-*- D1MFS6_HEVBR); contains Interpro domain(s) IPR002100 Transcription factor, MADS-box	5.39866	3.39272	2.87551	6.91328	8.80246	8.39191	0.48395	-1.04707	0.0211403	0.153823	down	yes
Cla023193	NA	NA	NA	MADS box transcription factor (AHRD V1 ***- A7LK41_POPDE); contains Interpro domain(s) IPR002100 Transcription factor, MADS-box	0.19504	2.13256	7.36728	1.02765	0	0.03878	9.09096	3.18443	0.0346741	0.211745	up	yes
Cla023075	03060(Protein export)	K03217	NA	MADS-box transcription factor-like protein (AHRD V1 *-*- Q9M2M4_ARATH); contains Interpro domain(s) IPR002100 Transcription factor, MADS-box	8.26968	6.6335	14.0729	4.49174	1.45632	3.358	3.11368	1.63862	0.0467128	0.254264	up	yes
Cla004555	00561(Glycerolipid metabolism)	K01054	EC:3.1.1.23	NAC domain protein IPR003441 (AHRD V1 *-*- B9GVP9_POPTR); contains Interpro domain(s) IPR003441 No apical meristem (NAM) protein	1.24056	1.13825	1.23591	4.82856	5.47186	3.31158	0.265554	-1.91292	0.000554513	0.0117896	down	yes
Cla009439	00561(Glycerolipid metabolism)	K01054	EC:3.1.1.23	NAC domain protein IPR003441 (AHRD V1 ***- B9GZS1_POPTR); contains Interpro domain(s) IPR003441 No apical meristem (NAM) protein	1.71544	1.28557	1.07393	2.71844	5.43609	2.38626	0.386588	-1.37113	0.0361899	0.217284	down	yes
Cla022514	NA	NA	NA	NAC domain protein IPR003441 (AHRD V1 ***- B9MVE5_POPTR); contains Interpro domain(s) IPR003441 No apical meristem (NAM) protein	52.5673	63.9642	73.7856	21.331	8.37614	13.0153	4.45473	2.15534	5.16832e-08	7.04158e-06	up	yes
Cla011761	03018(RNA degradation)	K12581	NA	NAC domain protein IPR003441 (AHRD V1 ***- B9HZY3_POPTR); contains Interpro domain(s) IPR003441 No apical meristem (NAM) protein	9.42679	7.9257	80.1665	2.66541	0.8588	2.36681	16.5538	4.04909	1.00319e-06	8.47762e-05	up	yes
Cla023182	00561(Glycerolipid metabolism)	K01054	EC:3.1.1.23	NAC domain protein IPR003441 (AHRD V1 ***- B9GU14_POPTR); contains Interpro domain(s) IPR003441 No apical meristem (NAM) protein	59.8802	41.2032	163.777	23.5478	13.4367	31.3963	3.87331	1.95357	0.000154974	0.00439325	up	yes
Cla010201	00561(Glycerolipid metabolism)	K01054	EC:3.1.1.23	NAC domain protein (AHRD V1 ***- B2ZGR6_SOYBN); contains Interpro domain(s) IPR003441 No apical meristem (NAM) protein	8.07126	7.98111	29.6626	3.62552	1.65612	3.39517	5.26864	2.39743	0.000246701	0.00631025	up	yes
Cla013731	03018(RNA degradation)	K12581	NA	NAC domain containing protein 53 (AHRD V1 ***- Q949N0_ARATH); contains Interpro domain(s) IPR003441 No apical meristem (NAM) protein	63.5223	59.7051	81.7804	34.1417	15.7425	29.3409	2.58766	1.37165	0.000287312	0.00715381	up	yes
Cla006906	00561(Glycerolipid metabolism)	K01054	EC:3.1.1.23	NAC domain protein IPR003441 (AHRD V1 ***- B9H1P6_POPTR); contains Interpro domain(s) IPR003441 No apical meristem (NAM) protein	3.82069	18.4134	1.00369	0.628741	0.671265	1.298	8.94446	3.16099	0.00121561	0.020916	up	yes
Cla010881	03018(RNA degradation)	K12581	NA	NAC domain protein IPR003441 (AHRD V1 ***- B9GZC3_POPTR); contains Interpro domain(s) IPR003441 No apical meristem (NAM) protein	52.8577	27.3128	80.688	25.073	9.27114	25.0027	2.71048	1.43855	0.00373986	0.0476603	up	yes
Cla011315	03018(RNA degradation)	K12581	NA	NAC domain protein IPR003441 (AHRD V1 *-*- B9GPV5_POPTR); contains Interpro domain(s) IPR003441 No apical meristem (NAM) protein	31.5518	46.7956	28.5509	19.4775	10.0552	20.923	2.11865	1.08315	0.00911369	0.0884989	up	yes
Cla013922	00561(Glycerolipid metabolism)	K01054	EC:3.1.1.23	NAC domain protein (AHRD V1 ***- B2ZGQ4_SOYBN); contains Interpro domain(s) IPR003441 No apical meristem (NAM) protein	6.47574	6.33404	16.5134	2.64029	1.92339	3.49351	3.63938	1.86369	0.00497786	0.0587141	up	yes
Cla021063	NA	NA	NA	NAC domain protein IPR003441 (AHRD V1 *-*- B9IDH0_POPTR); contains Interpro domain(s) IPR003441 No apical meristem (NAM) protein	34.5404	51.791	31.8731	27.8277	9.38885	21.2562	2.02153	1.01545	0.0185925	0.141757	up	yes
Cla001495	03018(RNA degradation)	K12581	NA	NAC domain protein IPR003441 (AHRD V1 ***- B9GZC3_POPTR); contains Interpro domain(s) IPR003441 No apical meristem (NAM) protein	26.8715	19.646	38.6567	13.0044	9.63948	13.3341	2.3674	1.2433	0.0118241	0.105531	up	yes
Cla002170	NA	NA	NA	NAC domain protein IPR003441 (AHRD V1 ***- B9N0W9_POPTR); contains Interpro domain(s) IPR003441 No apical meristem (NAM) protein	10.6626	12.0616	11.1705	8.01538	1.76436	4.2025	2.42412	1.27746	0.0439828	0.245498	up	yes
Cla019099	03018(RNA degradation)	K12581	NA	NAC domain protein IPR003441 (AHRD V1 ***- B9I557_POPTR); contains Interpro domain(s) IPR003441 No apical meristem (NAM) protein	1.75081	0.699085	0.928608	0.235255	0.24673	0.395514	3.85015	1.94491	0.0476663	0.257147	up	yes
Cla015627	04141(Protein processing in endoplasmic reticulum)	K04374	NA	BZIP transcription factor family protein (AHRD V1 *-** D7LW03_ARALL); contains Interpro domain(s) IPR011700 Basic leucine zipper	2.35921	0.693823	0.988267	6.56874	3.35918	4.11775	0.287725	-1.79724	0.00436711	0.053456	down	yes
Cla013418	04141(Protein processing in endoplasmic reticulum)	K04374	NA	BZIP transcription factor-like protein (AHRD V1 **** O22873_ARATH); contains Interpro domain(s) IPR011700 Basic leucine zipper	5.09129	3.61233	1.49842	5.07105	9.40822	8.24623	0.448924	-1.15546	0.0162683	0.129758	down	yes
Cla014572	NA	NA	NA	BZIP transcription factor (Fragment) (AHRD V1 **** F1DK38_MAIZE); contains Interpro domain(s) IPR011616 bZIP transcription factor, bZIP-1	0	0	0.806443	6.66911	0	7.97009	0.0550879	-4.18212	0.0274327	0.183784	down	yes
Cla022580	04075(Plant hormone signal transduction)	K14432	NA	BZIP transcription factor (AHRD V1 **-* Q0PN11_9FABA); contains Interpro domain(s) IPR011616 bZIP transcription factor, bZIP-1	58.9828	44.3677	127.352	35.4204	20.8601	34.9825	2.52788	1.33793	0.00402262	0.0502432	up	yes
Cla017444	03013(RNA transport)	K03248	NA	BZIP family transcription factor (Fragment) (AHRD V1 *-** Q677A7_HYAOR); contains Interpro domain(s) IPR011616 bZIP transcription factor, bZIP-1	0.314394	0.474959	1.18259	0.098288	0.196323	0.035524	5.97314	2.57849	0.0316177	0.199791	up	yes
Cla016019	04075(Plant hormone signal transduction)	K14432	NA	BZIP transcription factor (AHRD V1 **-* Q0PN11_9FABA); contains Interpro domain(s) IPR011616 bZIP transcription factor, bZIP-1	65.7888	60.0907	162.115	18.7901	11.4481	18.3199	5.93092	2.56826	2.05722e-08	3.27e-06	up	yes
Cla013813	04075(Plant hormone signal transduction)	K14432	NA	BZIP transcription factor (AHRD V1 **** B7ZXV7_MAIZE); contains Interpro domain(s) IPR011616 bZIP transcription factor, bZIP-1	22.2083	16.2864	24.3539	7.30199	4.90396	14.3237	2.369	1.24428	0.00645914	0.070402	up	yes
Cla017782	NA	NA	NA	Zinc finger family protein (AHRD V1 ***- D7LWQ5_ARALL); contains Interpro domain(s) IPR007087 Zinc finger, C2H2-type	0	0	0	0	4.21226	3.89134	-inf	-inf	7.44752e-06	0.000424954	down	yes
Cla004354	NA	NA	NA	Zinc finger CCCH domain-containing protein 37 (AHRD V1 *-** E9CEA3_CAPO3); contains Interpro domain(s) IPR011011 Zinc finger, FYVE/PHD-type	75.5608	60.3617	71.9143	202.154	57.4858	262.648	0.397936	-1.32939	0.000468903	0.0102973	down	yes
Cla014795	00052(Galactose metabolism);00600(Sphingolipid metabolism);00531(Glycosaminoglycan degradation);00604(Glycosphingolipid biosynthesis - ganglio series);00511(Other glycan degradation)	K12309	EC:3.2.1.23	Zinc finger family protein (AHRD V1 *-*- D7MN23_ARALL); contains Interpro domain(s) IPR007087 Zinc finger, C2H2-type	2.96101	3.2323	1.44948	2.16571	9.7518	3.87233	0.484032	-1.04683	0.0369896	0.220681	down	yes
Cla010103	NA	NA	NA	RING finger protein (AHRD V1 ***- C6EUD3_SOYBN); contains Interpro domain(s) IPR018957 Zinc finger, C3HC4 RING-type	0	7.22829	11.019	0	0	0	inf	inf	2.22561e-07	2.41596e-05	up	yes
Cla012754	03440(Homologous recombination)	K10880	NA	Zinc finger family protein (AHRD V1 ***- D7M3K4_ARALL); contains Interpro domain(s) IPR007087 Zinc finger, C2H2-type	11.8055	0	9.31323	0	0	0	inf	inf	6.03686e-07	5.75744e-05	up	yes
Cla015704	NA	NA	NA	RING-H2 finger protein (AHRD V1 **-- Q30D22_PONTR); contains Interpro domain(s) IPR018957 Zinc finger, C3HC4 RING-type	30.7737	31.0879	168.847	3.51385	2.53511	19.8077	8.9226	3.15746	3.76208e-05	0.00155035	up	yes
Cla014267	04712(Circadian rhythm - plant)	K12135	NA	Zinc finger protein CONSTANS-LIKE 3 (AHRD V1 *--- COL3_ARATH); contains Interpro domain(s) IPR000315 Zinc finger, B-box	45.1635	38.6622	51.5061	15.1776	11.5468	10.0764	3.67741	1.87869	0.000117495	0.00358171	up	yes
Cla013565	NA	NA	NA	RING finger protein 5 (AHRD V1 *--- B6TI40_MAIZE); contains Interpro domain(s) IPR001841 Zinc finger, RING-type	41.2209	36.9411	57.3959	23.7502	9.25998	2.48428	3.81913	1.93324	0.00342559	0.0447101	up	yes
Cla003328	NA	NA	NA	RING zinc finger protein-like (AHRD V1 **-- Q8LR65_ORYSJ)	13.0827	10.2444	47.5806	7.83002	6.02969	4.82494	3.79497	1.92409	0.00358282	0.0461755	up	yes
Cla013513	03013(RNA transport)	K03260	NA	Zinc finger CCCH domain-containing protein 26 (AHRD V1 **** F4IUS5_ARATH); contains Interpro domain(s) IPR000571 Zinc finger, CCCH-type	86.6556	88.2224	68.9274	43.4263	28.8075	40.5076	2.16252	1.11271	0.00428986	0.0528585	up	yes
Cla010908	NA	NA	NA	RING finger protein 44 (AHRD V1 *-*- RNF44_DANRE); contains Interpro domain(s) IPR001841 Zinc finger, RING-type	2.4889	2.10432	0.783898	0.286089	0.397061	0.194732	6.1251	2.61473	0.0110965	0.101688	up	yes
Cla004898	03013(RNA transport);03008(Ribosome biogenesis in eukaryotes)	K03539	EC:3.1.26.5	Zinc finger protein CONSTANS-LIKE 5 (AHRD V1 *--- COL5_ARATH); contains Interpro domain(s) IPR010402 CCT domain	24.0613	20.6443	35.1554	11.5963	9.14935	14.1421	2.28908	1.19477	0.0143699	0.119469	up	yes
Cla018432	00052(Galactose metabolism);00600(Sphingolipid metabolism);00531(Glycosaminoglycan degradation);00604(Glycosphingolipid biosynthesis - ganglio series);00511(Other glycan degradation)	K12309	EC:3.2.1.23	Zinc finger protein-like protein (AHRD V1 *--- Q7XI88_ORYSJ); contains Interpro domain(s) IPR007087 Zinc finger, C2H2-type	15.6612	11.5041	12.111	9.25901	2.36765	6.23711	2.19866	1.13662	0.0447609	0.24775	up	yes
Cla011431	03010(Ribosome)	K02936	NA	RING-H2 zinc finger protein (Fragment) (AHRD V1 *--* A1IW10_9LAMI); contains Interpro domain(s) IPR018957 Zinc finger, C3HC4 RING-type	14.4428	12.771	25.6507	11.4798	6.06031	8.73501	2.01196	1.0086	0.0484133	0.259804	up	yes
Cla022082	04120(Ubiquitin mediated proteolysis)	K03363	NA	WD-40 repeat family (AHRD V1 **-- C3SA93_BRADI); contains Interpro domain(s) IPR017986 WD40 repeat, region	45.8315	45.8094	50.3993	18.4951	8.7647	14.3508	3.41356	1.77128	1.8748e-06	0.000140631	up	yes
Cla023134	NA	NA	NA	WD-repeat protein-like (AHRD V1 **-- Q8LG28_ARATH); contains Interpro domain(s) IPR017986 WD40 repeat, region	13.8923	18.1282	25.5722	3.58032	4.28115	3.85563	4.91526	2.29727	7.36776e-06	0.000422208	up	yes
Cla017693	03008(Ribosome biogenesis in eukaryotes)	K14556	NA	WD repeat-containing protein 5 homolog (AHRD V1 **-- WDR5_DICDI); contains Interpro domain(s) IPR017986 WD40 repeat, region	15.0496	15.0809	29.727	11.0758	5.73484	8.69081	2.34722	1.23095	0.0104906	0.0978826	up	yes
Cla004652	04120(Ubiquitin mediated proteolysis)	K03364	NA	WD-repeat cell cycle regulatory protein (AHRD V1 **-- Q6T2Z5_SOYBN); contains Interpro domain(s) IPR017986 WD40 repeat, region	4.47253	6.329	1.36007	9.94164	8.0368	18.6646	0.331894	-1.59121	0.00227816	0.0332074	down	yes
Cla020243	NA	NA	NA	AP2-like ethylene-responsive transcription factor At1g16060 (AHRD V1 *--* AP2L1_ARATH); contains Interpro domain(s) IPR001471 Pathogenesis-related transcriptional factor and ERF, DNA-binding	37.1131	30.8475	41.7065	12.55	7.91361	18.9703	2.78103	1.47562	8.30573e-05	0.00273148	up	yes
Cla007092	NA	NA	NA	Ethylene responsive transcription factor 2a (AHRD V1 *-** C0J9I7_9ROSA); contains Interpro domain(s) IPR001471 Pathogenesis-related transcriptional factor and ERF, DNA-binding	31.3211	20.9864	38.2174	8.83277	3.56516	10.2389	3.99901	1.99964	8.20559e-06	0.000450868	up	yes
Cla014916	NA	NA	NA	Ethylene-responsive transcription factor-like protein (AHRD V1 *-** F4JS76_ARATH); contains Interpro domain(s) IPR001471 Pathogenesis-related transcriptional factor and ERF, DNA-binding	13.2398	11.9026	6.15434	19.4634	29.4348	23.304	0.433459	-1.20603	0.00264644	0.0372342	down	yes
Cla007701	04075(Plant hormone signal transduction)	K14494	NA	GRAS family transcription factor (AHRD V1 **-- B9MXU3_POPTR); contains Interpro domain(s) IPR005202 GRAS transcription factor	0.102891	0.197207	0.760661	0.642151	2.00377	1.0799	0.284705	-1.81246	0.0334598	0.206985	down	yes
Cla004491	NA	NA	NA	GRAS family transcription factor (AHRD V1 **-- B9GJX2_POPTR); contains Interpro domain(s) IPR005202 GRAS transcription factor	31.5677	0.401074	0.180812	0.158826	0.07241	0.321266	58.1891	5.86268	5.57053e-05	0.0020718	up	yes
Cla018546	04075(Plant hormone signal transduction)	K13415	EC:2.7.10.1 2.7.11.1	Squamosa promoter binding protein 3 (AHRD V1 *-*- Q1MU26_9BRYO); contains Interpro domain(s) IPR004333 Transcription factor, SBP-box	20.7374	14.8043	26.8505	9.93355	4.28817	6.2866	3.04229	1.60516	0.000419864	0.00942276	up	yes
