# Supplementary material for: Transcriptome Analysis of Watermelon Leaves Reveals Candidate Genes Responsive to Cucumber green mottle mosaic virus Infection
Source: Int J Mol Sci. 2019 Jan 31;20(3):610. doi: 10.3390/ijms20030610 (PMC6387395; doi:10.3390/ijms20030610)
Supplement: Supplementary file 1 [file ijms-20-00610-s001.zip › ijms-434408 supplementary/Table S8. qRT-PCR primers.xlsx]

## Sheet: Sheet2
gene_name	Forward primer (5'-3')	Reverse primer (5'-3')
Cla001822	TTTCTGGGTTGTCTTCGC	GCATCAATTCCCTTATCTGT
Cla003179	ACCCGCTTCCTCTTTCTC	GATTCGGATTGAGGTTGG
Cla003187	GGCTCTGTCAGTGCTCAA	AACAATCGTGGAAATGGA
Cla004746	GATTGGGCAACTGGGTGA	CGCTGGTGCTCTACAAAGG
Cla008706	TACCAGCCATTCGTGTCC	CACCCACTCCATTGCTTTAT
Cla009996	GGTTTGCTCGTAGAAGTAG	GTGGCTGAGTTGTTTGAT
Cla010955	ACAAAGTCAAGGTGGTTCA	GGTCTCGTCGTCGTAAAT
Cla011558	AATGCGAACAACACTAAG	ATAACCTCCATAAACCCT
Cla012824	ACGGAAGCACATTACAGA	CAATTCTTGGTCGTATCTC
Cla013731	CCTTACCCAAGTGTTCCA	GGTTCTTCAATACCCAAA
Cla016011	AAGACACCACCGCCACTG	ATCAACAACTGCCTCCCT
Cla016019	ACTATGGCTAAGGCACAA	CAGCACCTGTAGATGTTATT
Cla016840	CCAGCCACAGGTTATTCA	CCACTAGCGAGACCATCC
Cla017392	GGAGCGGAATAATGTTGA	CGTTCTGCTGTATCACCC
Cla017696	ATTGGTGCTGGTTATGTTT	TGGAGGCTGTGATGAGAA
Tublin	CTTGCTGGGAGCTCTATTGC	AACGGATTAAAAGCGTCGTG
